# Supplementary material for: Protein profiling of testicular tissue from boars with different levels of hyperactive sperm motility
Source: Acta Vet Scand. 2022 Sep 5;64:21. doi: 10.1186/s13028-022-00642-1 (PMC9446748; doi:10.1186/s13028-022-00642-1)
Supplement: Supplementary file 2 — Additional file 2. Peptides and proteins identified in the samples of this study. The data analysis revealed that 66,366 unique peptides (Table X1), which were assembled into 6362 proteins (Table X2), were identified. [file 13028_2022_642_MOESM2_ESM.xlsx]

## Sheet: X1
Sequence	N-term cleavage window	C-term cleavage window	Amino acid before	First amino acid	Second amino acid	Second last amino acid	Last amino acid	Amino acid after	A Count	R Count	N Count	D Count	C Count	Q Count	E Count	G Count	H Count	I Count	L Count	K Count	M Count	F Count	P Count	S Count	T Count	W Count	Y Count	V Count	U Count	O Count	Length	Missed cleavages	Mass	Proteins	Leading razor protein	Start position	End position	Unique (Groups)	Unique (Proteins)	Charges	PEP	Score	Identification type L5	Identification type L7	Identification type L6	Identification type L8	Identification type L9	Identification type L13	Identification type L10
AAAAAAAAAAGAAGGR	______________________________	AAAAAAAAAGAAGGRGSGPGRRRHLVPGAG	M	A	A	G	R	G	12	1	0	0	0	0	0	3	0	0	0	0	0	0	0	0	0	0	0	0	0	0	16	0	1197.6214	tr|F2Z5L8|F2Z5L8_PIG;tr|A0A287ASR3|A0A287ASR3_PIG	tr|F2Z5L8|F2Z5L8_PIG	2	17	yes	no	2	6.507E-05	98.943	By matching				By MS/MS
AAAAAAAMAEQESAR	______________________________	AAAAAAAMAEQESARNGARNRGGVQRVEGK	M	A	A	A	R	N	9	1	0	0	0	1	2	0	0	0	0	0	1	0	0	1	0	0	0	0	0	0	15	0	1417.662	tr|A0A287AWN6|A0A287AWN6_PIG	tr|A0A287AWN6|A0A287AWN6_PIG	2	16	yes	yes	2	1.0479E-26	221.5	By MS/MS	By MS/MS		By MS/MS	By MS/MS	By MS/MS	By MS/MS
AAAAAAGAASGLPGPVAQGLK	______________________________	GAASGLPGPVAQGLKEALVDTLTGILSPVQ	M	A	A	L	K	E	9	0	0	0	0	1	0	4	0	0	2	1	0	0	2	1	0	0	0	1	0	0	21	0	1747.9581	tr|A0A286ZP63|A0A286ZP63_PIG;tr|A0A287A765|A0A287A765_PIG;tr|A0A287B8Q1|A0A287B8Q1_PIG	tr|A0A286ZP63|A0A286ZP63_PIG	2	22	yes	no	2;3	3.557E-22	215.53	By MS/MS	By MS/MS	By MS/MS	By MS/MS	By MS/MS	By MS/MS	By MS/MS
AAAAAAGPGASLSPDELLPK	______________________________	AGPGASLSPDELLPKGDAEKPEDELEEEDD	M	A	A	P	K	G	7	0	0	1	0	0	1	2	0	0	3	1	0	0	3	2	0	0	0	0	0	0	20	0	1805.9523	tr|F1SLC2|F1SLC2_PIG	tr|F1SLC2|F1SLC2_PIG	2	21	yes	yes	2;3	5.6292E-11	171.29	By MS/MS	By MS/MS	By MS/MS	By MS/MS	By MS/MS	By MS/MS	By MS/MS
AAAAAAQGGGGGEPR	______________________________	AAAAAAQGGGGGEPRGADGVGPGVPGEVEI	M	A	A	P	R	G	6	1	0	0	0	1	1	5	0	0	0	0	0	0	1	0	0	0	0	0	0	0	15	0	1239.5956	tr|A0A287BLM6|A0A287BLM6_PIG;tr|A0A287AJK9|A0A287AJK9_PIG	tr|A0A287BLM6|A0A287BLM6_PIG	2	16	yes	no	2	7.2196E-09	169.58	By MS/MS	By MS/MS	By MS/MS	By MS/MS	By MS/MS	By MS/MS	By MS/MS
AAAAAEQQQFYLLLGNLLSPDNVVR	______________________________	YLLLGNLLSPDNVVRKQAEETYENIPGQSK	M	A	A	V	R	K	5	1	2	1	0	3	1	1	0	0	5	0	0	1	1	1	0	0	1	2	0	0	25	0	2700.4235	tr|F1RP44|F1RP44_PIG	tr|F1RP44|F1RP44_PIG	2	26	yes	yes	2;3;4	6.8711E-43	245.96	By MS/MS	By MS/MS	By MS/MS	By MS/MS	By MS/MS	By MS/MS	By MS/MS
AAAAAEQQQFYLLLGNLLSPDNVVRK	______________________________	LLLGNLLSPDNVVRKQAEETYENIPGQSKI	M	A	A	R	K	Q	5	1	2	1	0	3	1	1	0	0	5	1	0	1	1	1	0	0	1	2	0	0	26	1	2828.5185	tr|F1RP44|F1RP44_PIG	tr|F1RP44|F1RP44_PIG	2	27	yes	yes	3	3.2525E-06	89.873				By matching	By MS/MS	By matching	By MS/MS
AAAAAGAGPEMVR	______________________________	______________________________	M	A	A	V	R	G	6	1	0	0	0	0	1	2	0	0	0	0	1	0	1	0	0	0	0	1	0	0	13	0	1170.5815	tr|A0A286ZPF5|A0A286ZPF5_PIG	tr|A0A286ZPF5|A0A286ZPF5_PIG	2	14	yes	yes	2	1.5191E-05	127.4	By MS/MS	By MS/MS	By MS/MS	By MS/MS	By MS/MS	By MS/MS	By MS/MS
AAAAAGEAR	______________________________	______________________________	M	A	A	A	R	R	6	1	0	0	0	0	1	1	0	0	0	0	0	0	0	0	0	0	0	0	0	0	9	0	786.39842	sp|Q8MJ30|DHPR_PIG;tr|A0A287AAE2|A0A287AAE2_PIG	sp|Q8MJ30|DHPR_PIG	2	10	no	no	2	0.0013405	71.501	By MS/MS	By MS/MS	By MS/MS	By MS/MS	By MS/MS	By MS/MS	By MS/MS
AAAAAGEARR	______________________________	______________________________	M	A	A	R	R	V	6	2	0	0	0	0	1	1	0	0	0	0	0	0	0	0	0	0	0	0	0	0	10	1	942.49953	sp|Q8MJ30|DHPR_PIG;tr|A0A287AAE2|A0A287AAE2_PIG	sp|Q8MJ30|DHPR_PIG	2	11	no	no	2	1.2506E-05	157.68		By matching		By MS/MS		By matching	By MS/MS
AAAAAGPATAQR	______________________________	______________________________	M	A	A	Q	R	F	7	1	0	0	0	1	0	1	0	0	0	0	0	0	1	0	1	0	0	0	0	0	12	0	1054.552	tr|A0A286ZQC1|A0A286ZQC1_PIG	tr|A0A286ZQC1|A0A286ZQC1_PIG	2	13	yes	yes	2	3.3449E-07	145.17	By MS/MS	By MS/MS	By MS/MS	By MS/MS	By MS/MS	By MS/MS	By MS/MS
AAAAAGTSVKPIFSR	______________________________	AAAAAGTSVKPIFSRDMNEAKRRVRELYRA	R	A	A	S	R	D	5	1	0	0	0	0	0	1	0	1	0	1	0	1	1	2	1	0	0	1	0	0	15	1	1445.7991	tr|F1SJP6|F1SJP6_PIG	tr|F1SJP6|F1SJP6_PIG	9	23	yes	yes	2	4.3317E-13	198.81						By matching	By matching
AAAAASASQDELNQLER	______________________________	AAASASQDELNQLERVFLRLGHAETDEQLQ	M	A	A	E	R	V	6	1	1	1	0	2	2	0	0	0	2	0	0	0	0	2	0	0	0	0	0	0	17	0	1743.8388	tr|A0A287ARA7|A0A287ARA7_PIG	tr|A0A287ARA7|A0A287ARA7_PIG	2	18	yes	yes	2	6.4552E-109	336.79	By matching	By MS/MS	By matching	By matching	By MS/MS	By MS/MS	By MS/MS
AAAAASPALK	______________________________	______________________________	M	A	A	L	K	R	6	0	0	0	0	0	0	0	0	0	1	1	0	0	1	1	0	0	0	0	0	0	10	0	869.49707	tr|A0A286ZTN1|A0A286ZTN1_PIG;tr|F1RV32|F1RV32_PIG;tr|A0A286ZIG9|A0A286ZIG9_PIG;tr|A0A286ZM02|A0A286ZM02_PIG	tr|A0A286ZTN1|A0A286ZTN1_PIG	2	11	yes	no	2	0.031183	50.703		By matching	By matching	By matching	By matching	By matching	By MS/MS
AAAAASPALKR	______________________________	______________________________	M	A	A	K	R	L	6	1	0	0	0	0	0	0	0	0	1	1	0	0	1	1	0	0	0	0	0	0	11	1	1025.5982	tr|A0A286ZTN1|A0A286ZTN1_PIG;tr|F1RV32|F1RV32_PIG;tr|A0A286ZIG9|A0A286ZIG9_PIG;tr|A0A286ZM02|A0A286ZM02_PIG	tr|A0A286ZTN1|A0A286ZTN1_PIG	2	12	yes	no	2	0.0022145	96.668				By MS/MS	By matching	By matching	By MS/MS
AAAAATAAPAATPAAQESGIIPK	RPQEALSTNECKARRAAAAATAAPAATPAA	PAATPAAQESGIIPKKRQEVMKWNGWGYND	R	A	A	P	K	K	11	0	0	0	0	1	1	1	0	2	0	1	0	0	3	1	2	0	0	0	0	0	23	0	2048.0902	tr|I3LM15|I3LM15_PIG;tr|A0A287A3U2|A0A287A3U2_PIG	tr|I3LM15|I3LM15_PIG	87	109	yes	no	2;3	3.4336E-06	124.09	By MS/MS	By MS/MS	By matching	By MS/MS	By MS/MS	By MS/MS	By MS/MS
AAAAAVSEPWPELDLAER	______________________________	AAVSEPWPELDLAERERRRELLLTGPGLEQ	M	A	A	E	R	E	6	1	0	1	0	0	3	0	0	0	2	0	0	0	2	1	0	1	0	1	0	0	18	0	1894.9425	tr|A0A287AYY7|A0A287AYY7_PIG	tr|A0A287AYY7|A0A287AYY7_PIG	2	19	yes	yes	2;3	3.8269E-06	137.84	By MS/MS	By MS/MS	By MS/MS	By matching	By MS/MS	By matching	By matching
AAAAAVSEPWPELDLAERER	______________________________	VSEPWPELDLAERERRRELLLTGPGLEQRV	M	A	A	E	R	R	6	2	0	1	0	0	4	0	0	0	2	0	0	0	2	1	0	1	0	1	0	0	20	1	2180.0862	tr|A0A287AYY7|A0A287AYY7_PIG	tr|A0A287AYY7|A0A287AYY7_PIG	2	21	yes	yes	3	7.0413E-11	169.28	By MS/MS	By MS/MS	By MS/MS	By MS/MS	By MS/MS	By matching	By MS/MS
AAAAAVVTPSGLEDGVSR	______________________________	AAVVTPSGLEDGVSRSRGEEAGEVVVERGP	M	A	A	S	R	S	5	1	0	1	0	0	1	2	0	0	1	0	0	0	1	2	1	0	0	3	0	0	18	0	1669.8635	tr|F1SL39|F1SL39_PIG	tr|F1SL39|F1SL39_PIG	2	19	yes	yes	2	9.6871E-10	170.95	By MS/MS					By matching	By MS/MS
AAAADLAQIPDVDIDSDGVFK	______________________________	AQIPDVDIDSDGVFKYVLIRVHAVSPPGTP	M	A	A	F	K	Y	5	0	0	5	0	1	0	1	0	2	1	1	0	1	1	1	0	0	0	2	0	0	21	0	2130.0481	sp|P59083|PHP14_PIG	sp|P59083|PHP14_PIG	2	22	yes	yes	2;3	1.7815E-16	198.23	By MS/MS	By MS/MS	By MS/MS	By MS/MS	By MS/MS	By MS/MS	By MS/MS
AAAAECDVVMAATGPELLDDEEAKR	______________________________	AATGPELLDDEEAKREAESFKEQGNAYYAK	M	A	A	K	R	E	7	1	0	3	1	0	4	1	0	0	2	1	1	0	1	0	1	0	0	2	0	0	25	1	2631.2156	tr|A0A287B3M2|A0A287B3M2_PIG;tr|F1S0P4|F1S0P4_PIG	tr|A0A287B3M2|A0A287B3M2_PIG	2	26	yes	no	2;3	1.9903E-54	261.93	By MS/MS	By MS/MS		By MS/MS	By matching	By MS/MS	By MS/MS
AAAAELTLLEK	______________________________	______________________________	M	A	A	E	K	S	4	0	0	0	0	0	2	0	0	0	3	1	0	0	0	0	1	0	0	0	0	0	11	0	1128.639	tr|A0A286ZWJ2|A0A286ZWJ2_PIG	tr|A0A286ZWJ2|A0A286ZWJ2_PIG	2	12	yes	yes	2	3.5515E-06	128.86	By MS/MS	By MS/MS	By MS/MS	By MS/MS	By MS/MS	By MS/MS	By MS/MS
AAAAETGPR	______________________________	______________________________	M	A	A	P	R	R	4	1	0	0	0	0	1	1	0	0	0	0	0	0	1	0	1	0	0	0	0	0	9	0	842.42463	tr|A0A287B3A8|A0A287B3A8_PIG;tr|A0A287A3W3|A0A287A3W3_PIG	tr|A0A287B3A8|A0A287B3A8_PIG	2	10	yes	no	2	0.0013444	92.47
AAAAGDVSLHNFTAR	______________________________	AAAAGDVSLHNFTARLWEQLVHFHVMRLTD	R	A	A	A	R	L	5	1	1	1	0	0	0	1	1	0	1	0	0	1	0	1	1	0	0	1	0	0	15	0	1499.7481	tr|A0A287AJ93|A0A287AJ93_PIG	tr|A0A287AJ93|A0A287AJ93_PIG	6	20	yes	yes	2;3	7.3898E-18	173.72	By matching	By MS/MS	By MS/MS	By MS/MS	By MS/MS	By MS/MS	By MS/MS
AAAAGREPLNNEEELGVAGR	LLVGFILFLTRRRGRAAAAGREPLNNEEEL	REPLNNEEELGVAGRVAQPELDEQRAGGRP	R	A	A	G	R	V	5	2	2	0	0	0	4	3	0	0	2	0	0	0	1	0	0	0	0	1	0	0	20	1	2023.0083	tr|A0A287BPF3|A0A287BPF3_PIG	tr|A0A287BPF3|A0A287BPF3_PIG	28	47	yes	yes	2;3	2.0802E-48	271.08	By MS/MS	By MS/MS	By MS/MS	By MS/MS	By MS/MS	By MS/MS	By MS/MS
AAAALGSSSGSASPAVAELCQNTPETFLEASK	______________________________	ELCQNTPETFLEASKLLLTYADNILRNPND	M	A	A	S	K	L	8	0	1	0	1	1	3	2	0	0	3	1	0	1	2	6	2	0	0	1	0	0	32	0	3121.4874	tr|A0A286ZPH3|A0A286ZPH3_PIG;tr|F1RS44|F1RS44_PIG;tr|A0A287B4V0|A0A287B4V0_PIG	tr|A0A286ZPH3|A0A286ZPH3_PIG	2	33	yes	no	3	1.6017E-23	178.53	By MS/MS	By MS/MS	By matching	By MS/MS	By MS/MS	By MS/MS	By MS/MS
AAAALPLALPPASAGSAAAPSPAALGAFSDVLVR	PQHQPRPPGLQPGSRAAAALPLALPPASAG	PSPAALGAFSDVLVRCEVSRVLLLLLLQPP	R	A	A	V	R	C	13	1	0	1	0	0	0	2	0	0	5	0	0	1	5	4	0	0	0	2	0	0	34	0	3070.6815	tr|F1RZ35|F1RZ35_PIG	tr|F1RZ35|F1RZ35_PIG	250	283	yes	yes	3	2.4213E-07	78.588	By MS/MS				By matching
AAAANLCPGDVILAIDGYGTESMTHADAQDR	FNQPLIITRITPGSKAAAANLCPGDVILAI	GYGTESMTHADAQDRIKAAAHQLCLKIDRA	K	A	A	D	R	I	7	1	1	4	1	1	1	3	1	2	2	0	1	0	1	1	2	0	1	1	0	0	31	0	3202.4659	tr|D3GGC9|D3GGC9_PIG;tr|I3L9B6|I3L9B6_PIG;sp|Q6QGC0|PDLI3_PIG	tr|D3GGC9|D3GGC9_PIG	38	68	yes	no	3	7.1559E-09	99.871		By matching			By matching	By MS/MS	By MS/MS
AAAAPAAAAASSEAPAATATAEPEAGDEDSR	______________________________	ATATAEPEAGDEDSREVRVLQSLRGKICEA	M	A	A	S	R	E	15	1	0	2	0	0	4	1	0	0	0	0	0	0	3	3	2	0	0	0	0	0	31	0	2797.2638	tr|F1SKG9|F1SKG9_PIG;tr|A0A287B5R2|A0A287B5R2_PIG	tr|F1SKG9|F1SKG9_PIG	2	32	yes	no	3	1.6587E-07	86.869					By MS/MS	By matching
AAAAPELSSPLANQSLLLLLVLANLTDAADAPNPYR	TGLWTVFTLGGVGSKAAAAPELSSPLANQS	LANLTDAADAPNPYRQAIMSFKNTQDSSPF	K	A	A	Y	R	Q	9	1	3	2	0	1	1	0	0	0	9	0	0	0	4	3	1	0	1	1	0	0	36	0	3672.9727	tr|I3LFB3|I3LFB3_PIG;tr|F1RPR0|F1RPR0_PIG;tr|I3LV52|I3LV52_PIG;tr|A0A286ZZM5|A0A286ZZM5_PIG	tr|I3LFB3|I3LFB3_PIG	270	305	yes	no	3	2.125E-20	130.61	By MS/MS			By MS/MS	By MS/MS	By matching
AAAAPLRDCQAWK	______________________________	______________________________	M	A	A	W	K	D	5	1	0	1	1	1	0	0	0	0	1	1	0	0	1	0	0	1	0	0	0	0	13	1	1456.7245	tr|F1SM81|F1SM81_PIG	tr|F1SM81|F1SM81_PIG	2	14	yes	yes	2	4.1094E-07	157.68					By MS/MS
AAAAQLSLTQLSSGNPLYEK	______________________________	LSLTQLSSGNPLYEKYYRQVDSGSTGRVLA	M	A	A	E	K	Y	4	0	1	0	0	2	1	1	0	0	4	1	0	0	1	3	1	0	1	0	0	0	20	0	2061.0742	tr|A0A287B0Y7|A0A287B0Y7_PIG	tr|A0A287B0Y7|A0A287B0Y7_PIG	2	21	no	no	2;3	4.1043E-77	311.21	By MS/MS	By MS/MS	By MS/MS	By MS/MS	By MS/MS	By MS/MS	By MS/MS
AAAASAAEAGIATTGTEDSDDALLK	SMEEQRQRQEEEARRAAAASAAEAGIATTG	IATTGTEDSDDALLKMTISQQEFGRTGLPD	R	A	A	L	K	M	9	0	0	3	0	0	2	2	0	1	2	1	0	0	0	2	3	0	0	0	0	0	25	0	2319.1078	tr|A0A287ADL8|A0A287ADL8_PIG	tr|A0A287ADL8|A0A287ADL8_PIG	215	239	yes	yes	2;3	1.6524E-42	245.19	By MS/MS	By matching	By matching	By MS/MS	By MS/MS	By MS/MS	By MS/MS
AAAASAAEAGIATTGTEGERDSDDALLK	SMEEQRQRQEEEARRAAAASAAEAGIATTG	TGTEGERDSDDALLKMTISQQEFGRTGLPD	R	A	A	L	K	M	9	1	0	3	0	0	3	3	0	1	2	1	0	0	0	2	3	0	0	0	0	0	28	1	2661.2729	tr|A0A288CG47|A0A288CG47_PIG	tr|A0A288CG47|A0A288CG47_PIG	238	265	yes	yes	3	4.6455E-28	202.2	By MS/MS	By MS/MS	By MS/MS	By matching		By MS/MS
AAAASQTSLDSAPR	______________________________	MAAAASQTSLDSAPRILRLVAECSRSRARA	M	A	A	P	R	I	5	1	0	1	0	1	0	0	0	0	1	0	0	0	1	3	1	0	0	0	0	0	14	0	1344.6634	tr|F1S586|F1S586_PIG	tr|F1S586|F1S586_PIG	2	15	yes	yes	2	4.2344E-27	222.3	By MS/MS	By MS/MS					By MS/MS
AAAATGPCVR	______________________________	______________________________	M	A	A	V	R	S	4	1	0	0	1	0	0	1	0	0	0	0	0	0	1	0	1	0	0	1	0	0	10	0	972.4811	tr|F1RR49|F1RR49_PIG;tr|A0A287BPQ1|A0A287BPQ1_PIG;tr|A0A287AKS3|A0A287AKS3_PIG;tr|A0A287BSG9|A0A287BSG9_PIG	tr|F1RR49|F1RR49_PIG	2	11	yes	no	2	0.0013204	82.452				By MS/MS	By matching	By MS/MS	By MS/MS
AAAATGTIFMFR	MVHKAVVEVDESGTKAAAATGTIFMFRSAR	GTKAAAATGTIFMFRSARISSQRIVFNRPF	K	A	A	F	R	S	4	1	0	0	0	0	0	1	0	1	0	0	1	2	0	0	2	0	0	0	0	0	12	0	1255.6383	tr|F1SCE3|F1SCE3_PIG	tr|F1SCE3|F1SCE3_PIG	362	373	yes	yes	2	9.6858E-06	131.22			By matching	By MS/MS	By matching		By MS/MS
AAAAVSGAK	______________________________	______________________________	M	A	A	A	K	R	5	0	0	0	0	0	0	1	0	0	0	1	0	0	0	1	0	0	0	1	0	0	9	0	744.413	tr|A0A287BE62|A0A287BE62_PIG;tr|A0A287BMU8|A0A287BMU8_PIG;tr|A0A286ZUS0|A0A286ZUS0_PIG	tr|A0A287BE62|A0A287BE62_PIG	2	10	yes	no	2	0.0033847	64.265		By MS/MS		By matching		By matching	By matching
AAAAVTAATK	______________________________	______________________________	M	A	A	T	K	G	6	0	0	0	0	0	0	0	0	0	0	1	0	0	0	0	2	0	0	1	0	0	10	0	873.49198	tr|A0A287AAP2|A0A287AAP2_PIG	tr|A0A287AAP2|A0A287AAP2_PIG	2	11	yes	yes	2	0.0028997	66.692	By MS/MS	By MS/MS	By matching	By MS/MS	By MS/MS	By matching	By MS/MS
AAAAVVEFQR	______________________________	______________________________	M	A	A	Q	R	A	4	1	0	0	0	1	1	0	0	0	0	0	0	1	0	0	0	0	0	2	0	0	10	0	1060.5665	tr|F1RKW8|F1RKW8_PIG;tr|A0A287AV98|A0A287AV98_PIG	tr|F1RKW8|F1RKW8_PIG	2	11	yes	no	1;2	7.4975E-08	166.96	By MS/MS	By MS/MS	By MS/MS	By MS/MS	By MS/MS	By MS/MS	By MS/MS
AAACFSPLLSAYNEVGLR	______________________________	CFSPLLSAYNEVGLRHGDSWEFAGLDLNSS	M	A	A	L	R	H	4	1	1	0	1	0	1	1	0	0	3	0	0	1	1	2	0	0	1	1	0	0	18	0	1937.9669	tr|I3LDV0|I3LDV0_PIG	tr|I3LDV0|I3LDV0_PIG	2	19	yes	yes	3	0.10185	12.942		By matching
AAADGDDSLYPIAVLIDELR	______________________________	DDSLYPIAVLIDELRNEDVQLRLNSIKKLS	M	A	A	L	R	N	4	1	0	4	0	0	1	1	0	2	3	0	0	0	1	1	0	0	1	1	0	0	20	0	2116.0688	sp|P54612|2AAA_PIG;tr|A0A287BB72|A0A287BB72_PIG	sp|P54612|2AAA_PIG	2	21	yes	no	2;3	3.8206E-21	202.13	By MS/MS	By MS/MS	By MS/MS	By MS/MS	By MS/MS	By MS/MS	By MS/MS
AAADGDDSLYPIAVLIDELRNEDVQLR	______________________________	AVLIDELRNEDVQLRLNSIKKLSTIALALG	M	A	A	L	R	L	4	2	1	5	0	1	2	1	0	2	4	0	0	0	1	1	0	0	1	2	0	0	27	1	2970.4934	sp|P54612|2AAA_PIG;tr|A0A287BB72|A0A287BB72_PIG	sp|P54612|2AAA_PIG	2	28	yes	no	2;3;4	1.3233E-34	236.98	By MS/MS	By MS/MS	By MS/MS	By MS/MS	By MS/MS	By MS/MS	By MS/MS
AAADLMAYCEAHAK	QLKMEANIDRIKVSKAAADLMAYCEAHAKE	KAAADLMAYCEAHAKEDPLLTPVPASENPF	K	A	A	A	K	E	6	0	0	1	1	0	1	0	1	0	1	1	1	0	0	0	0	0	1	0	0	0	14	0	1520.6752	tr|I3LJ42|I3LJ42_PIG	tr|I3LJ42|I3LJ42_PIG	33	46	yes	yes	2;3	0.0018707	67.115		By matching	By MS/MS		By matching	By matching	By matching
AAADLMAYCEAHAKEDPLLTPVPASENPFR	QLKMEANIDRIKVSKAAADLMAYCEAHAKE	DPLLTPVPASENPFREKKFFCAIL______	K	A	A	F	R	E	7	1	1	2	1	0	3	0	1	0	3	1	1	1	4	1	1	0	1	1	0	0	30	1	3283.5642	tr|I3LJ42|I3LJ42_PIG	tr|I3LJ42|I3LJ42_PIG	33	62	yes	yes	4	1.5084E-10	119.85	By matching	By MS/MS		By MS/MS	By MS/MS	By MS/MS	By MS/MS
AAADSDPNLDPLMNPHIR	LGFLALLALMSRLGRAAADSDPNLDPLMNP	DSDPNLDPLMNPHIRVGPS___________	R	A	A	I	R	V	3	1	2	3	0	0	0	0	1	1	2	0	1	0	3	1	0	0	0	0	0	0	18	0	1945.9316	tr|F1RQT4|F1RQT4_PIG	tr|F1RQT4|F1RQT4_PIG	291	308	yes	yes	3	0.00016816	90.453	By MS/MS	By MS/MS	By MS/MS	By MS/MS	By MS/MS	By MS/MS	By MS/MS
AAADTLQGPMQAAYR	SKLLKSKNLTDAIARAAADTLQGPMQAAYR	AAADTLQGPMQAAYREAFQSVVLPAFEKSC	R	A	A	Y	R	E	5	1	0	1	0	2	0	1	0	0	1	0	1	0	1	0	1	0	1	0	0	0	15	0	1562.7511	tr|F1S2J4|F1S2J4_PIG;tr|I3LQE2|I3LQE2_PIG	tr|F1S2J4|F1S2J4_PIG	1102	1116	yes	no	2	0.00034364	89.679					By MS/MS		By MS/MS
AAADVALASLVTGLYDVQAFK	______________________________	LASLVTGLYDVQAFKFGSFVLKSGLSSPVY	M	A	A	F	K	F	6	0	0	2	0	1	0	1	0	0	3	1	0	1	0	1	1	0	1	3	0	0	21	0	2122.131	tr|F1SQ55|F1SQ55_PIG	tr|F1SQ55|F1SQ55_PIG	2	22	yes	yes	2;3	6.434E-49	257.8	By MS/MS	By MS/MS	By MS/MS	By MS/MS	By MS/MS	By MS/MS	By MS/MS
AAADVVLQLLTVDDIVVAK	EQVWDTLIAKAQGLRAAADVVLQLLTVDDI	VVLQLLTVDDIVVAKKCPTPQQDLNPDAEK	R	A	A	A	K	K	4	0	0	3	0	1	0	0	0	1	3	1	0	0	0	0	1	0	0	5	0	0	19	0	1952.1194	tr|F1SSP4|F1SSP4_PIG	tr|F1SSP4|F1SSP4_PIG	497	515	yes	yes	3	2.3689E-05	117.67	By MS/MS	By matching		By MS/MS	By MS/MS	By matching	By MS/MS
AAAEAALAAVQALEAGLSAEQR	LGEASQVAVVRQRVKAAAEAALAAVQALEA	AAVQALEAGLSAEQRGGRQARTDFLGVDFA	K	A	A	Q	R	G	10	1	0	0	0	2	3	1	0	0	3	0	0	0	0	1	0	0	0	1	0	0	22	0	2110.1018	tr|F1RUY9|F1RUY9_PIG;tr|A0A287BAM8|A0A287BAM8_PIG;tr|A0A287BLD0|A0A287BLD0_PIG	tr|F1RUY9|F1RUY9_PIG	418	439	yes	no	2;3;4	7.6266E-17	199.58	By MS/MS	By MS/MS	By MS/MS		By MS/MS	By MS/MS	By matching
AAAEAANCIMEVSCGQAESSEKPNAEDMTSK	______________________________	AESSEKPNAEDMTSKDYYFDSYAHFGIHEE	M	A	A	S	K	D	7	0	2	1	2	1	5	1	0	1	0	2	2	0	1	4	1	0	0	1	0	0	31	1	3285.3894	tr|A0A286ZN59|A0A286ZN59_PIG	tr|A0A286ZN59|A0A286ZN59_PIG	2	32	yes	yes	3	3.4197E-23	188.8	By MS/MS
AAAEATDPQLMLGVGLIEK	______________________________	ATDPQLMLGVGLIEKDTNGEVLWVWCYPST	M	A	A	E	K	D	4	0	0	1	0	1	2	2	0	1	3	1	1	0	1	0	1	0	0	1	0	0	19	0	1926.0132	tr|A0A286ZJN7|A0A286ZJN7_PIG	tr|A0A286ZJN7|A0A286ZJN7_PIG	2	20	yes	yes	3	0.00056779	73.11							By MS/MS
AAAEDELLLPR	______________________________	______________________________	M	A	A	P	R	L	3	1	0	1	0	0	2	0	0	0	3	0	0	0	1	0	0	0	0	0	0	0	11	0	1196.6401	tr|K7GQ35|K7GQ35_PIG	tr|K7GQ35|K7GQ35_PIG	2	12	yes	yes	2	8.3238E-11	166.16	By MS/MS	By MS/MS	By MS/MS	By MS/MS	By MS/MS	By MS/MS	By MS/MS
AAAEDVNVTFEDQQK	______________________________	AAAEDVNVTFEDQQKINKFARNTSRITELK	K	A	A	Q	K	I	3	0	1	2	0	2	2	0	0	0	0	1	0	1	0	0	1	0	0	2	0	0	15	0	1663.7689	tr|A5GHK3|A5GHK3_PIG	tr|A5GHK3|A5GHK3_PIG	8	22	yes	yes	2;3	8.1491E-75	295.81	By MS/MS	By MS/MS	By MS/MS	By MS/MS	By MS/MS	By MS/MS	By MS/MS
AAAEEQLQAVVK	KEVELEHVRKDLEEKAAAEEQLQAVVKQMN	EEKAAAEEQLQAVVKQMNQNLQEKTSQIDL	K	A	A	V	K	Q	4	0	0	0	0	2	2	0	0	0	1	1	0	0	0	0	0	0	0	2	0	0	12	0	1255.6772	tr|F1SQ16|F1SQ16_PIG	tr|F1SQ16|F1SQ16_PIG	1078	1089	yes	yes	2	4.135E-05	122.28		By MS/MS	By matching	By matching	By matching
AAAEPAVPALPGGGAGAGAPSGTVPVLFCFSVFAR	______________________________	SGTVPVLFCFSVFARPSAVPHGAGYELLIQ	M	A	A	A	R	P	9	1	0	0	1	0	1	6	0	0	2	0	0	3	5	2	1	0	0	4	0	0	35	0	3268.6703	tr|F1RKJ9|F1RKJ9_PIG	tr|F1RKJ9|F1RKJ9_PIG	2	36	yes	yes	3	2.3546E-07	76.063
AAAEVAGHLVIK	DVLSKRVPQLNRMARAAAEVAGHLVIKLTI	MARAAAEVAGHLVIKLTIDFELNLNYEMYN	R	A	A	I	K	L	4	0	0	0	0	0	1	1	1	1	1	1	0	0	0	0	0	0	0	2	0	0	12	0	1177.6819	sp|Q8HZV3|TFR1_PIG;tr|K7GT23|K7GT23_PIG;tr|K7GPT5|K7GPT5_PIG;tr|A0A287A3E7|A0A287A3E7_PIG	sp|Q8HZV3|TFR1_PIG	597	608	yes	no	2	0.00016573	106.88	By matching	By matching	By matching	By matching	By matching	By matching	By matching
AAAEVNQDYGLDPK	RMPIPVIKAFGILKRAAAEVNQDYGLDPKI	RAAAEVNQDYGLDPKIANAIMKAADEVAEG	R	A	A	P	K	I	3	0	1	2	0	1	1	1	0	0	1	1	0	0	1	0	0	0	1	1	0	0	14	0	1489.7049	tr|I3LPP1|I3LPP1_PIG;sp|P10173-2|FUMH_PIG;sp|P10173|FUMH_PIG;tr|A0A286ZIY0|A0A286ZIY0_PIG	tr|I3LPP1|I3LPP1_PIG	58	71	yes	no	2	4.8266E-06	145.55	By MS/MS	By MS/MS	By MS/MS	By MS/MS	By MS/MS	By MS/MS	By MS/MS
AAAFEEPENETVVVK	AVKRASDNLVKAAQKAAAFEEPENETVVVK	AAAFEEPENETVVVKEKMVGGIAQIIAAQE	K	A	A	V	K	E	3	0	1	0	0	0	4	0	0	0	0	1	0	1	1	0	1	0	0	3	0	0	15	0	1631.8043	tr|F1SFZ8|F1SFZ8_PIG;tr|A0A287BAK1|A0A287BAK1_PIG;tr|A0A287AC34|A0A287AC34_PIG;tr|A0A287BLY8|A0A287BLY8_PIG	tr|F1SFZ8|F1SFZ8_PIG	2477	2491	yes	no	2	3.7447E-05	109.24	By MS/MS	By MS/MS	By MS/MS	By MS/MS	By MS/MS	By MS/MS	By MS/MS
AAAFEQLQK	PTEKNVDLSTFYQNRAAAFEQLQKWKEVAQ	TFYQNRAAAFEQLQKWKEVAQDCTKAVELN	R	A	A	Q	K	W	3	0	0	0	0	2	1	0	0	0	1	1	0	1	0	0	0	0	0	0	0	0	9	0	1004.5291	tr|A0A287BND4|A0A287BND4_PIG;tr|F1SKZ8|F1SKZ8_PIG	tr|F1SKZ8|F1SKZ8_PIG	161	169	no	no	2	0.00050435	105.12	By MS/MS	By MS/MS	By MS/MS	By MS/MS	By MS/MS	By matching	By matching
AAAFQALK	FLTAEQERGHAAVRRAAAFQALKAAQAARF	GHAAVRRAAAFQALKAAQAARFPAHRRLEE	R	A	A	L	K	A	4	0	0	0	0	1	0	0	0	0	1	1	0	1	0	0	0	0	0	0	0	0	8	0	818.46504	tr|A0A287BP93|A0A287BP93_PIG	tr|A0A287BP93|A0A287BP93_PIG	68	75	yes	yes	2	0.0063088	75.311		By MS/MS	By MS/MS		By MS/MS	By matching	By MS/MS
AAAFVTSPPLSPDPTTPDYINSLLASGDLQLSGSAHCTFSTAQK	LGTDGTHYWSKNWAKAAAFVTSPPLSPDPT	QLSGSAHCTFSTAQKAIGKDNFTAIPEGTN	K	A	A	Q	K	A	6	0	1	3	1	2	0	2	1	1	5	1	0	2	5	7	5	0	1	1	0	0	44	0	4533.201	tr|A0A287AYJ0|A0A287AYJ0_PIG;tr|F1RLZ7|F1RLZ7_PIG	tr|A0A287AYJ0|A0A287AYJ0_PIG	262	305	yes	no	4	1.6057E-23	136.33							By MS/MS
AAAGAAATDLEVVR	______________________________	MAAAGAAATDLEVVRGKRAALFFAAVAIVL	M	A	A	V	R	G	6	1	0	1	0	0	1	1	0	0	1	0	0	0	0	0	1	0	0	2	0	0	14	0	1313.6939	tr|I3LRK9|I3LRK9_PIG	tr|I3LRK9|I3LRK9_PIG	2	15	yes	yes	2	3.6505E-06	147.74	By matching		By MS/MS	By MS/MS	By matching	By matching	By MS/MS
AAAGAAVPAAEPNEEPAPATEAVAAAR	______________________________	NEEPAPATEAVAAARERSSLFLRGLELVKQ	M	A	A	A	R	E	13	1	1	0	0	0	4	1	0	0	0	0	0	0	4	0	1	0	0	2	0	0	27	0	2472.2245	tr|F1SBF6|F1SBF6_PIG	tr|F1SBF6|F1SBF6_PIG	2	28	yes	yes	3	1.0884E-15	182.17	By MS/MS	By MS/MS	By MS/MS	By MS/MS	By MS/MS	By MS/MS	By MS/MS
AAAGEGGGVGAEADRELEELLESALDDFDK	______________________________	ELEELLESALDDFDKTKPSPAPPPTTTAPD	M	A	A	D	K	T	6	1	0	4	0	0	6	5	0	0	4	1	0	1	0	1	0	0	0	1	0	0	30	1	3033.4051	tr|I3LRG2|I3LRG2_PIG;tr|A0A287AH91|A0A287AH91_PIG	tr|I3LRG2|I3LRG2_PIG	2	31	yes	no	3	7.4942E-08	100.06	By matching	By matching	By matching	By matching	By matching	By MS/MS	By MS/MS
AAAGELQEDSGLHVLAR	DSKLSFREFLLIFRKAAAGELQEDSGLHVL	AGELQEDSGLHVLARLSEIDVSTEGVKGAK	K	A	A	A	R	L	4	1	0	1	0	1	2	2	1	0	3	0	0	0	0	1	0	0	0	1	0	0	17	0	1735.8853	tr|F1SUW3|F1SUW3_PIG	tr|F1SUW3|F1SUW3_PIG	159	175	yes	yes	2;3	5.0282E-74	295.26	By MS/MS	By MS/MS	By MS/MS	By MS/MS	By MS/MS	By MS/MS	By MS/MS
AAAGELQEDSGLMVLAK	DGKLSFREFLLIFHKAAAGELQEDSGLMVL	AGELQEDSGLMVLAKLSEIDVALEGVKGAK	K	A	A	A	K	L	4	0	0	1	0	1	2	2	0	0	3	1	1	0	0	1	0	0	0	1	0	0	17	0	1701.8607	tr|F1SMT0|F1SMT0_PIG	tr|F1SMT0|F1SMT0_PIG	156	172	yes	yes	2	0.005668	63.727					By matching		By matching
AAAGGLAMLTSMRPSLCSR	LLVLYSGEDDELLRRAAAGGLAMLTSMRPS	GLAMLTSMRPSLCSRIPQVTTHWLEILQAL	R	A	A	S	R	I	4	2	0	0	1	0	0	2	0	0	3	0	2	0	1	3	1	0	0	0	0	0	19	1	1948.9645	tr|F1RMH7|F1RMH7_PIG;tr|A0A287A5I7|A0A287A5I7_PIG	tr|F1RMH7|F1RMH7_PIG	822	840	yes	no	3	0.0096884	53.779	By MS/MS		By matching		By matching	By MS/MS
AAAGLLSIGLR	NIRLTFAQLKEQVDKAAAGLLSIGLRKGDR	QVDKAAAGLLSIGLRKGDRLGMWGPNSYAW	K	A	A	L	R	K	3	1	0	0	0	0	0	2	0	1	3	0	0	0	0	1	0	0	0	0	0	0	11	0	1040.6342	tr|A0A287B7S7|A0A287B7S7_PIG;tr|A0A287AME7|A0A287AME7_PIG;tr|A0A287AV54|A0A287AV54_PIG;tr|F1RT96|F1RT96_PIG	tr|A0A287B7S7|A0A287B7S7_PIG	112	122	yes	no	2;3	8.8448E-05	110.41	By MS/MS	By MS/MS	By MS/MS	By MS/MS	By MS/MS	By MS/MS	By MS/MS
AAAGLLSIGLRK	NIRLTFAQLKEQVDKAAAGLLSIGLRKGDR	VDKAAAGLLSIGLRKGDRLGMWGPNSYAWV	K	A	A	R	K	G	3	1	0	0	0	0	0	2	0	1	3	1	0	0	0	1	0	0	0	0	0	0	12	1	1168.7292	tr|A0A287B7S7|A0A287B7S7_PIG;tr|A0A287AME7|A0A287AME7_PIG;tr|A0A287AV54|A0A287AV54_PIG;tr|F1RT96|F1RT96_PIG	tr|A0A287B7S7|A0A287B7S7_PIG	112	123	yes	no	2;3	1.031E-05	129.38	By MS/MS	By MS/MS	By MS/MS	By MS/MS	By MS/MS	By MS/MS	By MS/MS
AAAGPAATGSAPGER	AGERSSGGPRGPGERAAAGPAATGSAPGER	AAAGPAATGSAPGERGGDGAPSRVGAGASA	R	A	A	E	R	G	6	1	0	0	0	0	1	3	0	0	0	0	0	0	2	1	1	0	0	0	0	0	15	0	1282.6266	tr|A0A287BM68|A0A287BM68_PIG	tr|A0A287BM68|A0A287BM68_PIG	22	36	yes	yes	2	5.4001E-05	127.83
AAAGSSVVR	______________________________	______________________________	M	A	A	V	R	R	3	1	0	0	0	0	0	1	0	0	0	0	0	0	0	2	0	0	0	2	0	0	9	0	816.44537	tr|A0A287B247|A0A287B247_PIG;tr|A0A287A4F4|A0A287A4F4_PIG	tr|A0A287B247|A0A287B247_PIG	2	10	yes	no	2	0.0003013	97.798	By MS/MS	By matching	By matching	By matching	By matching	By matching	By MS/MS
AAAGTESEPEPGATPR	GGGEHDENGDALAERAAAGTESEPEPGATP	AAGTESEPEPGATPRRRGRRPKEELEQDIE	R	A	A	P	R	R	4	1	0	0	0	0	3	2	0	0	0	0	0	0	3	1	2	0	0	0	0	0	16	0	1539.7165	tr|A0A287A0L6|A0A287A0L6_PIG	tr|A0A287A0L6|A0A287A0L6_PIG	33	48	yes	yes	2	0.00012502	102.05	By matching	By matching		By matching	By MS/MS		By MS/MS
AAAGVVSGK	______________________________	______________________________	M	A	A	G	K	I	3	0	0	0	0	0	0	2	0	0	0	1	0	0	0	1	0	0	0	2	0	0	9	0	758.42865	tr|A0A287ARR2|A0A287ARR2_PIG;tr|F1SH24|F1SH24_PIG;tr|A0A287ADD9|A0A287ADD9_PIG	tr|A0A287ARR2|A0A287ARR2_PIG	2	10	yes	no	2	0.004466	60.436	By MS/MS	By matching	By MS/MS	By matching	By matching		By MS/MS
AAAHCAHVFTTVSQITAIEAQHLLK	EAGERQIYHRYCMERAAAHCAHVFTTVSQI	TVSQITAIEAQHLLKRKPDIVTPNGLNVKK	R	A	A	L	K	R	6	0	0	0	1	2	1	0	3	2	2	1	0	1	0	1	3	0	0	2	0	0	25	0	2716.4119	tr|F1RIP1|F1RIP1_PIG;tr|A0A287A291|A0A287A291_PIG;tr|A0A287B216|A0A287B216_PIG;tr|A0A287B8F4|A0A287B8F4_PIG	tr|F1RIP1|F1RIP1_PIG	247	271	yes	no	4;5	3.5393E-09	132.83	By MS/MS	By MS/MS	By MS/MS	By matching	By matching	By MS/MS	By MS/MS
AAAIIHLGATSCYVGDNTDLIILR	DVMAHVHTFAHCCPKAAAIIHLGATSCYVG	TSCYVGDNTDLIILRNAFDLLLPKLARVIS	K	A	A	L	R	N	4	1	1	2	1	0	0	2	1	4	3	0	0	0	0	1	2	0	1	1	0	0	24	0	2556.337	tr|F6QAM9|F6QAM9_PIG	tr|F6QAM9|F6QAM9_PIG	102	125	yes	yes	3	3.3817E-05	80.752			By matching
AAAKPENLSLVVHGPGDLR	______________________________	PENLSLVVHGPGDLRLENYPIPEPGPNEVL	M	A	A	L	R	L	3	1	1	1	0	0	1	2	1	0	3	1	0	0	2	1	0	0	0	2	0	0	19	1	1943.0589	tr|A0A287AT21|A0A287AT21_PIG;sp|Q29318|DHSO_PIG	tr|A0A287AT21|A0A287AT21_PIG	2	20	yes	no	2;3	1.1831E-48	272.96	By MS/MS	By MS/MS	By MS/MS	By MS/MS	By MS/MS	By MS/MS	By MS/MS
AAAKPENLSLVVHGPGDLRLENYPIPEPGPNEVLLK	______________________________	NYPIPEPGPNEVLLKMHSVGICGSDVHYWQ	M	A	A	L	K	M	3	1	3	1	0	0	4	3	1	1	6	2	0	0	6	1	0	0	1	3	0	0	36	2	3846.068	tr|A0A287AT21|A0A287AT21_PIG	tr|A0A287AT21|A0A287AT21_PIG	2	37	yes	yes	3;4;5	7.1397E-31	180.97	By MS/MS	By MS/MS	By MS/MS	By MS/MS	By MS/MS	By MS/MS	By MS/MS
AAALAFAR	GKVIILTAAAQGIGRAAALAFAREGAKVIA	AAQGIGRAAALAFAREGAKVIATDINESKL	R	A	A	A	R	E	5	1	0	0	0	0	0	0	0	0	1	0	0	1	0	0	0	0	0	0	0	0	8	0	789.44972	tr|I3LHC8|I3LHC8_PIG	tr|I3LHC8|I3LHC8_PIG	21	28	yes	yes	2	0.0039382	88.734	By MS/MS	By MS/MS	By MS/MS	By MS/MS		By MS/MS
AAALAHLDR	ADNCIFSVELQLPPKAAALAHLDRGSPPPA	LQLPPKAAALAHLDRGSPPPAREALAIIFF	K	A	A	D	R	G	4	1	0	1	0	0	0	0	1	0	2	0	0	0	0	0	0	0	0	0	0	0	9	0	936.51411	tr|A0A286ZPA0|A0A286ZPA0_PIG;tr|A0A286ZI83|A0A286ZI83_PIG;tr|F1S1G7|F1S1G7_PIG;tr|F1S1G8|F1S1G8_PIG	tr|F1S1G8|F1S1G8_PIG	36	44	no	no	2;3	0.00054042	103.56	By MS/MS	By MS/MS	By MS/MS	By MS/MS	By MS/MS	By MS/MS	By MS/MS
AAALASLKK	ASFNFLGLLDNPRVKAAALASLKKYGVGTC	DNPRVKAAALASLKKYGVGTCGPRGFYGTF	K	A	A	K	K	Y	4	0	0	0	0	0	0	0	0	0	2	2	0	0	0	1	0	0	0	0	0	0	9	1	871.5491	tr|F1RN05|F1RN05_PIG	tr|F1RN05|F1RN05_PIG	119	127	yes	yes	2	0.012425	55.531	By MS/MS	By matching	By matching	By matching		By matching	By matching
AAALATVNAWAEQTGMKEWLEGEDLSEELKK	IPIITVLGDSKNNVRAAALATVNAWAEQTG	KEWLEGEDLSEELKKENPFLRQELLGWLAE	R	A	A	K	K	E	6	0	1	1	0	1	6	2	0	0	4	3	1	0	0	1	2	2	0	1	0	0	31	2	3417.6762	tr|I3LRJ6|I3LRJ6_PIG;tr|A0A287A4R9|A0A287A4R9_PIG;tr|A0A287AK10|A0A287AK10_PIG;tr|F1SIB5|F1SIB5_PIG;tr|A0A287BBH0|A0A287BBH0_PIG;tr|A0A287AAH9|A0A287AAH9_PIG	tr|I3LRJ6|I3LRJ6_PIG	959	989	yes	no	4	1.0756E-18	167.87	By MS/MS	By MS/MS		By MS/MS	By MS/MS	By MS/MS	By MS/MS
AAALCNACELSGK	KTPLPPGEDVIASERAAALCNACELSGKSL	ERAAALCNACELSGKSLFVLPHTDHLVGYI	R	A	A	G	K	S	4	0	1	0	2	0	1	1	0	0	2	1	0	0	0	1	0	0	0	0	0	0	13	0	1363.6224	tr|F1RT12|F1RT12_PIG;tr|A0A287AUR8|A0A287AUR8_PIG;tr|A0A287BQB5|A0A287BQB5_PIG	tr|F1RT12|F1RT12_PIG	158	170	yes	no	2	8.1665E-05	113.93				By matching	By matching	By matching	By matching
AAALDIAMIK	LVLKAAHVMDVAGNKAAALDIAMIKMVAPS	VAGNKAAALDIAMIKMVAPSMASRVIDRAI	K	A	A	I	K	M	4	0	0	1	0	0	0	0	0	2	1	1	1	0	0	0	0	0	0	0	0	0	10	0	1015.5736	tr|A0A287AET3|A0A287AET3_PIG;tr|A0A287AFL8|A0A287AFL8_PIG;tr|F1RL48|F1RL48_PIG;tr|A0A287BEX2|A0A287BEX2_PIG;tr|I3LK34|I3LK34_PIG;tr|A0A287A1Y0|A0A287A1Y0_PIG;tr|A0A287B6K7|A0A287B6K7_PIG	tr|A0A287AET3|A0A287AET3_PIG	965	974	yes	no	2	0.011614	61.962	By MS/MS				By matching		By matching
AAALDVTYPEPLPR	DQDALVEALQTGVIKAAALDVTYPEPLPRD	KAAALDVTYPEPLPRDHPLLELKNVTLTPH	K	A	A	P	R	D	3	1	0	1	0	0	1	0	0	0	2	0	0	0	3	0	1	0	1	1	0	0	14	0	1511.7984	tr|A0A287BKR9|A0A287BKR9_PIG;tr|A0A287A5X0|A0A287A5X0_PIG	tr|A0A287BKR9|A0A287BKR9_PIG	264	277	yes	no	2;3	1.4739E-19	215.06	By MS/MS	By MS/MS	By MS/MS	By MS/MS	By MS/MS	By MS/MS	By MS/MS
AAALEAMK	CIQLEPTFIKGYTRKAAALEAMKDYTKAMD	IKGYTRKAAALEAMKDYTKAMDVYQKALDL	K	A	A	M	K	D	4	0	0	0	0	0	1	0	0	0	1	1	1	0	0	0	0	0	0	0	0	0	8	0	803.42112	tr|I3LNG8|I3LNG8_PIG	tr|I3LNG8|I3LNG8_PIG	435	442	yes	yes	2	0.024439	53.163	By MS/MS
AAALEAMKDYTK	CIQLEPTFIKGYTRKAAALEAMKDYTKAMD	TRKAAALEAMKDYTKAMDVYQKALDLDANC	K	A	A	T	K	A	4	0	0	1	0	0	1	0	0	0	1	2	1	0	0	0	1	0	1	0	0	0	12	1	1310.654	tr|I3LNG8|I3LNG8_PIG	tr|I3LNG8|I3LNG8_PIG	435	446	yes	yes	2;3	2.833E-07	157.38	By MS/MS	By MS/MS	By MS/MS	By MS/MS	By MS/MS	By MS/MS	By matching
AAALEFLNR	TVDLKPDWGKGYSRKAAALEFLNRFEEAKR	KGYSRKAAALEFLNRFEEAKRTYEEGLKHE	K	A	A	N	R	F	3	1	1	0	0	0	1	0	0	0	2	0	0	1	0	0	0	0	0	0	0	0	9	0	1003.5451	tr|I3LNG8|I3LNG8_PIG	tr|I3LNG8|I3LNG8_PIG	79	87	yes	yes	2	0.00019985	144.83	By MS/MS	By MS/MS	By matching	By MS/MS	By MS/MS	By MS/MS	By MS/MS
AAALEFLNRFEEAK	TVDLKPDWGKGYSRKAAALEFLNRFEEAKR	KAAALEFLNRFEEAKRTYEEGLKHEANNPQ	K	A	A	A	K	R	4	1	1	0	0	0	3	0	0	0	2	1	0	2	0	0	0	0	0	0	0	0	14	1	1607.8308	tr|I3LNG8|I3LNG8_PIG	tr|I3LNG8|I3LNG8_PIG	79	92	yes	yes	2;3	9.0389E-06	126.48	By MS/MS	By matching		By matching	By MS/MS	By MS/MS	By MS/MS
AAALEFLNRFEEAKR	TVDLKPDWGKGYSRKAAALEFLNRFEEAKR	AAALEFLNRFEEAKRTYEEGLKHEANNPQL	K	A	A	K	R	T	4	2	1	0	0	0	3	0	0	0	2	1	0	2	0	0	0	0	0	0	0	0	15	2	1763.9319	tr|I3LNG8|I3LNG8_PIG	tr|I3LNG8|I3LNG8_PIG	79	93	yes	yes	3;4	4.6726E-06	150.22	By MS/MS	By MS/MS	By MS/MS	By MS/MS	By MS/MS	By MS/MS	By MS/MS
AAALEQFK	AAKSMGAIVRGFDTRAAALEQFKSLGAEPL	VRGFDTRAAALEQFKSLGAEPLEVDLKESG	R	A	A	F	K	S	3	0	0	0	0	1	1	0	0	0	1	1	0	1	0	0	0	0	0	0	0	0	8	0	876.47052	tr|F1SMG3|F1SMG3_PIG;tr|A0A286ZZS0|A0A286ZZS0_PIG;tr|A0A287BII8|A0A287BII8_PIG;tr|A0A286ZZT0|A0A286ZZT0_PIG	tr|F1SMG3|F1SMG3_PIG	260	267	no	no	2	0.0067101	73.039			By MS/MS	By MS/MS	By matching	By MS/MS	By MS/MS
AAALEVLQQQLQVASEAR	RAAARQQLEALEKEKAAALEVLQQQLQVAS	LEVLQQQLQVASEARDGAQTSVAQAQREKA	K	A	A	A	R	D	5	1	0	0	0	4	2	0	0	0	3	0	0	0	0	1	0	0	0	2	0	0	18	0	1924.0378	tr|A0A286ZY35|A0A286ZY35_PIG;tr|A0A287AQ88|A0A287AQ88_PIG;tr|F1SUX4|F1SUX4_PIG;tr|A0A286ZN81|A0A286ZN81_PIG;tr|A0A287A5I4|A0A287A5I4_PIG;tr|A0A286ZK49|A0A286ZK49_PIG	tr|A0A286ZY35|A0A286ZY35_PIG	606	623	yes	no	2;3	6.8517E-36	239.87	By MS/MS	By MS/MS		By MS/MS		By matching	By MS/MS
AAALLAK	AARFAKTKEEVEAAKAAALLAKQAEVEAKR	KEEVEAAKAAALLAKQAEVEAKRDSSTRER	K	A	A	A	K	Q	4	0	0	0	0	0	0	0	0	0	2	1	0	0	0	0	0	0	0	0	0	0	7	0	656.42211	tr|F1S0D8|F1S0D8_PIG	tr|F1S0D8|F1S0D8_PIG	296	302	yes	yes	2	0.025438	65.897	By MS/MS	By MS/MS	By MS/MS	By matching	By matching	By matching	By matching
AAALLTYSSFCPPDDLADR	VVSTGGGGHVELLRRAAALLTYSSFCPPDD	LTYSSFCPPDDLADRGLLGVESSFYAQDAL	R	A	A	D	R	G	4	1	0	3	1	0	0	0	0	0	3	0	0	1	2	2	1	0	1	0	0	0	19	0	2081.9728	tr|A0A2C9F3G7|A0A2C9F3G7_PIG;sp|P16469|LOX15_PIG;tr|K7GQF9|K7GQF9_PIG;tr|A0A286ZLQ7|A0A286ZLQ7_PIG;tr|A0A286ZSH7|A0A286ZSH7_PIG	tr|A0A2C9F3G7|A0A2C9F3G7_PIG	433	451	yes	no	2;3	2.6501E-27	220.69	By MS/MS				By matching	By matching	By matching
AAALRPEEDGVFRPSEAFETLQK	LPEEIQLEEELGQLKAAALRPEEDGVFRPS	DGVFRPSEAFETLQKESQGLDSRLQSVEDG	K	A	A	Q	K	E	4	2	0	1	0	1	4	1	0	0	2	1	0	2	2	1	1	0	0	1	0	0	23	2	2560.2922	tr|F1SPP8|F1SPP8_PIG	tr|F1SPP8|F1SPP8_PIG	372	394	yes	yes	3;4	2.9897E-08	153.77	By MS/MS	By MS/MS	By MS/MS	By MS/MS	By MS/MS	By MS/MS	By MS/MS
AAALSATAAGR	IQENLWLKLSEMPYRAAALSATAAGRYIYI	MPYRAAALSATAAGRYIYISGGTTEQISGL	R	A	A	G	R	Y	6	1	0	0	0	0	0	1	0	0	1	0	0	0	0	1	1	0	0	0	0	0	11	0	958.51959	tr|F1ST87|F1ST87_PIG	tr|F1ST87|F1ST87_PIG	317	327	yes	yes	2	0.023421	56.729
AAALVLQTIWGYK	VLINKSGNRSEKEVRAAALVLQTIWGYKEL	VRAAALVLQTIWGYKELRKPLEKEGWKKSD	R	A	A	Y	K	E	3	0	0	0	0	1	0	1	0	1	2	1	0	0	0	0	1	1	1	1	0	0	13	0	1432.8078	tr|A0A287BEQ9|A0A287BEQ9_PIG;tr|A0A287ACZ3|A0A287ACZ3_PIG;tr|A0A287BBS6|A0A287BBS6_PIG;tr|F1SJY6|F1SJY6_PIG	tr|A0A287BEQ9|A0A287BEQ9_PIG	714	726	yes	no	2	0.0013894	82.749	By MS/MS	By MS/MS	By MS/MS	By matching	By MS/MS	By MS/MS	By MS/MS
AAAMANNLQK	GVPIIVQASQAEKNRAAAMANNLQKGSAGP	AEKNRAAAMANNLQKGSAGPMRLYVGSLHF	R	A	A	Q	K	G	4	0	2	0	0	1	0	0	0	0	1	1	1	0	0	0	0	0	0	0	0	0	10	0	1030.523	tr|A0A286ZZA4|A0A286ZZA4_PIG;tr|A0A287BGG7|A0A287BGG7_PIG;tr|A0A287AXU6|A0A287AXU6_PIG;tr|F2Z5I2|F2Z5I2_PIG;tr|A0A287BAQ0|A0A287BAQ0_PIG	tr|A0A286ZZA4|A0A286ZZA4_PIG	208	217	yes	no	2	0.069088	44.117	By matching	By matching	By matching		By MS/MS		By matching
AAAMDVDTPSGTNSGAGK	______________________________	MDVDTPSGTNSGAGKKRFEVKKWNAVALWA	M	A	A	G	K	K	4	0	1	2	0	0	0	3	0	0	0	1	1	0	1	2	2	0	0	1	0	0	18	0	1648.7363	tr|A0A287B501|A0A287B501_PIG	tr|A0A287B501|A0A287B501_PIG	2	19	yes	yes	2;3	5.4839E-14	193.81	By MS/MS	By MS/MS	By MS/MS	By MS/MS	By MS/MS	By MS/MS	By MS/MS
AAAMDVDTPSGTNSGAGKK	______________________________	DVDTPSGTNSGAGKKRFEVKKWNAVALWAW	M	A	A	K	K	R	4	0	1	2	0	0	0	3	0	0	0	2	1	0	1	2	2	0	0	1	0	0	19	1	1776.8312	tr|A0A287B501|A0A287B501_PIG	tr|A0A287B501|A0A287B501_PIG	2	20	yes	yes	2;3	2.326E-20	205.72	By MS/MS	By MS/MS	By matching	By MS/MS	By MS/MS	By MS/MS	By MS/MS
AAAMSAVEAATR	TTIYGLHALEQGGLRAAAMSAVEAATRRAK	GLRAAAMSAVEAATRRAKEMRK________	R	A	A	T	R	R	6	1	0	0	0	0	1	0	0	0	0	0	1	0	0	1	1	0	0	1	0	0	12	0	1147.5656	tr|A0A287B3A8|A0A287B3A8_PIG;tr|A0A287A3W3|A0A287A3W3_PIG	tr|A0A287B3A8|A0A287B3A8_PIG	256	267	yes	no	2	1.1529E-05	128.35	By MS/MS	By MS/MS	By MS/MS	By MS/MS	By MS/MS	By MS/MS	By MS/MS
AAAPAPEEELDECEQALAAEPK	EEKQKPQAERKEEKKAAAPAPEEELDECEQ	EELDECEQALAAEPKAKDPFAHLPKSTFVL	K	A	A	P	K	A	7	0	0	1	1	1	6	0	0	0	2	1	0	0	3	0	0	0	0	0	0	0	22	0	2338.0635	sp|Q29387|EF1G_PIG;tr|F1RPW9|F1RPW9_PIG	sp|Q29387|EF1G_PIG	249	270	no	no	2;3	8.7631E-31	222.25	By MS/MS	By MS/MS	By MS/MS	By MS/MS	By MS/MS	By MS/MS	By MS/MS
AAAPAVK	______________________________	______________________________	M	A	A	V	K	H	4	0	0	0	0	0	0	0	0	0	0	1	0	0	1	0	0	0	0	1	0	0	7	0	626.37516	tr|A0A287AZU8|A0A287AZU8_PIG;tr|F1SJ68|F1SJ68_PIG;tr|A0A287A829|A0A287A829_PIG	tr|A0A287AZU8|A0A287AZU8_PIG	2	8	yes	no	1	0.018156	85.306				By matching	By MS/MS
AAAPCIIFFDELDSLAPSR	GQSEENVREVFARARAAAPCIIFFDELDSL	CIIFFDELDSLAPSRGRSGDSGGVMDRVVS	R	A	A	S	R	G	4	1	0	2	1	0	1	0	0	2	2	0	0	2	2	2	0	0	0	0	0	0	19	0	2092.0299	tr|A5GFQ7|A5GFQ7_PIG;tr|F6PVU3|F6PVU3_PIG	tr|A5GFQ7|A5GFQ7_PIG	783	801	yes	no	2;3	0.00059017	72.184	By MS/MS	By MS/MS	By MS/MS		By matching	By MS/MS	By MS/MS
AAAPGFSAEQGALEATVEK	LSPDQTEEGATPPIKAAAPGFSAEQGALEA	GFSAEQGALEATVEKARPEPAEVLHVCKNQ	K	A	A	E	K	A	6	0	0	0	0	1	3	2	0	0	1	1	0	1	1	1	1	0	0	1	0	0	19	0	1845.9109	tr|I3LTM2|I3LTM2_PIG;tr|A0A287BGF1|A0A287BGF1_PIG;tr|F1SRR5|F1SRR5_PIG;tr|A0A287A506|A0A287A506_PIG	tr|I3LTM2|I3LTM2_PIG	4211	4229	yes	no	2	2.8867E-11	145.43				By MS/MS	By MS/MS	By MS/MS	By MS/MS
AAAPSPSGAIGGLLEQFVR	RSAFLAAYSSTVGLRAAAPSPSGAIGGLLE	SPSGAIGGLLEQFVRGVGLRGTSSSTL___	R	A	A	V	R	G	4	1	0	0	0	1	1	3	0	1	2	0	0	1	2	2	0	0	0	1	0	0	19	0	1839.9843	tr|A0A287BIN6|A0A287BIN6_PIG;tr|A0A287ARH3|A0A287ARH3_PIG;tr|A0A287AG95|A0A287AG95_PIG;tr|A0A287BB92|A0A287BB92_PIG	tr|A0A287BIN6|A0A287BIN6_PIG	507	525	yes	no	3	0.0020408	60.034	By matching	By matching		By MS/MS	By matching
AAAQCYIDLIIK	AGTLVTLSSAPTAIKAAAQCYIDLIIKESD	AIKAAAQCYIDLIIKESDNNVKLIVLDRLI	K	A	A	I	K	E	3	0	0	1	1	1	0	0	0	3	1	1	0	0	0	0	0	0	1	0	0	0	12	0	1377.7326	tr|F1S982|F1S982_PIG;sp|D2SW95|COPB_PIG	tr|F1S982|F1S982_PIG	280	291	yes	no	2	2.2861E-05	125.56	By MS/MS	By MS/MS	By MS/MS	By MS/MS	By MS/MS	By MS/MS	By MS/MS
AAAQEQYSAAVAR	MIIDGVTYPGNIKEKAAAQEQYSAAVARGE	EKAAAQEQYSAAVARGESAGLVRATGRKTE	K	A	A	A	R	G	6	1	0	0	0	2	1	0	0	0	0	0	0	0	0	1	0	0	1	1	0	0	13	0	1334.6579	tr|A0A286ZN24|A0A286ZN24_PIG;tr|A0A287BGD6|A0A287BGD6_PIG;tr|A0A286ZT99|A0A286ZT99_PIG;tr|F1SH92|F1SH92_PIG;CON__Q3T052	tr|A0A286ZN24|A0A286ZN24_PIG	99	111	no	no	2	2.0155E-20	210.27	By MS/MS	By MS/MS	By MS/MS	By MS/MS	By MS/MS	By MS/MS	By MS/MS
AAAQFQVPWLASVPIAVSNNIDEEELAR	DLLQQAQEVRGVFRRAAAQFQVPWLASVPI	PIAVSNNIDEEELARLAQKGSEVDLIGIGT	R	A	A	A	R	L	6	1	2	1	0	2	3	0	0	2	2	0	0	1	2	2	0	1	0	3	0	0	28	0	3037.5509	tr|M3TYR7|M3TYR7_PIG	tr|M3TYR7|M3TYR7_PIG	338	365	yes	yes	3	1.3491E-14	149.99	By MS/MS	By MS/MS	By MS/MS	By MS/MS	By MS/MS	By MS/MS	By MS/MS
AAAQLLQSQAQQSGAQQTK	KKELEEEVNSFQKKKAAAQLLQSQAQQSGA	LLQSQAQQSGAQQTKKDKDKKK________	K	A	A	T	K	K	5	0	0	0	0	7	0	1	0	0	2	1	0	0	0	2	1	0	0	0	0	0	19	0	1956.0025	tr|F1RYS5|F1RYS5_PIG;tr|A0A173G6G6|A0A173G6G6_PIG;tr|A0A287A1L7|A0A287A1L7_PIG;tr|K7GS87|K7GS87_PIG;tr|A0A287AIN9|A0A287AIN9_PIG;tr|A0A287BS14|A0A287BS14_PIG	tr|F1RYS5|F1RYS5_PIG	400	418	yes	no	3	0.00038663	82.244	By matching	By matching	By MS/MS		By matching		By MS/MS
AAAQQLGEVVK	LFILLDTGTTPVTRKAAAQQLGEVVKLHPH	VTRKAAAQQLGEVVKLHPHELNNLLSKVLI	K	A	A	V	K	L	3	0	0	0	0	2	1	1	0	0	1	1	0	0	0	0	0	0	0	2	0	0	11	0	1112.619	tr|F1SCA0|F1SCA0_PIG;tr|I3LD21|I3LD21_PIG;tr|A0A287AFM0|A0A287AFM0_PIG	tr|F1SCA0|F1SCA0_PIG	24	34	yes	no	2	0.0050887	68.016	By matching	By matching	By matching		By matching	By matching	By MS/MS
AAAQSTQVPIITEGVAAALLLSK	QALELLPLLIQTVEKAAAQSTQVPIITEGV	PIITEGVAAALLLSKLSVADSQAEAKLSSF	K	A	A	S	K	L	6	0	0	0	0	2	1	1	0	2	3	1	0	0	1	2	2	0	0	2	0	0	23	0	2251.2787	tr|A0A287B2G4|A0A287B2G4_PIG;tr|F1RJK5|F1RJK5_PIG	tr|A0A287B2G4|A0A287B2G4_PIG	433	455	no	no	2;3	1.1022E-08	154.13	By MS/MS	By MS/MS	By MS/MS	By MS/MS	By MS/MS	By MS/MS	By MS/MS
AAAQYYLGNFR	KCADPDLNAVLYTNRAAAQYYLGNFRSALN	YTNRAAAQYYLGNFRSALNDVTAARKLKPC	R	A	A	F	R	S	3	1	1	0	0	1	0	1	0	0	1	0	0	1	0	0	0	0	2	0	0	0	11	0	1272.6251	tr|A0A287BLM8|A0A287BLM8_PIG;tr|F1S771|F1S771_PIG	tr|A0A287BLM8|A0A287BLM8_PIG	124	134	yes	no	2	0.055447	45.489	By matching	By MS/MS		By matching	By matching	By MS/MS	By matching
AAASFNPELLTHVLDGSPENTR	______________________________	ELLTHVLDGSPENTRRRREIENMILSDPDL	R	A	A	T	R	R	3	1	2	1	0	0	2	1	1	0	3	0	0	1	2	2	2	0	0	1	0	0	22	0	2338.1553	tr|A0A286ZWX4|A0A286ZWX4_PIG;tr|F1RVZ1|F1RVZ1_PIG	tr|A0A286ZWX4|A0A286ZWX4_PIG	10	31	no	no	3	3.5686E-09	162.39	By MS/MS	By MS/MS	By MS/MS	By MS/MS	By MS/MS	By MS/MS	By MS/MS
AAASFNPELLTHVLDGSPENTRR	______________________________	LLTHVLDGSPENTRRRREIENMILSDPDLQ	R	A	A	R	R	R	3	2	2	1	0	0	2	1	1	0	3	0	0	1	2	2	2	0	0	1	0	0	23	1	2494.2564	tr|A0A286ZWX4|A0A286ZWX4_PIG;tr|F1RVZ1|F1RVZ1_PIG	tr|A0A286ZWX4|A0A286ZWX4_PIG	10	32	no	no	3;4	7.9909E-07	127.5	By MS/MS	By MS/MS	By MS/MS	By MS/MS	By MS/MS	By MS/MS	By MS/MS
AAASSAAASASASASASASSPAGGGGEALELLEHCGVCR	GSPSPGEGSAGAEKRAAASSAAASASASAS	GGEALELLEHCGVCRERLRPEREPRLLPCL	R	A	A	C	R	E	13	1	0	0	2	0	3	5	1	0	3	0	0	0	1	9	0	0	0	1	0	0	39	0	3545.6111	tr|A0A286ZVA8|A0A286ZVA8_PIG;tr|A0A287A849|A0A287A849_PIG;tr|A0A287BNE9|A0A287BNE9_PIG	tr|A0A287BNE9|A0A287BNE9_PIG	32	70	no	no	3;4	2.8817E-113	322.66	By MS/MS	By MS/MS	By matching	By MS/MS	By matching	By matching	By MS/MS
AAASTDYYK	ICENNRYGMGTSVERAAASTDYYKRGDFIP	GTSVERAAASTDYYKRGDFIPGLRVDGMDI	R	A	A	Y	K	R	3	0	0	1	0	0	0	0	0	0	0	1	0	0	0	1	1	0	2	0	0	0	9	0	988.45018	sp|P29804|ODPA_PIG;tr|I3LCI2|I3LCI2_PIG	sp|P29804|ODPA_PIG	235	243	yes	no	2	0.0025099	72.485				By MS/MS		By MS/MS	By MS/MS
AAASVMCHIEPDDADDFVR	KLAGVFLGGRSMGSRAAASVMCHIEPDDAD	VMCHIEPDDADDFVRGLICISYPLHHPKQQ	R	A	A	V	R	G	4	1	0	4	1	0	1	0	1	1	0	0	1	1	1	1	0	0	0	2	0	0	19	0	2117.9146	tr|F1RLQ6|F1RLQ6_PIG	tr|F1RLQ6|F1RLQ6_PIG	107	125	yes	yes	2;3	2.2951E-60	278.97	By MS/MS	By MS/MS	By matching	By MS/MS	By MS/MS	By MS/MS	By MS/MS
AAASVTPPGSLDLLQPGFSK	______________________________	TPPGSLDLLQPGFSKTLLGTKLEDKYLCSA	M	A	A	S	K	T	3	0	0	1	0	1	0	2	0	0	3	1	0	1	3	3	1	0	0	1	0	0	20	0	1955.0364	tr|F1RVZ4|F1RVZ4_PIG	tr|F1RVZ4|F1RVZ4_PIG	2	21	yes	yes	2	0.00019783	93.823		By matching	By MS/MS
AAATAAAGPGVGGAGAAGPGVAGPCGAVSVFPGAR	______________________________	VAGPCGAVSVFPGARLLTIGDANGEIQRHA	M	A	A	A	R	L	12	1	0	0	1	0	0	10	0	0	0	0	0	1	4	1	1	0	0	4	0	0	35	0	2876.4352	tr|A0A286ZLV5|A0A286ZLV5_PIG;tr|F1S590|F1S590_PIG	tr|A0A286ZLV5|A0A286ZLV5_PIG	2	36	yes	no	3	1.077E-28	188.26	By MS/MS	By MS/MS	By MS/MS	By MS/MS	By MS/MS	By MS/MS	By MS/MS
AAATAGAGAGAGAAQEK	______________________________	ATAGAGAGAGAAQEKQFPPALLSFFIYNPR	M	A	A	E	K	Q	9	0	0	0	0	1	1	4	0	0	0	1	0	0	0	0	1	0	0	0	0	0	17	0	1371.6743	tr|I3L7N6|I3L7N6_PIG	tr|I3L7N6|I3L7N6_PIG	2	18	yes	yes	2	1.8342E-27	235.21	By MS/MS	By MS/MS	By MS/MS	By MS/MS	By matching	By MS/MS	By matching
AAATGAVAASAASGQAEGK	______________________________	GAVAASAASGQAEGKKITDLRVIDLKSELK	M	A	A	G	K	K	9	0	0	0	0	1	1	3	0	0	0	1	0	0	0	2	1	0	0	1	0	0	19	0	1587.7853	tr|A0A287B4G7|A0A287B4G7_PIG;tr|A0A287B8Y8|A0A287B8Y8_PIG	tr|A0A287B4G7|A0A287B4G7_PIG	2	20	yes	no	2	4.7181E-48	262.37		By MS/MS	By matching		By MS/MS	By matching	By MS/MS
AAATGPSFWLGNETLK	______________________________	AATGPSFWLGNETLKVPLALFVLNRRRLCE	M	A	A	L	K	V	3	0	1	0	0	0	1	2	0	0	2	1	0	1	1	1	2	1	0	0	0	0	16	0	1661.8413	tr|F1RNW4|F1RNW4_PIG;tr|I3LR43|I3LR43_PIG	tr|F1RNW4|F1RNW4_PIG	2	17	yes	no	2;3	3.1875E-36	244.95	By MS/MS	By MS/MS	By MS/MS	By MS/MS	By MS/MS	By MS/MS	By MS/MS
AAATGPSFWLGNETLKVPLALFVLNR	______________________________	NETLKVPLALFVLNRRRLCERLRKNPAVQA	M	A	A	N	R	R	4	1	2	0	0	0	1	2	0	0	5	1	0	2	2	1	2	1	0	2	0	0	26	1	2784.5327	tr|F1RNW4|F1RNW4_PIG;tr|I3LR43|I3LR43_PIG	tr|F1RNW4|F1RNW4_PIG	2	27	yes	no	3	0.00018583	67.413					By matching
AAATLLSEK	LGPEDPHIDYNQLGRAAATLLSEKVFHAEA	YNQLGRAAATLLSEKVFHAEARVAQSKEEL	R	A	A	E	K	V	3	0	0	0	0	0	1	0	0	0	2	1	0	0	0	1	1	0	0	0	0	0	9	0	902.5073	tr|F1RQY6|F1RQY6_PIG;tr|K7GR72|K7GR72_PIG	tr|F1RQY6|F1RQY6_PIG	229	237	yes	no	2	0.08884	35.295	By matching	By matching	By MS/MS		By matching		By matching
AAATQPDAKDTPDEPWAFPAR	QINLSNIRAGNLARRAAATQPDAKDTPDEP	DAKDTPDEPWAFPAREFLRKKLIGKEVCFT	R	A	A	A	R	E	6	1	0	3	0	1	1	0	0	0	0	1	0	1	4	0	2	1	0	0	0	0	21	1	2254.0655	tr|F1SML4|F1SML4_PIG	tr|F1SML4|F1SML4_PIG	63	83	yes	yes	3	3.2384E-06	132.13	By MS/MS	By matching		By MS/MS	By MS/MS	By matching
AAATVVVPVEWIK	______________________________	______________________________	M	A	A	I	K	N	3	0	0	0	0	0	1	0	0	1	0	1	0	0	1	0	1	1	0	4	0	0	13	0	1381.7969	tr|A0A287A5V5|A0A287A5V5_PIG;tr|A0A287B5X2|A0A287B5X2_PIG;tr|A0A287BC48|A0A287BC48_PIG;tr|A0A287AC85|A0A287AC85_PIG	tr|A0A287A5V5|A0A287A5V5_PIG	2	14	yes	no	2	4.3619E-05	109.42	By MS/MS	By MS/MS	By MS/MS	By MS/MS	By MS/MS	By MS/MS	By MS/MS
AAAVAAAAGSGPAR	______________________________	MAAAVAAAAGSGPAREEDSSAGEAAAPQPQ	M	A	A	A	R	E	8	1	0	0	0	0	0	2	0	0	0	0	0	0	1	1	0	0	0	1	0	0	14	0	1139.6047	tr|A0A287AUX2|A0A287AUX2_PIG	tr|A0A287AUX2|A0A287AUX2_PIG	2	15	yes	yes	2	0.0026719	62.466		By matching	By matching		By matching	By matching	By matching
AAAVADEAAPR	______________________________	______________________________	M	A	A	P	R	D	6	1	0	1	0	0	1	0	0	0	0	0	0	0	1	0	0	0	0	1	0	0	11	0	1040.5251	tr|A0A287A8X1|A0A287A8X1_PIG	tr|A0A287A8X1|A0A287A8X1_PIG	2	12	yes	yes	2	0.00027643	108.98	By matching	By matching	By MS/MS	By MS/MS	By MS/MS	By matching	By MS/MS
AAAVAMETDDAGNR	______________________________	MAAAVAMETDDAGNRLRFQLELEFVQCLAN	M	A	A	N	R	L	5	1	1	2	0	0	1	1	0	0	0	0	1	0	0	0	1	0	0	1	0	0	14	0	1390.6147	tr|I3LLR7|I3LLR7_PIG	tr|I3LLR7|I3LLR7_PIG	2	15	yes	yes	2	2.6473E-05	117.67	By MS/MS				By matching
AAAVAVAAASR	______________________________	______________________________	M	A	A	S	R	R	7	1	0	0	0	0	0	0	0	0	0	0	0	0	0	1	0	0	0	2	0	0	11	0	956.54033	tr|A0A287BGG9|A0A287BGG9_PIG;tr|A0A287AKG8|A0A287AKG8_PIG	tr|A0A287BGG9|A0A287BGG9_PIG	2	12	yes	no	2	0.0010923	72.643		By MS/MS	By matching	By MS/MS	By MS/MS		By MS/MS
AAAVHLLQ	ALKPNSPLTARLIRKAAAVHLLQ_______	TARLIRKAAAVHLLQ_______________	K	A	A	L	Q	-	3	0	0	0	0	1	0	0	1	0	2	0	0	0	0	0	0	0	0	1	0	0	8	0	821.47594	tr|F1SM81|F1SM81_PIG;tr|A0A287AH70|A0A287AH70_PIG;tr|A0A287ANX1|A0A287ANX1_PIG	tr|F1SM81|F1SM81_PIG	462	469	yes	no	2	0.041477	47.045					By matching	By MS/MS
AAAVLPTVGEGYGYGPESELSQASAAAR	TTSSYYGRDRSPLRRAAAVLPTVGEGYGYG	YGPESELSQASAAARNSLYDMARYEREQYV	R	A	A	A	R	N	7	1	0	0	0	1	3	4	0	0	2	0	0	0	2	3	1	0	2	2	0	0	28	0	2721.3246	sp|Q06AT9|RBM4B_PIG	sp|Q06AT9|RBM4B_PIG	309	336	yes	yes	3	2.8841E-10	121.94
AAAVLPVLDLAQR	KRIEAIVKNYPEGHKAAAVLPVLDLAQRQN	HKAAAVLPVLDLAQRQNGWLPISAMNKVAE	K	A	A	Q	R	Q	4	1	0	1	0	1	0	0	0	0	3	0	0	0	1	0	0	0	0	2	0	0	13	0	1335.7874	tr|A0A286ZPT6|A0A286ZPT6_PIG;tr|A0A287BG40|A0A287BG40_PIG;tr|F1SM98|F1SM98_PIG;tr|A0A287AG42|A0A287AG42_PIG;tr|A0A287BRK8|A0A287BRK8_PIG	tr|A0A286ZPT6|A0A286ZPT6_PIG	59	71	yes	no	2;3	1.8361E-05	129.85	By MS/MS	By MS/MS	By MS/MS	By MS/MS	By MS/MS	By MS/MS	By MS/MS
AAAVLSGPSAGSAAGVPGGTGGLSAVVSVPR	______________________________	PGGTGGLSAVVSVPRLRLLLLDSVSGLLQP	M	A	A	P	R	L	7	1	0	0	0	0	0	7	0	0	2	0	0	0	3	5	1	0	0	5	0	0	31	0	2619.398	tr|F1RFT3|F1RFT3_PIG	tr|F1RFT3|F1RFT3_PIG	2	32	yes	yes	3	1.3543E-08	91.66				By MS/MS
AAAVSALAK	RFIFNRVVLENEAVRAAAVSALAKFGAQNE	ENEAVRAAAVSALAKFGAQNENLLPSILVL	R	A	A	A	K	F	5	0	0	0	0	0	0	0	0	0	1	1	0	0	0	1	0	0	0	1	0	0	9	0	800.4756	tr|F1SNE9|F1SNE9_PIG;tr|A0A287A5X5|A0A287A5X5_PIG;tr|A0A286ZQ12|A0A286ZQ12_PIG;tr|A0A286ZXP6|A0A286ZXP6_PIG	tr|F1SNE9|F1SNE9_PIG	489	497	yes	no	1;2	0.01874	84.227			By matching	By matching		By matching	By matching
AAAVTLK	ARDDIKVSVNDFIIKAAAVTLKQMPNVNAS	SVNDFIIKAAAVTLKQMPNVNASWDGEGPK	K	A	A	L	K	Q	3	0	0	0	0	0	0	0	0	0	1	1	0	0	0	0	1	0	0	1	0	0	7	0	672.41703	tr|F1SGT3|F1SGT3_PIG	tr|F1SGT3|F1SGT3_PIG	309	315	yes	yes	2	0.091077	40.103		By matching
AAAYDKLEK	FQKEIEALTQQYEEKAAAYDKLEKTKNRLQ	QQYEEKAAAYDKLEKTKNRLQQELDDLVVD	K	A	A	E	K	T	3	0	0	1	0	0	1	0	0	0	1	2	0	0	0	0	0	0	1	0	0	0	9	1	1007.5288	tr|A0A286ZR94|A0A286ZR94_PIG;tr|A0A287ASK1|A0A287ASK1_PIG;tr|F1SKI0|F1SKI0_PIG	tr|A0A286ZR94|A0A286ZR94_PIG	1412	1420	yes	no	2;3	0.00054518	103.56		By MS/MS	By MS/MS	By MS/MS	By MS/MS	By MS/MS	By MS/MS
AAAYDLLVEMVK	LKDRQQPKCKSHSSRAAAYDLLVEMVKGSV	SSRAAAYDLLVEMVKGSVENYRLIHNWVMA	R	A	A	V	K	G	3	0	0	1	0	0	1	0	0	0	2	1	1	0	0	0	0	0	1	2	0	0	12	0	1321.6952	tr|A0A286ZQH7|A0A286ZQH7_PIG;tr|A0A287B338|A0A287B338_PIG;tr|K9IVR4|K9IVR4_PIG;tr|F1SQM5|F1SQM5_PIG;tr|I3LLU6|I3LLU6_PIG	tr|A0A286ZQH7|A0A286ZQH7_PIG	1843	1854	yes	no	2;3	0.00034723	98.943	By MS/MS	By MS/MS	By MS/MS	By MS/MS	By MS/MS	By MS/MS	By MS/MS
AACDLVR	IRRDLEGSDIDTRRRAACDLVRGLCKFFEG	SDIDTRRRAACDLVRGLCKFFEGPVTGIFS	R	A	A	V	R	G	2	1	0	1	1	0	0	0	0	0	1	0	0	0	0	0	0	0	0	1	0	0	7	0	803.39597	tr|I3LPP4|I3LPP4_PIG;tr|I3L918|I3L918_PIG;tr|A0A287BD56|A0A287BD56_PIG	tr|I3LPP4|I3LPP4_PIG	387	393	yes	no	2	0.011306	91.584		By MS/MS	By matching	By MS/MS	By MS/MS	By matching	By MS/MS
AACELLGQLR	VVVVDDLLATGGTMRAACELLGQLRAEVLE	GGTMRAACELLGQLRAEVLECVSLVELTSL	R	A	A	L	R	A	2	1	0	0	1	1	1	1	0	0	3	0	0	0	0	0	0	0	0	0	0	0	10	0	1129.5914	tr|F1S6K5|F1S6K5_PIG	tr|F1S6K5|F1S6K5_PIG	138	147	yes	yes	2;3	1.8731E-06	157.58	By MS/MS	By MS/MS	By MS/MS	By MS/MS	By MS/MS	By MS/MS	By MS/MS
AACFAIQK	IPAYSKRGDIVFVDKAACFAIQKGLQASRS	DIVFVDKAACFAIQKGLQASRSDIKLFEHN	K	A	A	Q	K	G	3	0	0	0	1	1	0	0	0	1	0	1	0	1	0	0	0	0	0	0	0	0	8	0	907.45857	tr|F1RN05|F1RN05_PIG	tr|F1RN05|F1RN05_PIG	190	197	yes	yes	2	0.0059445	88.734	By MS/MS	By MS/MS	By MS/MS	By matching	By matching	By MS/MS	By MS/MS
AACLLPK	IYKDVFSECCQAADKAACLLPKIEHLREKV	ECCQAADKAACLLPKIEHLREKVLTSAAKQ	K	A	A	P	K	I	2	0	0	0	1	0	0	0	0	0	2	1	0	0	1	0	0	0	0	0	0	0	7	0	771.4313	sp|P08835|ALBU_PIG;tr|A0A286ZT13|A0A286ZT13_PIG;tr|F1RUN2|F1RUN2_PIG;tr|A0A287BAY9|A0A287BAY9_PIG;tr|A0A287AMK0|A0A287AMK0_PIG;tr|A0A287AFS2|A0A287AFS2_PIG;tr|A0A287AT05|A0A287AT05_PIG;tr|A0A287BPE8|A0A287BPE8_PIG;tr|A0A287BEH9|A0A287BEH9_PIG;CON__P02768-1	tr|A0A286ZT13|A0A286ZT13_PIG	186	192	no	no	2	0.022239	69.39	By MS/MS	By MS/MS	By MS/MS	By MS/MS	By MS/MS	By MS/MS	By MS/MS
AACLPLPGYR	GNGYISCNELNDLFKAACLPLPGYRVREIT	NDLFKAACLPLPGYRVREITENLMATGDLD	K	A	A	Y	R	V	2	1	0	0	1	0	0	1	0	0	2	0	0	0	2	0	0	0	1	0	0	0	10	0	1116.575	tr|F1RK02|F1RK02_PIG;tr|A0A287ANV7|A0A287ANV7_PIG	tr|F1RK02|F1RK02_PIG	40	49	yes	no	2	0.0045923	69.176		By matching	By MS/MS			By MS/MS
AADACARPPGPPPDLAAR	LEPLEPEALREHCRRAADACARPPGPPPDL	ACARPPGPPPDLAARLRPLPPERVGSAIGG	R	A	A	A	R	L	6	2	0	2	1	0	0	1	0	0	1	0	0	0	5	0	0	0	0	0	0	0	18	1	1801.8894	tr|A0A287AAG0|A0A287AAG0_PIG	tr|A0A287AAG0|A0A287AAG0_PIG	53	70	yes	yes	3	0.0075406	56.719	By MS/MS	By MS/MS			By matching	By MS/MS	By MS/MS
AADAMAHVAGFTVAHDVSAR	VELAVVIGKKGKHIKAADAMAHVAGFTVAH	AHVAGFTVAHDVSARDWQMTRNGKQWLLGK	K	A	A	A	R	D	7	1	0	2	0	0	0	1	2	0	0	0	1	1	0	1	1	0	0	3	0	0	20	0	1995.9585	tr|A0A287AAP0|A0A287AAP0_PIG	tr|A0A287AAP0|A0A287AAP0_PIG	174	193	yes	yes	2;3;4	1.8777E-28	229.17	By MS/MS	By MS/MS	By MS/MS	By MS/MS	By MS/MS	By MS/MS	By MS/MS
AADAVEDLR	AAYKNIYHDLEQSIKAADAVEDLRWFRANH	LEQSIKAADAVEDLRWFRANHGPGMSMNWP	K	A	A	L	R	W	3	1	0	2	0	0	1	0	0	0	1	0	0	0	0	0	0	0	0	1	0	0	9	0	958.47197	tr|A0A287BR41|A0A287BR41_PIG;tr|F1SJR5|F1SJR5_PIG	tr|A0A287BR41|A0A287BR41_PIG	276	284	yes	no	2	0.01336	55.112				By MS/MS	By matching	By MS/MS
AADCEVEQWDSDEPIPSEDLER	VTRRIPPEGSATLARAADCEVEQWDSDEPI	QWDSDEPIPSEDLERGVAGAHGLLCLLSDR	R	A	A	E	R	G	2	1	0	4	1	1	5	0	0	1	1	0	0	0	2	2	0	1	0	1	0	0	22	0	2589.0813	tr|F1ST73|F1ST73_PIG;tr|A0A287A1W5|A0A287A1W5_PIG	tr|F1ST73|F1ST73_PIG	26	47	yes	no	2;3	6.5361E-31	226.24					By matching	By MS/MS
AADDFLEDLPLE	LQDILILSALKQMTRAADDFLEDLPLE___	MTRAADDFLEDLPLE_______________	R	A	A	L	E	-	2	0	0	3	0	0	2	0	0	0	3	0	0	1	1	0	0	0	0	0	0	0	12	0	1346.6242	tr|A0A287A9D3|A0A287A9D3_PIG	tr|A0A287A9D3|A0A287A9D3_PIG	407	418	yes	yes	2	0.00010824	110.41	By MS/MS	By MS/MS	By MS/MS	By MS/MS	By MS/MS	By MS/MS	By MS/MS
AADEEAFEDNSEEYIR	TSICEKVIVPNMEFRAADEEAFEDNSEEYI	ADEEAFEDNSEEYIRRDLEGSDIDTRRRAA	R	A	A	I	R	R	3	1	1	2	0	0	5	0	0	1	0	0	0	1	0	1	0	0	1	0	0	0	16	0	1886.7806	tr|I3LPP4|I3LPP4_PIG;tr|I3L918|I3L918_PIG;tr|A0A287BD56|A0A287BD56_PIG	tr|I3LPP4|I3LPP4_PIG	358	373	yes	no	2	3.6762E-47	267.02	By MS/MS	By MS/MS	By MS/MS	By MS/MS	By MS/MS	By MS/MS	By MS/MS
AADEEAFEDNSEEYIRR	TSICEKVIVPNMEFRAADEEAFEDNSEEYI	DEEAFEDNSEEYIRRDLEGSDIDTRRRAAC	R	A	A	R	R	D	3	2	1	2	0	0	5	0	0	1	0	0	0	1	0	1	0	0	1	0	0	0	17	1	2042.8817	tr|I3LPP4|I3LPP4_PIG;tr|I3L918|I3L918_PIG;tr|A0A287BD56|A0A287BD56_PIG	tr|I3LPP4|I3LPP4_PIG	358	374	yes	no	2;3	1.1623E-59	281.73	By MS/MS	By MS/MS	By MS/MS	By MS/MS	By MS/MS	By MS/MS	By MS/MS
AADEVAEGKLNDHFPLVVWQTGSGTQTNMNVNEVISNR	QDYGLDPKIANAIMKAADEVAEGKLNDHFP	GTQTNMNVNEVISNRAIEMLGGELGSKKPV	K	A	A	N	R	A	3	1	5	2	0	2	3	3	1	1	2	1	1	1	1	2	3	1	0	5	0	0	38	1	4139.9971	tr|I3LPP1|I3LPP1_PIG;sp|P10173-2|FUMH_PIG;sp|P10173|FUMH_PIG;tr|A0A286ZIY0|A0A286ZIY0_PIG	tr|I3LPP1|I3LPP1_PIG	79	116	yes	no	4	1.2114E-30	172.67	By MS/MS	By matching	By MS/MS		By matching	By matching	By matching
AADFIDQALAQK	ANDTQEFNLSAYFEKAADFIDQALAQKNGR	FEKAADFIDQALAQKNGRVLVHCREGYSRS	K	A	A	Q	K	N	4	0	0	2	0	2	0	0	0	1	1	1	0	1	0	0	0	0	0	0	0	0	12	0	1289.6616	tr|I3LCX3|I3LCX3_PIG	tr|I3LCX3|I3LCX3_PIG	105	116	yes	yes	2	4.4438E-05	121.73	By MS/MS	By MS/MS	By MS/MS	By MS/MS	By MS/MS	By MS/MS	By MS/MS
AADFQLHTHVNDGTEFGGSIYQK	AKSKLSQNNFALGYKAADFQLHTHVNDGTE	HVNDGTEFGGSIYQKVNEKIETSINLAWTA	K	A	A	Q	K	V	2	0	1	2	0	2	1	3	2	1	1	1	0	2	0	1	2	0	1	1	0	0	23	0	2534.1826	tr|F1SE27|F1SE27_PIG;tr|F1SE26|F1SE26_PIG;sp|Q29380|VDAC3_PIG	tr|F1SE27|F1SE27_PIG	175	197	yes	no	2;3;4	8.1204E-200	410.44	By MS/MS	By MS/MS	By MS/MS	By MS/MS	By MS/MS	By MS/MS	By MS/MS
AADFWGSNNEILSGLDMEEGKEGGTWLGISTR	ILAANRDEFYHRPSKAADFWGSNNEILSGL	EEGKEGGTWLGISTRGKLAALTNYLQPRLD	K	A	A	T	R	G	2	1	2	2	0	0	4	6	0	2	3	1	1	1	0	3	2	2	0	0	0	0	32	1	3439.599	tr|F1RHN1|F1RHN1_PIG	tr|F1RHN1|F1RHN1_PIG	36	67	yes	yes	3	2.8242E-07	82.207			By MS/MS
AADGTWEPFALGK	RGSPAVNVGVKVFKKAADGTWEPFALGKTS	KKAADGTWEPFALGKTSEFGELHGLTTDEK	K	A	A	G	K	T	3	0	0	1	0	0	1	2	0	0	1	1	0	1	1	0	1	1	0	0	0	0	13	0	1361.6616	sp|P50390|TTHY_PIG	sp|P50390|TTHY_PIG	56	68	yes	yes	2	9.144E-07	152.97	By MS/MS	By MS/MS	By MS/MS	By MS/MS	By MS/MS	By MS/MS	By MS/MS
AADHLEALAAIEDFFLEHEVLSTSMAK	LLKAWSPVFRNYIKRAADHLEALAAIEDFF	DFFLEHEVLSTSMAKVLMAFYQLEILAEET	R	A	A	A	K	V	6	0	0	2	0	0	4	0	2	1	4	1	1	2	0	2	1	0	0	1	0	0	27	0	2957.4481	tr|I3LEF1|I3LEF1_PIG;tr|F1SG88|F1SG88_PIG	tr|I3LEF1|I3LEF1_PIG	616	642	yes	no	4	5.713E-07	99.135		By matching	By matching	By matching	By MS/MS		By matching
AADIDQEVK	PYIKDLFTCTIKRLKAADIDQEVKERAISC	TIKRLKAADIDQEVKERAISCMGQIICNLG	K	A	A	V	K	E	2	0	0	2	0	1	1	0	0	1	0	1	0	0	0	0	0	0	0	1	0	0	9	0	987.48729	tr|F2Z5R6|F2Z5R6_PIG;tr|F1RYI3|F1RYI3_PIG	tr|F2Z5R6|F2Z5R6_PIG	484	492	yes	no	2	0.0013538	85.064	By MS/MS	By MS/MS	By matching	By MS/MS	By MS/MS	By MS/MS	By MS/MS
AADIDQEVKER	PYIKDLFTCTIKRLKAADIDQEVKERAISC	KRLKAADIDQEVKERAISCMGQIICNLGDN	K	A	A	E	R	A	2	1	0	2	0	1	2	0	0	1	0	1	0	0	0	0	0	0	0	1	0	0	11	1	1272.631	tr|F2Z5R6|F2Z5R6_PIG;tr|F1RYI3|F1RYI3_PIG	tr|F2Z5R6|F2Z5R6_PIG	484	494	yes	no	2;3	4.022E-13	188.87	By MS/MS	By MS/MS	By MS/MS	By MS/MS	By MS/MS	By MS/MS	By MS/MS
AADIEAALKEFNLER	DRELLIQKLNCEKAKAADIEAALKEFNLER	AADIEAALKEFNLEREAVEKELLERVKHLE	K	A	A	E	R	E	4	1	1	1	0	0	3	0	0	1	2	1	0	1	0	0	0	0	0	0	0	0	15	1	1688.8733	tr|I3LG34|I3LG34_PIG;tr|A0A287A0N9|A0A287A0N9_PIG;tr|A0A287B299|A0A287B299_PIG	tr|I3LG34|I3LG34_PIG	1240	1254	yes	no	3	3.2706E-05	108.89	By matching		By MS/MS	By matching	By matching	By MS/MS	By MS/MS
AADISESGGHDCK	______________________________	______________________________	M	A	A	C	K	G	2	0	0	2	1	0	1	2	1	1	0	1	0	0	0	2	0	0	0	0	0	0	13	0	1345.5568	tr|F1REW9|F1REW9_PIG	tr|F1REW9|F1REW9_PIG	2	14	yes	yes	2	5.4334E-07	149.23	By matching			By MS/MS	By matching	By MS/MS	By MS/MS
AADISESGGHDCKGDLK	______________________________	DISESGGHDCKGDLKSNTKLDADYPLRVLY	M	A	A	L	K	S	2	0	0	3	1	0	1	3	1	1	1	2	0	0	0	2	0	0	0	0	0	0	17	1	1758.7843	tr|F1REW9|F1REW9_PIG	tr|F1REW9|F1REW9_PIG	2	18	yes	yes	2;3	9.5472E-08	162.48	By MS/MS	By MS/MS	By matching	By MS/MS	By MS/MS	By matching	By MS/MS
AADLDGDQTATR	QTFKKMLPRDERRFKAADLDGDQTATREEF	RFKAADLDGDQTATREEFTAFLHPEEFEHM	K	A	A	T	R	E	3	1	0	3	0	1	0	1	0	0	1	0	0	0	0	0	2	0	0	0	0	0	12	0	1232.5633	tr|F1SGP8|F1SGP8_PIG	tr|F1SGP8|F1SGP8_PIG	252	263	yes	yes	2	5.6856E-05	119.53	By matching	By matching	By matching	By MS/MS	By matching	By MS/MS	By MS/MS
AADLLLHSK	FDFCNTIQGFSIPFRAADLLLHSKASNLLL	FSIPFRAADLLLHSKASNLLLGFDRSHPNK	R	A	A	S	K	A	2	0	0	1	0	0	0	0	1	0	3	1	0	0	0	1	0	0	0	0	0	0	9	0	966.54983	tr|I3L8K1|I3L8K1_PIG;tr|A0A287B443|A0A287B443_PIG;tr|A0A286ZJ24|A0A286ZJ24_PIG;tr|F1S9R6|F1S9R6_PIG	tr|I3L8K1|I3L8K1_PIG	102	110	yes	no	2	0.0138	54.416				By matching	By matching	By matching
AADLLVNPLDPR	VSASSTGDLPKTKTRAADLLVNPLDPRNAD	KTRAADLLVNPLDPRNADKIRVKIADLGNA	R	A	A	P	R	N	2	1	1	2	0	0	0	0	0	0	3	0	0	0	2	0	0	0	0	1	0	0	12	0	1292.7089	tr|A0A287AKZ4|A0A287AKZ4_PIG;tr|A0A287B6X0|A0A287B6X0_PIG;tr|I3L729|I3L729_PIG;tr|A0A287A5X3|A0A287A5X3_PIG;tr|A0A287ATN1|A0A287ATN1_PIG;tr|A0A287AP93|A0A287AP93_PIG;tr|A0A287B7R0|A0A287B7R0_PIG	tr|A0A287AKZ4|A0A287AKZ4_PIG	408	419	yes	no	2	0.00050902	91.867	By MS/MS	By MS/MS	By MS/MS	By MS/MS	By MS/MS	By MS/MS	By MS/MS
AADLLYAMCDR	INALKTERDVSVRQRAADLLYAMCDRSNAK	VRQRAADLLYAMCDRSNAKQIVSEMLRYLE	R	A	A	D	R	S	3	1	0	2	1	0	0	0	0	0	2	0	1	0	0	0	0	0	1	0	0	0	11	0	1297.5795	tr|I3LK24|I3LK24_PIG;tr|F1RH60|F1RH60_PIG	tr|I3LK24|I3LK24_PIG	389	399	yes	no	2	0.00074501	87.913	By MS/MS	By MS/MS	By MS/MS	By MS/MS	By MS/MS	By MS/MS	By MS/MS
AADLQLEMTR	WLLCGPRRYASSSFKAADLQLEMTREPHKK	SSSFKAADLQLEMTREPHKKPDPSECLLFG	K	A	A	T	R	E	2	1	0	1	0	1	1	0	0	0	2	0	1	0	0	0	1	0	0	0	0	0	10	0	1146.5703	tr|A0A287BER5|A0A287BER5_PIG;tr|F1RL80|F1RL80_PIG;tr|A0A287B3D6|A0A287B3D6_PIG	tr|A0A287BER5|A0A287BER5_PIG	34	43	yes	no	2	1.6449E-05	135.71	By MS/MS	By MS/MS	By MS/MS	By MS/MS	By MS/MS	By MS/MS	By MS/MS
AADLQLEMTREPHK	WLLCGPRRYASSSFKAADLQLEMTREPHKK	KAADLQLEMTREPHKKPDPSECLLFGKTFT	K	A	A	H	K	K	2	1	0	1	0	1	2	0	1	0	2	1	1	0	1	0	1	0	0	0	0	0	14	1	1637.8195	tr|A0A287BER5|A0A287BER5_PIG;tr|F1RL80|F1RL80_PIG;tr|A0A287B3D6|A0A287B3D6_PIG	tr|A0A287BER5|A0A287BER5_PIG	34	47	yes	no	3;4	8.761E-06	137.68	By matching	By MS/MS	By MS/MS	By MS/MS		By MS/MS	By MS/MS
AADMGNPVGQSGLGMAYLYGR	IVPQSNETALHYFKKAADMGNPVGQSGLGM	PVGQSGLGMAYLYGRGVQVNYDLALKYFQK	K	A	A	G	R	G	3	1	1	1	0	1	0	5	0	0	2	0	2	0	1	1	0	0	2	1	0	0	21	0	2126.9877	tr|A0A287A3J4|A0A287A3J4_PIG;tr|F1SDZ8|F1SDZ8_PIG	tr|A0A287A3J4|A0A287A3J4_PIG	441	461	yes	no	2;3	1.9365E-21	209.79	By MS/MS	By matching	By matching	By matching	By MS/MS	By matching	By matching
AADMLSGPR	WDLKPVADRAQVFLKAADMLSGPRRAEILA	AQVFLKAADMLSGPRRAEILAKTMVGQGKT	K	A	A	P	R	R	2	1	0	1	0	0	0	1	0	0	1	0	1	0	1	1	0	0	0	0	0	0	9	0	916.44365	tr|I3LNB4|I3LNB4_PIG;tr|A0A287B2W0|A0A287B2W0_PIG	tr|I3LNB4|I3LNB4_PIG	131	139	yes	no	2	0.0015245	83.206	By MS/MS	By matching		By matching	By MS/MS	By MS/MS	By MS/MS
AADPISTFLFSICALGSTAPTLR	VLAASVLIYFKPQYKAADPISTFLFSICAL	LFSICALGSTAPTLRDVLRVLMEGTPRSVG	K	A	A	L	R	D	4	1	0	1	1	0	0	1	0	2	3	0	0	2	2	3	3	0	0	0	0	0	23	0	2408.241	tr|I3LSC3|I3LSC3_PIG	tr|I3LSC3|I3LSC3_PIG	263	285	yes	yes	3	0.00042231	65.454				By matching			By matching
AADPLVGVFLWGVAHSINELSQVPPPVMLLPDDFK	TKKKHFVQQKVKVFRAADPLVGVFLWGVAH	SQVPPPVMLLPDDFKASSKIKVNNHLFHRE	R	A	A	F	K	A	3	0	1	3	0	1	1	2	1	1	5	1	1	2	5	2	0	1	0	5	0	0	35	0	3770.9746	tr|F1SKH6|F1SKH6_PIG	tr|F1SKH6|F1SKH6_PIG	43	77	yes	yes	4	0.0042935	46.082		By matching	By matching		By MS/MS	By matching	By matching
AADPNSIFLIDHAWTCR	ELCYKVIVTNENGLRAADPNSIFLIDHAWT	DPNSIFLIDHAWTCRVEHARQQLQQVPGLL	R	A	A	C	R	V	3	1	1	2	1	0	0	0	1	2	1	0	0	1	1	1	1	1	0	0	0	0	17	0	1985.9418	tr|F1SJR7|F1SJR7_PIG	tr|F1SJR7|F1SJR7_PIG	47	63	yes	yes	3	1.5849E-06	136.01	By MS/MS	By MS/MS	By MS/MS	By MS/MS	By MS/MS	By matching
AADPSQPDSAGYTALHYASR	ALNGDLGRVKYLIQKAADPSQPDSAGYTAL	QPDSAGYTALHYASRNGHYAVCQFLLSHGC	K	A	A	S	R	N	5	1	0	2	0	1	0	1	1	0	1	0	0	0	2	3	1	0	2	0	0	0	20	0	2076.9501	tr|F1STD0|F1STD0_PIG;tr|A0A287B957|A0A287B957_PIG	tr|F1STD0|F1STD0_PIG	54	73	yes	no	3	0.00012563	96.131	By MS/MS	By MS/MS	By matching	By MS/MS	By MS/MS	By MS/MS	By MS/MS
AADPTFAMGHAIANGLVLIGTGNSVR	DQSLGGIEGCLSKLKAADPTFAMGHAIANG	IANGLVLIGTGNSVRLDRELDLAVAKMVEI	K	A	A	V	R	L	5	1	2	1	0	0	0	4	1	2	2	0	1	1	1	1	2	0	0	2	0	0	26	0	2552.3169	tr|F1SM81|F1SM81_PIG;tr|A0A287AH70|A0A287AH70_PIG;tr|A0A287ANX1|A0A287ANX1_PIG	tr|F1SM81|F1SM81_PIG	59	84	yes	no	3	0.0065345	52.402					By MS/MS		By matching
AADPVSPLLHELTFQAMAYDLLAIEQDTYR	EGPEKTRSQLLIMDRAADPVSPLLHELTFQ	AMAYDLLAIEQDTYRYETTGLSEAREKAVL	R	A	A	Y	R	Y	5	1	0	3	0	2	2	0	1	1	5	0	1	1	2	1	2	0	2	1	0	0	30	0	3390.6806	tr|F1SCI9|F1SCI9_PIG;tr|A0A287BB33|A0A287BB33_PIG	tr|F1SCI9|F1SCI9_PIG	236	265	yes	no	3	5.5158E-11	124.5	By MS/MS	By MS/MS		By MS/MS	By MS/MS	By MS/MS	By MS/MS
AADPVSPLLHELTFQAMAYDLLAIEQDTYRYETTGLSEAR	EGPEKTRSQLLIMDRAADPVSPLLHELTFQ	QDTYRYETTGLSEAREKAVLLDEDDDLWVE	R	A	A	A	R	E	6	2	0	3	0	2	4	1	1	1	6	0	1	1	2	2	4	0	3	1	0	0	40	1	4498.2002	tr|F1SCI9|F1SCI9_PIG;tr|A0A287BB33|A0A287BB33_PIG	tr|F1SCI9|F1SCI9_PIG	236	275	yes	no	4	1.0014E-10	92.544							By MS/MS
AADPYSDLVKEELNIIQGALELR	ISTFYTREKLLETLRAADPYSDLVKEELNI	VKEELNIIQGALELRTKVVEEVLTPLGDCF	R	A	A	L	R	T	3	1	1	2	0	1	3	1	0	2	4	1	0	0	1	1	0	0	1	1	0	0	23	1	2556.3435	tr|A0A287B717|A0A287B717_PIG;tr|A0A287BT74|A0A287BT74_PIG;tr|F1S8W6|F1S8W6_PIG;tr|A0A287BGZ3|A0A287BGZ3_PIG	tr|A0A287B717|A0A287B717_PIG	38	60	yes	no	3	0.00034482	68.369				By matching	By matching		By MS/MS
AADQAELEEIAFDPSLVFIPTEFR	ELKRSSIMAFAVGNKAADQAELEEIAFDPS	IAFDPSLVFIPTEFRASPLQGVLSSLLAPL	K	A	A	F	R	A	4	1	0	2	0	1	4	0	0	2	2	0	0	3	2	1	1	0	0	1	0	0	24	0	2707.3381	tr|I3LUR7|I3LUR7_PIG;tr|A0A286ZVG7|A0A286ZVG7_PIG;tr|A0A287BLM4|A0A287BLM4_PIG;tr|A0A287BL81|A0A287BL81_PIG;tr|A0A286ZLV2|A0A286ZLV2_PIG;tr|A0A286ZMC0|A0A286ZMC0_PIG;tr|A0A287BPF4|A0A287BPF4_PIG;tr|A0A286ZPQ1|A0A286ZPQ1_PIG;tr|A0A287B163|A0A287B163_PIG	tr|I3LUR7|I3LUR7_PIG	585	608	yes	no	3	2.5752E-05	86.18	By matching	By MS/MS	By MS/MS	By matching	By MS/MS	By MS/MS
AADSEPESEVFEITDFTTASEWER	______________________________	VFEITDFTTASEWERFISKVEEVLNDWKLI	M	A	A	E	R	F	3	1	0	2	0	0	6	0	0	1	0	0	0	2	1	3	3	1	0	1	0	0	24	0	2745.193	tr|A0A287A155|A0A287A155_PIG	tr|A0A287A155|A0A287A155_PIG	2	25	yes	yes	3	7.2882E-05	73.036	By MS/MS			By matching		By matching	By MS/MS
AADTQVSETLK	______________________________	______________________________	M	A	A	L	K	R	2	0	0	1	0	1	1	0	0	0	1	1	0	0	0	1	2	0	0	1	0	0	11	0	1161.5877	tr|A0A287B2G4|A0A287B2G4_PIG	tr|A0A287B2G4|A0A287B2G4_PIG	2	12	yes	yes	2	0.034654	46.335
AADTQVSETLKR	______________________________	______________________________	M	A	A	K	R	F	2	1	0	1	0	1	1	0	0	0	1	1	0	0	0	1	2	0	0	1	0	0	12	1	1317.6888	tr|A0A287B2G4|A0A287B2G4_PIG	tr|A0A287B2G4|A0A287B2G4_PIG	2	13	yes	yes	2	3.8052E-28	232.88		By matching	By matching	By MS/MS	By matching	By matching	By MS/MS
AADVENVPPVISTPHHYLISIYR	VSQSVCDYFFEAQEKAADVENVPPVISTPH	PVISTPHHYLISIYRDKLFFVSVIQTEVPP	K	A	A	Y	R	D	2	1	1	1	0	0	1	0	2	3	1	0	0	0	3	2	1	0	2	3	0	0	23	0	2590.3544	tr|A0A287B006|A0A287B006_PIG;tr|F1SU34|F1SU34_PIG	tr|A0A287B006|A0A287B006_PIG	39	61	yes	no	4	1.5813E-05	96.903		By matching	By matching		By matching		By MS/MS
AAEAAATLAQHHAALR	AGRLAQAIESGDEKRAAEAAATLAQHHAAL	AEAAATLAQHHAALRIQLQEACFPPGPVRL	R	A	A	L	R	I	8	1	0	0	0	1	1	0	2	0	2	0	0	0	0	0	1	0	0	0	0	0	16	0	1600.8434	tr|A0A286ZYS7|A0A286ZYS7_PIG;tr|F1RSN0|F1RSN0_PIG	tr|A0A286ZYS7|A0A286ZYS7_PIG	143	158	yes	no	3	0.098332	35.527	By matching	By matching	By matching		By MS/MS	By matching
AAEAAINILK	TCTGEGTSKKLAKHRAAEAAINILKANASI	LAKHRAAEAAINILKANASICFAVPDPLMP	R	A	A	L	K	A	4	0	1	0	0	0	1	0	0	2	1	1	0	0	0	0	0	0	0	0	0	0	10	0	1012.5917	tr|A0A287A5I9|A0A287A5I9_PIG	tr|A0A287A5I9|A0A287A5I9_PIG	91	100	yes	yes	2	0.0007432	87.639	By matching	By matching	By matching	By MS/MS	By MS/MS	By MS/MS	By matching
AAEAGNEAAALFLATSGAHVNHR	TNAPDTVTGNCLLQRAAEAGNEAAALFLAT	AALFLATSGAHVNHRNKWGETPLHTACRHG	R	A	A	H	R	N	8	1	2	0	0	0	2	2	2	0	2	0	0	1	0	1	1	0	0	1	0	0	23	0	2277.125	tr|F1RGQ6|F1RGQ6_PIG;tr|A0A287A1A0|A0A287A1A0_PIG;tr|A0A287B5D6|A0A287B5D6_PIG	tr|F1RGQ6|F1RGQ6_PIG	465	487	yes	no	4	1.8494E-08	147.35	By matching	By MS/MS	By matching	By MS/MS	By matching	By MS/MS	By MS/MS
AAEAILK	GLTPFACAMTYKNNKAAEAILKRESGAAEQ	AMTYKNNKAAEAILKRESGAAEQVDNKGRN	K	A	A	L	K	R	3	0	0	0	0	0	1	0	0	1	1	1	0	0	0	0	0	0	0	0	0	0	7	0	714.42759	tr|F1RGQ6|F1RGQ6_PIG;tr|A0A287A1A0|A0A287A1A0_PIG;tr|A0A287B5D6|A0A287B5D6_PIG	tr|F1RGQ6|F1RGQ6_PIG	853	859	yes	no	2	0.033165	57.463						By MS/MS
AAEAILKR	GLTPFACAMTYKNNKAAEAILKRESGAAEQ	MTYKNNKAAEAILKRESGAAEQVDNKGRNF	K	A	A	K	R	E	3	1	0	0	0	0	1	0	0	1	1	1	0	0	0	0	0	0	0	0	0	0	8	1	870.5287	tr|F1RGQ6|F1RGQ6_PIG;tr|A0A287A1A0|A0A287A1A0_PIG;tr|A0A287B5D6|A0A287B5D6_PIG	tr|F1RGQ6|F1RGQ6_PIG	853	860	yes	no	2	0.031298	49.59						By MS/MS	By MS/MS
AAEAPFVINAVIR	TTILTNPNPIWLVGRAAEAPFVINAVIRYP	GRAAEAPFVINAVIRYPVEVISYLPGFWEM	R	A	A	I	R	Y	4	1	1	0	0	0	1	0	0	2	0	0	0	1	1	0	0	0	0	2	0	0	13	0	1369.7718	tr|F1S455|F1S455_PIG	tr|F1S455|F1S455_PIG	240	252	yes	yes	2	0.0024581	72.643		By matching			By MS/MS	By matching	By MS/MS
AAEATPVVGALK	______________________________	______________________________	M	A	A	L	K	G	4	0	0	0	0	0	1	1	0	0	1	1	0	0	1	0	1	0	0	2	0	0	12	0	1125.6394	tr|F1RRM1|F1RRM1_PIG	tr|F1RRM1|F1RRM1_PIG	2	13	yes	yes	2	0.00010655	103.7	By MS/MS	By MS/MS	By MS/MS	By MS/MS	By MS/MS	By MS/MS	By MS/MS
AAECNIVVTQPR	QVPQFILDDFIQNDRAAECNIVVTQPRRIS	NDRAAECNIVVTQPRRISAVSVAERVAYER	R	A	A	P	R	R	2	1	1	0	1	1	1	0	0	1	0	0	0	0	1	0	1	0	0	2	0	0	12	0	1356.682	tr|K7GND3|K7GND3_PIG;tr|F1S666|F1S666_PIG	tr|K7GND3|K7GND3_PIG	431	442	yes	no	2	1.173E-05	128.03				By MS/MS	By MS/MS		By MS/MS
AAECWGEQAEER	LLNQEQEQRLMELERAAECWGEQAEERKQM	LERAAECWGEQAEERKQMLESMQSDRTTIS	R	A	A	E	R	K	3	1	0	0	1	1	4	1	0	0	0	0	0	0	0	0	0	1	0	0	0	0	12	0	1434.5834	tr|I3LSP4|I3LSP4_PIG;tr|I3LIX0|I3LIX0_PIG;tr|F1RRA0|F1RRA0_PIG;tr|I3L9Y2|I3L9Y2_PIG	tr|I3LSP4|I3LSP4_PIG	510	521	yes	no	2	0.0012702	91.636				By matching	By matching	By matching	By matching
AAEDAASSLSGLQTQVAQAEQQAQSLR	AGLQQEKESLQEKLKAAEDAASSLSGLQTQ	QTQVAQAEQQAQSLRESARQELDTLKFQLS	K	A	A	L	R	E	7	1	0	1	0	6	2	1	0	0	3	0	0	0	0	4	1	0	0	1	0	0	27	0	2757.3529	tr|A0A286ZYI3|A0A286ZYI3_PIG;tr|A0A287AWP1|A0A287AWP1_PIG;tr|A0A287BL24|A0A287BL24_PIG;tr|Q6YT43|Q6YT43_PIG	tr|A0A286ZYI3|A0A286ZYI3_PIG	965	991	yes	no	3	6.0726E-19	185.71	By matching	By MS/MS	By MS/MS		By matching	By MS/MS	By MS/MS
AAEDLFVNIR	SCLSLFRDEVFHIHKAAEDLFVNIRGYNKR	FHIHKAAEDLFVNIRGYNKRINDIRECKEA	K	A	A	I	R	G	2	1	1	1	0	0	1	0	0	1	1	0	0	1	0	0	0	0	0	1	0	0	10	0	1146.6033	tr|A0A287AJY4|A0A287AJY4_PIG;tr|A0A287BQ29|A0A287BQ29_PIG;tr|A0A287AAK8|A0A287AAK8_PIG;tr|F1RYL3|F1RYL3_PIG	tr|A0A287AJY4|A0A287AJY4_PIG	312	321	yes	no	2	9.5798E-05	110.12	By MS/MS	By MS/MS	By MS/MS	By MS/MS	By MS/MS	By MS/MS	By MS/MS
AAEDSALQYMNFMNVIFAAQK	VKDNQEMKSRILVIKAAEDSALQYMNFMNV	LQYMNFMNVIFAAQKQNILIDACVLDSDSG	K	A	A	Q	K	Q	5	0	2	1	0	2	1	0	0	1	1	1	2	2	0	1	0	0	1	1	0	0	21	0	2361.1133	tr|A0A287BC01|A0A287BC01_PIG;tr|F1RFL7|F1RFL7_PIG;tr|A0A287AH26|A0A287AH26_PIG	tr|A0A287BC01|A0A287BC01_PIG	126	146	yes	no	3	0.034433	33.248							By MS/MS
AAEDYGVTK	SMVFKQMEQVAQFLKAAEDYGVTKTDMFQT	VAQFLKAAEDYGVTKTDMFQTVDLFEGKDL	K	A	A	T	K	T	2	0	0	1	0	0	1	1	0	0	0	1	0	0	0	0	1	0	1	1	0	0	9	0	952.45018	tr|F1SJS8|F1SJS8_PIG;tr|A0A287AZK2|A0A287AZK2_PIG	tr|F1SJS8|F1SJS8_PIG	100	108	yes	no	1;2	0.0017789	80.438	By MS/MS	By MS/MS	By MS/MS	By MS/MS	By MS/MS	By MS/MS	By MS/MS
AAEEAFVNDIEESSPGTEWER	ARQDEQLQKTKANNRAAEEAFVNDIEESSP	VNDIEESSPGTEWERVARLCDFNPKSSKQA	R	A	A	E	R	V	3	1	1	1	0	0	6	1	0	1	0	0	0	1	1	2	1	1	0	1	0	0	21	0	2365.0346	tr|A0A287BFJ2|A0A287BFJ2_PIG	tr|A0A287BFJ2|A0A287BFJ2_PIG	157	177	yes	yes	2;3	6.798E-110	341.29	By MS/MS	By MS/MS	By MS/MS	By MS/MS	By MS/MS	By MS/MS	By MS/MS
AAEEFVNIYYETMDK	AMSVDFKTYVDQACRAAEEFVNIYYETMDK	AAEEFVNIYYETMDKRRRALTRLYLDKATL	R	A	A	D	K	R	2	0	1	1	0	0	3	0	0	1	0	1	1	1	0	0	1	0	2	1	0	0	15	0	1821.8131	tr|K7GNP4|K7GNP4_PIG	tr|K7GNP4|K7GNP4_PIG	17	31	yes	yes	2	3.8472E-05	110.31		By matching	By matching		By MS/MS		By MS/MS
AAEEFVNIYYETMDKR	AMSVDFKTYVDQACRAAEEFVNIYYETMDK	AEEFVNIYYETMDKRRRALTRLYLDKATLI	R	A	A	K	R	R	2	1	1	1	0	0	3	0	0	1	0	1	1	1	0	0	1	0	2	1	0	0	16	1	1977.9142	tr|K7GNP4|K7GNP4_PIG	tr|K7GNP4|K7GNP4_PIG	17	32	yes	yes	3	6.7048E-05	96.208	By MS/MS	By matching	By MS/MS	By MS/MS	By MS/MS	By MS/MS	By MS/MS
AAEELASGHLASAFAASQEAVTSSER	DVASEVYRAVAAVQKAAEELASGHLASAFA	SAFAASQEAVTSSERAFFDPSLLHLLYFPD	K	A	A	E	R	A	8	1	0	0	0	1	4	1	1	0	2	0	0	1	0	5	1	0	0	1	0	0	26	0	2589.2307	tr|I3LRK9|I3LRK9_PIG;tr|I3L8X1|I3L8X1_PIG;tr|I3LLF3|I3LLF3_PIG	tr|I3LRK9|I3LRK9_PIG	475	500	yes	no	3	3.6014E-25	210.32	By MS/MS	By matching	By MS/MS		By matching
AAEEVGYPVMIK	LYEKGYVKDVDDGLKAAEEVGYPVMIKASE	GLKAAEEVGYPVMIKASEGGGGKGIRKVNN	K	A	A	I	K	A	2	0	0	0	0	0	2	1	0	1	0	1	1	0	1	0	0	0	1	2	0	0	12	0	1305.6639	tr|D2D0D8|D2D0D8_PIG;tr|A0A286ZW28|A0A286ZW28_PIG;tr|A0A287AU59|A0A287AU59_PIG	tr|D2D0D8|D2D0D8_PIG	300	311	yes	no	2	0.00048058	93.111	By MS/MS	By matching	By MS/MS		By matching	By MS/MS
AAEGGLASPEFSELCVWLGSQIK	LGYKGPLLEEQALIKAAEGGLASPEFSELC	PEFSELCVWLGSQIKSLCNLEESITSAGRD	K	A	A	I	K	S	3	0	0	0	1	1	3	3	0	1	3	1	0	1	1	3	0	1	0	1	0	0	23	0	2448.1995	tr|F1SS16|F1SS16_PIG	tr|F1SS16|F1SS16_PIG	38	60	yes	yes	2;3	8.3966E-07	127.01		By MS/MS	By matching	By matching	By MS/MS		By MS/MS
AAEGTAVAGGGAVGGLLAK	______________________________	TAVAGGGAVGGLLAKDSLLQSKCPDAAPSR	M	A	A	A	K	D	6	0	0	0	0	0	1	6	0	0	2	1	0	0	0	0	1	0	0	2	0	0	19	0	1568.8522	tr|D2D0E0|D2D0E0_PIG	tr|D2D0E0|D2D0E0_PIG	2	20	yes	yes	2	1.9437E-10	172.09	By MS/MS	By MS/MS	By MS/MS	By MS/MS	By MS/MS	By MS/MS	By MS/MS
AAEHEVPLQER	KAKETIQALRANLTKAAEHEVPLQERKNYK	NLTKAAEHEVPLQERKNYKSSPEIQEPIKP	K	A	A	E	R	K	2	1	0	0	0	1	3	0	1	0	1	0	0	0	1	0	0	0	0	1	0	0	11	0	1277.6364	tr|A0A287BQJ1|A0A287BQJ1_PIG;tr|A0A287AJI7|A0A287AJI7_PIG;tr|A0A287AQ39|A0A287AQ39_PIG;tr|A0A286ZLE0|A0A286ZLE0_PIG;tr|F1SMU8|F1SMU8_PIG	tr|A0A287BQJ1|A0A287BQJ1_PIG	226	236	yes	no	2;3	2.7111E-06	140.17	By matching	By MS/MS	By MS/MS	By MS/MS	By matching	By MS/MS	By matching
AAEHPEPPKGELQLPPPPPPGHYGAWAAQELQAK	______________________________	PGHYGAWAAQELQAKLAEIGAPIQGSREEL	M	A	A	A	K	L	6	0	0	0	0	3	4	3	2	0	3	2	0	0	9	0	0	1	1	0	0	0	34	1	3607.8212	tr|A0A287BLY0|A0A287BLY0_PIG;tr|F1RU38|F1RU38_PIG	tr|A0A287BLY0|A0A287BLY0_PIG	2	35	yes	no	4	8.8931E-13	113.33	By MS/MS	By MS/MS	By matching	By MS/MS	By MS/MS	By matching	By matching
AAEIHSRPQSSRPVLLSK	______________________________	IHSRPQSSRPVLLSKIEGHQDAVTAAQLIP	M	A	A	S	K	I	2	2	0	0	0	1	1	0	1	1	2	1	0	0	2	4	0	0	0	1	0	0	18	2	1975.0963	tr|I3LBP0|I3LBP0_PIG	tr|I3LBP0|I3LBP0_PIG	2	19	yes	yes	3;4	8.5337E-06	126.8	By MS/MS	By MS/MS	By matching	By matching	By MS/MS	By MS/MS	By MS/MS
AAEKQVPGGGGGSSGGGGGGSSGGGR	______________________________	GSSGGGGGGSSGGGRGAGGEENKENERPSA	M	A	A	G	R	G	2	1	0	0	0	1	1	14	0	0	0	1	0	0	1	4	0	0	0	1	0	0	26	1	2043.9318	tr|F1RW08|F1RW08_PIG	tr|F1RW08|F1RW08_PIG	2	27	yes	yes	4	0.098481	18.403					By MS/MS		By matching
AAELAAPQAEEEEEEEEDFRK	RLILAQKLSELAVEKAAELAAPQAEEEEEE	PQAEEEEEEEEDFRKKLNAGYSNTPTEWSQ	K	A	A	R	K	K	5	1	0	1	0	1	9	0	0	0	1	1	0	1	1	0	0	0	0	0	0	0	21	1	2419.0663	tr|I3L908|I3L908_PIG;tr|F1SSP1|F1SSP1_PIG	tr|I3L908|I3L908_PIG	737	757	yes	no	3	9.1137E-05	90.968						By matching
AAELALK	TLFRVQDDIKESVRKAAELALKTLSKVCVK	DIKESVRKAAELALKTLSKVCVKMCDPAKG	K	A	A	L	K	T	3	0	0	0	0	0	1	0	0	0	2	1	0	0	0	0	0	0	0	0	0	0	7	0	714.42759	tr|A0A287ARA7|A0A287ARA7_PIG;tr|F1SNC6|F1SNC6_PIG;tr|A0A287AH75|A0A287AH75_PIG;tr|A0A287BRS0|A0A287BRS0_PIG	tr|A0A287ARA7|A0A287ARA7_PIG	1227	1233	yes	no	2	0.033165	57.463				By matching	By matching	By matching	By matching
AAELAVQNEVGLVDNPLK	SKKAGTAVVEFATVRAAELAVQNEVGLVDN	LAVQNEVGLVDNPLKISWLEGRPQSSMGPS	R	A	A	L	K	I	3	0	2	1	0	1	2	1	0	0	3	1	0	0	1	0	0	0	0	3	0	0	18	0	1879.0051	tr|A0A286ZQR2|A0A286ZQR2_PIG;tr|F1SST1|F1SST1_PIG;tr|A0A287ALB8|A0A287ALB8_PIG	tr|A0A286ZQR2|A0A286ZQR2_PIG	168	185	yes	no	2	1.3025E-05	133.16	By MS/MS				By MS/MS
AAELEMELNEHSLVIDTLK	GFNRLRQEQRGLASKAAELEMELNEHSLVI	EMELNEHSLVIDTLKEVDETRKCYRMVGGV	K	A	A	L	K	E	2	0	1	1	0	0	4	0	1	1	4	1	1	0	0	1	1	0	0	1	0	0	19	0	2154.0878	tr|F1S192|F1S192_PIG	tr|F1S192|F1S192_PIG	44	62	yes	yes	3	9.5724E-08	155.11	By MS/MS	By matching		By MS/MS	By MS/MS	By MS/MS	By MS/MS
AAELEMELNEHSLVIDTLKEVDETRK	GFNRLRQEQRGLASKAAELEMELNEHSLVI	SLVIDTLKEVDETRKCYRMVGGVLVERTVK	K	A	A	R	K	C	2	1	1	2	0	0	6	0	1	1	4	2	1	0	0	1	2	0	0	2	0	0	26	2	3011.5121	tr|F1S192|F1S192_PIG	tr|F1S192|F1S192_PIG	44	69	yes	yes	4;5	1.1016E-10	147.41					By matching	By MS/MS
AAELEPDQLLAWQGLASLYEK	AELEQPDQAQGAYKKAAELEPDQLLAWQGL	DQLLAWQGLASLYEKCNHVNAKDDLPGVYQ	K	A	A	E	K	C	4	0	0	1	0	2	3	1	0	0	5	1	0	0	1	1	0	1	1	0	0	0	21	0	2344.1951	tr|F1RNV8|F1RNV8_PIG	tr|F1RNV8|F1RNV8_PIG	66	86	yes	yes	2;3	6.5575E-06	135.37	By MS/MS	By MS/MS	By MS/MS	By MS/MS	By MS/MS	By MS/MS	By MS/MS
AAELEYESVLCVKPDVSVYR	______________________________	YESVLCVKPDVSVYRIPPRASNRGYRASDW	M	A	A	Y	R	I	2	1	0	1	1	0	3	0	0	0	2	1	0	0	1	2	0	0	2	4	0	0	20	1	2326.1515	tr|A0A286ZUQ6|A0A286ZUQ6_PIG	tr|A0A286ZUQ6|A0A286ZUQ6_PIG	2	21	yes	yes	2;3	2.1947E-37	238.88	By MS/MS	By MS/MS	By matching	By matching	By MS/MS	By MS/MS	By MS/MS
AAELFHQLSQALEVLTDAAAR	KALSCHPDKNPDNPRAAELFHQLSQALEVL	QLSQALEVLTDAAARIERLREEGSRQLEEQ	R	A	A	A	R	I	6	1	0	1	0	2	2	0	1	0	4	0	0	1	0	1	1	0	0	1	0	0	21	0	2253.1753	tr|A0A286ZQR2|A0A286ZQR2_PIG;tr|F1SST1|F1SST1_PIG;tr|A0A287ALB8|A0A287ALB8_PIG	tr|A0A286ZQR2|A0A286ZQR2_PIG	49	69	yes	no	3	6.7353E-08	147.49	By matching	By MS/MS			By MS/MS		By MS/MS
AAELIANSLATAGDGLIELR	QQKKAAIISAEGDSKAAELIANSLATAGDG	ANSLATAGDGLIELRKLEAAEDIAYQLSRS	K	A	A	L	R	K	5	1	1	1	0	0	2	2	0	2	4	0	0	0	0	1	1	0	0	0	0	0	20	0	1997.0793	tr|F2Z543|F2Z543_PIG	tr|F2Z543|F2Z543_PIG	220	239	yes	yes	2;3	6.9432E-50	274.45	By MS/MS	By MS/MS	By MS/MS	By MS/MS	By MS/MS	By MS/MS	By MS/MS
AAELIANSLATAGDGLIELRK	QQKKAAIISAEGDSKAAELIANSLATAGDG	NSLATAGDGLIELRKLEAAEDIAYQLSRSR	K	A	A	R	K	L	5	1	1	1	0	0	2	2	0	2	4	1	0	0	0	1	1	0	0	0	0	0	21	1	2125.1743	tr|F2Z543|F2Z543_PIG	tr|F2Z543|F2Z543_PIG	220	240	yes	yes	3	0.00025018	76.733						By matching
AAELLAK	QHRGGPWLQPSNSGRAAELLAKEQGTVPGF	LQPSNSGRAAELLAKEQGTVPGFIGFGTSH	R	A	A	A	K	E	3	0	0	0	0	0	1	0	0	0	2	1	0	0	0	0	0	0	0	0	0	0	7	0	714.42759	tr|A0A286ZIB3|A0A286ZIB3_PIG;tr|I3L9S9|I3L9S9_PIG;tr|A0A287AF66|A0A287AF66_PIG	tr|A0A286ZIB3|A0A286ZIB3_PIG	104	110	yes	no	2	0.026465	64.776
AAELLAR	TKYGTNIITGLSSARAAELLARDGPNALTP	ITGLSSARAAELLARDGPNALTPPRETPEI	R	A	A	A	R	D	3	1	0	0	0	0	1	0	0	0	2	0	0	0	0	0	0	0	0	0	0	0	7	0	742.43374	tr|I3LN55|I3LN55_PIG	tr|I3LN55|I3LN55_PIG	45	51	yes	yes	2	0.066231	46.351						By MS/MS
AAELLQDEYSGR	VLCDLHDGFSGVGAKAAELLQDEYSGRGII	GAKAAELLQDEYSGRGIITWGLLPGPYRLG	K	A	A	G	R	G	2	1	0	1	0	1	2	1	0	0	2	0	0	0	0	1	0	0	1	0	0	0	12	0	1350.6416	tr|F1RX98|F1RX98_PIG;tr|F1RLM2|F1RLM2_PIG;tr|A0A287A9P0|A0A287A9P0_PIG	tr|F1RX98|F1RX98_PIG	282	293	yes	no	2	0.00014399	107.83	By MS/MS		By MS/MS	By MS/MS	By MS/MS
AAELLSELQDGSEVAEEK	EYLQQTARARLCLDKAAELLSELQDGSEVA	LLSELQDGSEVAEEKCRYLKQVELFCTRVQ	K	A	A	E	K	C	3	0	0	1	0	1	5	1	0	0	3	1	0	0	0	2	0	0	0	1	0	0	18	0	1916.9215	tr|F1RZA6|F1RZA6_PIG	tr|F1RZA6|F1RZA6_PIG	3969	3986	yes	yes	2	2.7138E-09	167.98						By MS/MS
AAEMEHLLER	LLGKVMGKVFFGQLRAAEMEHLLERSWYAV	FGQLRAAEMEHLLERSWYAVTETCLAFTVF	R	A	A	E	R	S	2	1	0	0	0	0	3	0	1	0	2	0	1	0	0	0	0	0	0	0	0	0	10	0	1197.5812	tr|I3LGG8|I3LGG8_PIG;tr|A0A286ZTB9|A0A286ZTB9_PIG	tr|I3LGG8|I3LGG8_PIG	71	80	yes	no	2;3	0.0048871	55.401	By matching		By matching	By MS/MS	By MS/MS	By MS/MS	By matching
AAEMLIFGK	GCSSYIFPKMMGPSKAAEMLIFGKKLTARE	MMGPSKAAEMLIFGKKLTAREALAQGLVTA	K	A	A	G	K	K	2	0	0	0	0	0	1	1	0	1	1	1	1	1	0	0	0	0	0	0	0	0	9	0	978.52084	tr|F1RWZ4|F1RWZ4_PIG	tr|F1RWZ4|F1RWZ4_PIG	317	325	yes	yes	2	0.0024939	97.798	By MS/MS	By MS/MS		By MS/MS	By MS/MS	By matching	By MS/MS
AAEMLIFGKK	GCSSYIFPKMMGPSKAAEMLIFGKKLTARE	MGPSKAAEMLIFGKKLTAREALAQGLVTAV	K	A	A	K	K	L	2	0	0	0	0	0	1	1	0	1	1	2	1	1	0	0	0	0	0	0	0	0	10	1	1106.6158	tr|F1RWZ4|F1RWZ4_PIG	tr|F1RWZ4|F1RWZ4_PIG	317	326	yes	yes	3	0.0043213	58.246	By matching	By MS/MS	By matching
AAEMLSQLDLFSR	IIQDKVVKGLDLLKKAAEMLSQLDLFSRNE	KKAAEMLSQLDLFSRNEDLEEIASTDLKYL	K	A	A	S	R	N	2	1	0	1	0	1	1	0	0	0	3	0	1	1	0	2	0	0	0	0	0	0	13	0	1479.7392	tr|K7GQ35|K7GQ35_PIG	tr|K7GQ35|K7GQ35_PIG	53	65	yes	yes	2	0.00054437	91.03			By matching
AAEMMASLLK	ELQKLKEMTNHQKKRAAEMMASLLKDLAEI	HQKKRAAEMMASLLKDLAEIGIAVGNNDVK	R	A	A	L	K	D	3	0	0	0	0	0	1	0	0	0	2	1	2	0	0	1	0	0	0	0	0	0	10	0	1063.5406	tr|F1RWC5|F1RWC5_PIG	tr|F1RWC5|F1RWC5_PIG	551	560	yes	yes	2	0.0085843	65.224		By MS/MS				By MS/MS
AAENYWPQATYHGNVTLLR	HALSFAARSFYQKLRAAENYWPQATYHGNV	YWPQATYHGNVTLLRAKTGGAYGEDLGADY	R	A	A	L	R	A	3	1	2	0	0	1	1	1	1	0	2	0	0	0	1	0	2	1	2	1	0	0	19	0	2203.0811	tr|I3LC73|I3LC73_PIG;tr|I3LCW1|I3LCW1_PIG	tr|I3LC73|I3LC73_PIG	2428	2446	yes	no	2;3	1.0535E-07	161.04	By MS/MS	By MS/MS	By MS/MS	By MS/MS	By MS/MS	By MS/MS	By MS/MS
AAEPEDNCISFVEMK	______________________________	AAEPEDNCISFVEMKFINNTLYFVAENDED	M	A	A	M	K	F	2	0	1	1	1	0	3	0	0	1	0	1	1	1	1	1	0	0	0	1	0	0	15	0	1738.7542	sp|O19073|IL18_PIG;tr|A0A2C9F3D6|A0A2C9F3D6_PIG;tr|A0A286ZXL4|A0A286ZXL4_PIG	sp|O19073|IL18_PIG	2	16	yes	no	2	1.5854E-05	134.98	By MS/MS	By MS/MS	By MS/MS	By MS/MS	By MS/MS		By MS/MS
AAEPLEEAVR	DKKQMLERLERAVTRAAEPLEEAVRASLVG	RAVTRAAEPLEEAVRASLVGEELDGRVQVL	R	A	A	V	R	A	3	1	0	0	0	0	3	0	0	0	1	0	0	0	1	0	0	0	0	1	0	0	10	0	1083.556	tr|F1RYA3|F1RYA3_PIG	tr|F1RYA3|F1RYA3_PIG	245	254	yes	yes	2	8.8421E-05	111.95	By MS/MS	By MS/MS	By MS/MS	By MS/MS	By MS/MS	By MS/MS	By MS/MS
AAEPSKTEIQTLFK	______________________________	MAAEPSKTEIQTLFKRLRAIPTNKACFDCG	M	A	A	F	K	R	2	0	0	0	0	1	2	0	0	1	1	2	0	1	1	1	2	0	0	0	0	0	14	1	1561.8352	tr|F1SIB9|F1SIB9_PIG;tr|A0A287A3U5|A0A287A3U5_PIG	tr|F1SIB9|F1SIB9_PIG	2	15	yes	no	2	3.7436E-06	117.27	By MS/MS			By matching			By matching
AAEPVPTGFFNMWGFGR	DGSVRIWELREKQQRAAEPVPTGFFNMWGF	EPVPTGFFNMWGFGRVNKQACHSVKKQQEN	R	A	A	G	R	V	2	1	1	0	0	0	1	3	0	0	0	0	1	3	2	0	1	1	0	1	0	0	17	0	1882.8825	tr|A0A287AWL6|A0A287AWL6_PIG;tr|A0A287B6M1|A0A287B6M1_PIG;tr|F1S2G6|F1S2G6_PIG	tr|A0A287AWL6|A0A287AWL6_PIG	337	353	yes	no	2	0.0015196	68.676					By matching
AAEQGALNVPHVSK	RSEIEEALDVNLLGRAAEQGALNVPHVSKY	RAAEQGALNVPHVSKYILNTMTLLCAPVRD	R	A	A	S	K	Y	3	0	1	0	0	1	1	1	1	0	1	1	0	0	1	1	0	0	0	2	0	0	14	0	1419.747	tr|F1RZ12|F1RZ12_PIG;tr|A0A287AS07|A0A287AS07_PIG	tr|F1RZ12|F1RZ12_PIG	143	156	yes	no	2;3	5.7645E-09	172.76	By matching	By matching		By MS/MS	By MS/MS	By matching	By MS/MS
AAEQGWVDGQLQLGSMYYNGIGVK	GVQVNYDLALKYFQKAAEQGWVDGQLQLGS	QLQLGSMYYNGIGVKRDYKQALKYFNLASQ	K	A	A	V	K	R	2	0	1	1	0	3	1	5	0	1	2	1	1	0	0	1	0	1	2	2	0	0	24	0	2583.2428	tr|A0A287A3J4|A0A287A3J4_PIG;tr|F1SDZ8|F1SDZ8_PIG	tr|A0A287A3J4|A0A287A3J4_PIG	477	500	yes	no	3	0.00023275	67.614			By matching
AAEQVVQEALR	LAKDQRKILLAESRRAAEQVVQEALRQFEE	ESRRAAEQVVQEALRQFEEPTLFSCAGSAD	R	A	A	L	R	Q	3	1	0	0	0	2	2	0	0	0	1	0	0	0	0	0	0	0	0	2	0	0	11	0	1212.6463	tr|F1RKC0|F1RKC0_PIG	tr|F1RKC0|F1RKC0_PIG	589	599	yes	yes	2	6.4882E-06	132.01				By MS/MS	By matching		By MS/MS
AAESLADPTEYENLFPGLK	VVKLWRENLSKVNQKAAESLADPTEYENLF	LADPTEYENLFPGLKEAFVVEEWVKETHAD	K	A	A	L	K	E	3	0	1	1	0	0	3	1	0	0	3	1	0	1	2	1	1	0	1	0	0	0	19	0	2064.0052	tr|F1SL54|F1SL54_PIG;tr|A0A286ZPT0|A0A286ZPT0_PIG	tr|F1SL54|F1SL54_PIG	784	802	yes	no	2	5.5763E-20	208.27	By MS/MS	By MS/MS	By MS/MS	By MS/MS	By MS/MS	By MS/MS	By MS/MS
AAESTATAAITTELVSADK	______________________________	TATAAITTELVSADKIEEDAPAPSTSADKV	M	A	A	D	K	I	6	0	0	1	0	0	2	0	0	1	1	1	0	0	0	2	4	0	0	1	0	0	19	0	1848.9317	tr|I3LRP1|I3LRP1_PIG;tr|A0A287B7J5|A0A287B7J5_PIG;tr|A0A286ZVH5|A0A286ZVH5_PIG	tr|I3LRP1|I3LRP1_PIG	2	20	yes	no	2	3.0409E-21	218.16	By MS/MS		By matching	By MS/MS		By matching	By MS/MS
AAESTATAAITTELVSADKIEEDAPAPSTSADKVESLDVDSEAK	______________________________	SADKVESLDVDSEAKKLLGLGQKHLVMGDI	M	A	A	A	K	K	10	0	0	5	0	0	6	0	0	2	2	3	0	0	2	6	5	0	0	3	0	0	44	2	4433.1345	tr|I3LRP1|I3LRP1_PIG;tr|A0A287B7J5|A0A287B7J5_PIG;tr|A0A286ZVH5|A0A286ZVH5_PIG	tr|I3LRP1|I3LRP1_PIG	2	45	yes	no	3;4	4.3472E-138	339.56	By MS/MS	By MS/MS	By MS/MS	By MS/MS	By MS/MS	By MS/MS	By MS/MS
AAETQTLNFGPEWLR	______________________________	AAETQTLNFGPEWLRALSSGGSVTSPPLSP	M	A	A	L	R	A	2	1	1	0	0	1	2	1	0	0	2	0	0	1	1	0	2	1	0	0	0	0	15	0	1731.858	tr|I3LI00|I3LI00_PIG;tr|F1SMS9|F1SMS9_PIG;tr|A0A286ZJG5|A0A286ZJG5_PIG	tr|I3LI00|I3LI00_PIG	2	16	yes	no	2	1.8614E-05	125.74	By matching	By matching	By matching		By MS/MS		By MS/MS
AAETSGVSLDPVYTETFK	LRNCARQKWLHQIQRAAETSGVSLDPVYTE	TSGVSLDPVYTETFKALTQDSKAHGNKKIS	R	A	A	F	K	A	2	0	0	1	0	0	2	1	0	0	1	1	0	1	1	2	3	0	1	2	0	0	18	0	1913.9258	tr|A0A287B7D9|A0A287B7D9_PIG;tr|F1RN73|F1RN73_PIG	tr|A0A287B7D9|A0A287B7D9_PIG	788	805	yes	no	2	0.00013604	106.29					By matching	By matching
AAETTVVEVEEIVDIGSFAPEDIHIPK	TFRKSARNFNLPMCKAAETTVVEVEEIVDI	VDIGSFAPEDIHIPKIYVHRLVKGEKYEKR	K	A	A	P	K	I	3	0	0	2	0	0	5	1	1	4	0	1	0	1	2	1	2	0	0	4	0	0	27	0	2907.4753	sp|Q29551|SCOT1_PIG;tr|M9MMN4|M9MMN4_PIG	sp|Q29551|SCOT1_PIG	237	263	yes	no	3;4	3.6652E-07	102.69	By MS/MS	By MS/MS	By MS/MS	By MS/MS	By MS/MS	By MS/MS	By MS/MS
AAEVDGPLKR	______________________________	______________________________	M	A	A	K	R	V	2	1	0	1	0	0	1	1	0	0	1	1	0	0	1	0	0	0	0	1	0	0	10	1	1054.5771	tr|F6Q635|F6Q635_PIG	tr|F6Q635|F6Q635_PIG	2	11	yes	yes	2	7.416E-05	140.5	By MS/MS	By MS/MS	By MS/MS	By MS/MS	By MS/MS	By MS/MS	By MS/MS
AAEVEGEQVDNK	LQTLPEIVAKEAQVKAAEVEGEQVDNKAKL	QVKAAEVEGEQVDNKAKLEATLQEEEAIRQ	K	A	A	N	K	A	2	0	1	1	0	1	3	1	0	0	0	1	0	0	0	0	0	0	0	2	0	0	12	0	1287.5943	tr|F1S9F3|F1S9F3_PIG;tr|K7GSE0|K7GSE0_PIG	tr|F1S9F3|F1S9F3_PIG	432	443	yes	no	2	9.5052E-05	112.75	By matching	By matching	By matching	By MS/MS	By MS/MS	By matching	By MS/MS
AAEVFFETFNVPALFISMQAVLSLYATGR	LLTEAPLNPRKNRERAAEVFFETFNVPALF	FISMQAVLSLYATGRTTGVVLDSGDGVTHA	R	A	A	G	R	T	5	1	1	0	0	1	2	1	0	1	3	0	1	4	1	2	2	0	1	3	0	0	29	0	3191.6365	tr|F1STD5|F1STD5_PIG;tr|F2Z5G5|F2Z5G5_PIG;tr|A0A287AI87|A0A287AI87_PIG	tr|F2Z5G5|F2Z5G5_PIG	124	152	no	no	3	0.033616	30.855						By MS/MS
AAEVLLLQQR	LREELEELRRQKGTRAAEVLLLQQRIAALA	QKGTRAAEVLLLQQRIAALAEEKNRAREKV	R	A	A	Q	R	I	2	1	0	0	0	2	1	0	0	0	3	0	0	0	0	0	0	0	0	1	0	0	10	0	1139.6663	tr|F1RK90|F1RK90_PIG	tr|F1RK90|F1RK90_PIG	1027	1036	yes	yes	2	0.028396	56.729	By matching	By matching		By matching	By matching
AAEVLYYFALK	PFYKRMDRILESHLRAAEVLYYFALKQAQQ	SHLRAAEVLYYFALKQAQQYKISKFLSSSL	R	A	A	L	K	Q	3	0	0	0	0	0	1	0	0	0	2	1	0	1	0	0	0	0	2	1	0	0	11	0	1286.6911	tr|A0A287BIY1|A0A287BIY1_PIG;tr|F1RM55|F1RM55_PIG;tr|A0A287AZG3|A0A287AZG3_PIG	tr|A0A287BIY1|A0A287BIY1_PIG	528	538	yes	no	2	0.050573	47.198		By MS/MS
AAEVTIQSTGTFSK	ALSKYGAATFTRTGKAAEVTIQSTGTFSKK	KAAEVTIQSTGTFSKKFQVNNDNLLLLQQI	K	A	A	S	K	K	2	0	0	0	0	1	1	1	0	1	0	1	0	1	0	2	3	0	0	1	0	0	14	0	1438.7304	tr|K7GQ48|K7GQ48_PIG;tr|F1SLX2|F1SLX2_PIG	tr|K7GQ48|K7GQ48_PIG	1280	1293	yes	no	2;3	4.4463E-20	218.18	By MS/MS	By MS/MS	By MS/MS	By MS/MS	By MS/MS	By MS/MS	By MS/MS
AAEWYNIDFSLQNQLR	RENPSLVMPPKPADRAAEWYNIDFSLQNQL	AEWYNIDFSLQNQLRLAGASPATVAAAAAA	R	A	A	L	R	L	2	1	2	1	0	2	1	0	0	1	2	0	0	1	0	1	0	1	1	0	0	0	16	0	1966.9537	tr|A0A286ZRM3|A0A286ZRM3_PIG;tr|A0A287BPH8|A0A287BPH8_PIG;tr|A0A287AT54|A0A287AT54_PIG	tr|A0A286ZRM3|A0A286ZRM3_PIG	386	401	yes	no	2	0.0055175	61.11							By matching
AAFAHFPELYDFALSNVAEVDTR	EMTTIHYDRITSLQRAAFAHFPELYDFALS	LYDFALSNVAEVDTRESLVKFFGPLSSNTL	R	A	A	T	R	E	5	1	1	2	0	0	2	0	1	0	2	0	0	3	1	1	1	0	1	2	0	0	23	0	2582.2442	tr|A0A286ZI68|A0A286ZI68_PIG;tr|F1SRZ7|F1SRZ7_PIG	tr|A0A286ZI68|A0A286ZI68_PIG	340	362	yes	no	3	1.7515E-05	95.206	By matching		By MS/MS
AAFALGGLGSGFASNK	AQAAAERLGYPVLVRAAFALGGLGSGFASN	AFALGGLGSGFASNKEELSALVAPAFAHTS	R	A	A	N	K	E	4	0	1	0	0	0	0	4	0	0	2	1	0	2	0	2	0	0	0	0	0	0	16	0	1466.7518	tr|I3LLT2|I3LLT2_PIG	tr|I3LLT2|I3LLT2_PIG	539	554	yes	yes	2	3.0027E-05	128.67	By MS/MS	By MS/MS		By matching	By matching	By MS/MS	By MS/MS
AAFALGGLGSGFASNKEELSALVAPAFAHTSQVLVDK	AQAAAERLGYPVLVRAAFALGGLGSGFASN	VAPAFAHTSQVLVDKSLKGWKEIEYEVVRD	R	A	A	D	K	S	8	0	1	1	0	1	2	4	1	0	5	2	0	3	1	4	1	0	0	3	0	0	37	1	3672.9152	tr|I3LLT2|I3LLT2_PIG	tr|I3LLT2|I3LLT2_PIG	539	575	yes	yes	3;4	4.7805E-16	111.1		By MS/MS			By matching	By MS/MS	By MS/MS
AAFDDAIAELDTLSEESYK	YEILNSPDRACRLAKAAFDDAIAELDTLSE	DAIAELDTLSEESYKDSTLIMQLLRDNLTL	K	A	A	Y	K	D	4	0	0	3	0	0	3	0	0	1	2	1	0	1	0	2	1	0	1	0	0	0	19	0	2086.9583	tr|A0A287A2R9|A0A287A2R9_PIG;tr|A0A287ARU7|A0A287ARU7_PIG	tr|A0A287A2R9|A0A287A2R9_PIG	197	215	yes	no	2;3	5.0024E-28	234.69	By MS/MS	By MS/MS	By MS/MS	By MS/MS	By MS/MS	By MS/MS	By MS/MS
AAFDDAIAELDTLSEESYKDSTLIMQLLR	YEILNSPDRACRLAKAAFDDAIAELDTLSE	EESYKDSTLIMQLLRDNLTLWTSDMQGDGE	K	A	A	L	R	D	4	1	0	4	0	1	3	0	0	2	5	1	1	1	0	3	2	0	1	0	0	0	29	1	3257.6013	tr|A0A287A2R9|A0A287A2R9_PIG;tr|A0A287ARU7|A0A287ARU7_PIG	tr|A0A287A2R9|A0A287A2R9_PIG	197	225	yes	no	3;4	1.1958E-70	275.76	By MS/MS	By MS/MS	By MS/MS	By MS/MS	By MS/MS	By MS/MS	By MS/MS
AAFDIICDNVGKDWR	AGAAGGAAPEERDLRAAFDIICDNVGKDWR	AAFDIICDNVGKDWRRLARQLKVSDAKIDA	R	A	A	W	R	R	2	1	1	3	1	0	0	1	0	2	0	1	0	1	0	0	0	1	0	1	0	0	15	1	1778.841	tr|Q56VC2|Q56VC2_PIG	tr|Q56VC2|Q56VC2_PIG	99	113	yes	yes	2;3	1.5773E-05	126.48	By MS/MS	By MS/MS	By matching	By MS/MS	By MS/MS	By MS/MS	By MS/MS
AAFECMYTLLDSCLDR	GPFKHTVDDGLDIRKAAFECMYTLLDSCLD	AFECMYTLLDSCLDRLDIFEFLNHVEDGLK	K	A	A	D	R	L	2	1	0	2	2	0	1	0	0	0	3	0	1	1	0	1	1	0	1	0	0	0	16	0	1963.8478	tr|F2Z5R6|F2Z5R6_PIG;tr|F1RYI3|F1RYI3_PIG	tr|F2Z5R6|F2Z5R6_PIG	990	1005	yes	no	2	5.1653E-06	145.31	By MS/MS	By matching			By matching		By MS/MS
AAFENWEVEVTFR	PSLKSQRGSVWTKAKAAFENWEVEVTFRVT	AKAAFENWEVEVTFRVTGRGRIGADGLAIW	K	A	A	F	R	V	2	1	1	0	0	0	3	0	0	0	0	0	0	2	0	0	1	1	0	2	0	0	13	0	1596.7573	tr|F1SMS8|F1SMS8_PIG	tr|F1SMS8|F1SMS8_PIG	107	119	yes	yes	2	6.9738E-12	175.15			By MS/MS
AAFFEEQINYYDTYIK	ELAKLQQTLNALNKKAAFFEEQINYYDTYI	AFFEEQINYYDTYIKTCLDNLKRKNSRRSI	K	A	A	I	K	T	2	0	1	1	0	1	2	0	0	2	0	1	0	2	0	0	1	0	3	0	0	0	16	0	2013.936	tr|F1S2H7|F1S2H7_PIG;tr|F1S2H8|F1S2H8_PIG;tr|I3LV91|I3LV91_PIG	tr|F1S2H7|F1S2H7_PIG	1432	1447	yes	no	2;3	8.4431E-13	185.27	By MS/MS	By MS/MS	By MS/MS	By MS/MS	By MS/MS	By MS/MS	By MS/MS
AAFFVTLDETEQGYRK	FGHGKNKQSLDAVEKAAFFVTLDETEQGYR	AFFVTLDETEQGYRKEDPDRSMDGYAKSLL	K	A	A	R	K	E	2	1	0	1	0	1	2	1	0	0	1	1	0	2	0	0	2	0	1	1	0	0	16	1	1873.921	tr|F1RY67|F1RY67_PIG;tr|F1RY68|F1RY68_PIG	tr|F1RY67|F1RY67_PIG	412	427	yes	no	3	1.0717E-05	125.22	By matching		By MS/MS	By MS/MS	By matching		By matching
AAFGDPFGLDLLPEIR	IFSLMMGLKMLRPNKAAFGDPFGLDLLPEI	AFGDPFGLDLLPEIRQHSHLVKTFDSQKSD	K	A	A	I	R	Q	2	1	0	2	0	0	1	2	0	1	3	0	0	2	2	0	0	0	0	0	0	0	16	0	1729.9039	tr|A0A287B4B5|A0A287B4B5_PIG	tr|A0A287B4B5|A0A287B4B5_PIG	34	49	yes	yes	2	0.00050167	86.814				By MS/MS	By MS/MS		By MS/MS
AAFGILSYEHRPLK	______________________________	MAAFGILSYEHRPLKRPRLGPPDVYPQDPK	M	A	A	L	K	R	2	1	0	0	0	0	1	1	1	1	2	1	0	1	1	1	0	0	1	0	0	0	14	1	1600.8726	tr|A0A287APV5|A0A287APV5_PIG;tr|F1RSV8|F1RSV8_PIG;tr|A0A287A3B4|A0A287A3B4_PIG;tr|K7GNP2|K7GNP2_PIG;tr|A0A287AJS5|A0A287AJS5_PIG	tr|A0A287APV5|A0A287APV5_PIG	2	15	yes	no	3	0.018164	56.599	By matching
AAFGLSEAGFNTACVTK	EFDAVVVGAGGAGLRAAFGLSEAGFNTACV	FGLSEAGFNTACVTKLFPTRSHTVAAQGGI	R	A	A	T	K	L	4	0	1	0	1	0	1	2	0	0	1	1	0	2	0	1	2	0	0	1	0	0	17	0	1742.8298	sp|Q0QF01|SDHA_PIG	sp|Q0QF01|SDHA_PIG	76	92	yes	yes	2;3	1.5014E-26	227.93	By MS/MS	By MS/MS	By MS/MS	By MS/MS	By MS/MS	By MS/MS	By MS/MS
AAFIGIGLPEPK	ENEITLNTLKEEGYKAAFIGIGLPEPKTDD	GYKAAFIGIGLPEPKTDDIFQGLTQDQGFY	K	A	A	P	K	T	2	0	0	0	0	0	1	2	0	2	1	1	0	1	2	0	0	0	0	0	0	0	12	0	1211.6914	tr|A0A287ALX8|A0A287ALX8_PIG;tr|F1S550|F1S550_PIG;sp|Q28943|DPYD_PIG;tr|A0A286ZUI1|A0A286ZUI1_PIG	tr|A0A287ALX8|A0A287ALX8_PIG	278	289	yes	no	2	0.0033438	71.349	By MS/MS	By matching			By matching	By MS/MS	By matching
AAFLTGR	LTQHLAAASLCTPSRAAFLTGRYPLRSGMV	ASLCTPSRAAFLTGRYPLRSGMVSSTGSRV	R	A	A	G	R	Y	2	1	0	0	0	0	0	1	0	0	1	0	0	1	0	0	1	0	0	0	0	0	7	0	734.40752	tr|I3L814|I3L814_PIG;tr|I3LM95|I3LM95_PIG	tr|I3L814|I3L814_PIG	87	93	no	no	2	0.0067781	106.76	By MS/MS	By MS/MS	By matching	By MS/MS	By matching	By MS/MS	By MS/MS
AAFLWAFR	VKAEAAPRPPSRLCKAAFLWAFRQAARALG	PPSRLCKAAFLWAFRQAARALGRPHLLALK	K	A	A	F	R	Q	3	1	0	0	0	0	0	0	0	0	1	0	0	2	0	0	0	1	0	0	0	0	8	0	980.52322	tr|F1S5T1|F1S5T1_PIG;tr|F1S5U7|F1S5U7_PIG	tr|F1S5T1|F1S5T1_PIG	420	427	yes	no	2	0.0021872	118.06					By MS/MS	By MS/MS	By MS/MS
AAFPEATIIKPSDIFGR	SRYLRSKAVGEKEVRAAFPEATIIKPSDIF	FPEATIIKPSDIFGREDRFLNYFASMRWFG	R	A	A	G	R	E	3	1	0	1	0	0	1	1	0	3	0	1	0	2	2	1	1	0	0	0	0	0	17	1	1831.9832	tr|A0A287AE88|A0A287AE88_PIG;tr|F1SL07|F1SL07_PIG	tr|A0A287AE88|A0A287AE88_PIG	188	204	yes	no	2;3	8.7587E-06	116.35	By MS/MS	By MS/MS	By MS/MS	By MS/MS	By MS/MS	By MS/MS	By MS/MS
AAFPEATIIKPSDIFGREDR	SRYLRSKAVGEKEVRAAFPEATIIKPSDIF	ATIIKPSDIFGREDRFLNYFASMRWFGGVP	R	A	A	D	R	F	3	2	0	2	0	0	2	1	0	3	0	1	0	2	2	1	1	0	0	0	0	0	20	2	2232.1539	tr|A0A287AE88|A0A287AE88_PIG;tr|F1SL07|F1SL07_PIG	tr|A0A287AE88|A0A287AE88_PIG	188	207	yes	no	3;4	2.59E-05	121.26	By MS/MS	By MS/MS	By MS/MS	By MS/MS	By MS/MS	By MS/MS	By MS/MS
AAFPLALGPAPPALVITPPSQVR	RRRPRRCPPRSPRFRAAFPLALGPAPPALV	PAPPALVITPPSQVRQNFHPECEAALNGHA	R	A	A	V	R	Q	5	1	0	0	0	1	0	1	0	1	3	0	0	1	6	1	1	0	0	2	0	0	23	0	2282.3151	tr|A0A286ZRK1|A0A286ZRK1_PIG;tr|A0A286ZIJ0|A0A286ZIJ0_PIG	tr|A0A286ZRK1|A0A286ZRK1_PIG	119	141	yes	no	3	0.00292	52.095	By MS/MS	By MS/MS	By matching	By MS/MS	By MS/MS	By matching	By MS/MS
AAFPLHDCNFSR	KKFGINRLVSSGIYKAAFPLHDCNFSRQSE	IYKAAFPLHDCNFSRQSEDLSCPNERYLLY	K	A	A	S	R	Q	2	1	1	1	1	0	0	0	1	0	1	0	0	2	1	1	0	0	0	0	0	0	12	0	1433.651	tr|F1SGY1|F1SGY1_PIG;tr|A0A287A905|A0A287A905_PIG	tr|F1SGY1|F1SGY1_PIG	210	221	yes	no	3	0.012074	50.222	By MS/MS	By matching	By matching	By matching	By matching	By matching
AAFPVLDMVDLQR	RALGFKSLVTVDELRAAFPVLDMVDLQRRP	LRAAFPVLDMVDLQRRPKTTVIWASSWVLL	R	A	A	Q	R	R	2	1	0	2	0	1	0	0	0	0	2	0	1	1	1	0	0	0	0	2	0	0	13	0	1473.765	tr|F1SHR6|F1SHR6_PIG	tr|F1SHR6|F1SHR6_PIG	185	197	yes	yes	2	0.0031352	71.016	By MS/MS		By MS/MS	By MS/MS	By matching		By MS/MS
AAFQLGSPWR	EGDKEDVDRAVEAARAAFQLGSPWRRLDAS	VEAARAAFQLGSPWRRLDASDRGRLLNRLA	R	A	A	W	R	R	2	1	0	0	0	1	0	1	0	0	1	0	0	1	1	1	0	1	0	0	0	0	10	0	1131.5825	sp|Q2XQV4|ALDH2_PIG;tr|A0A2C9F3B1|A0A2C9F3B1_PIG;tr|A0A287BHY7|A0A287BHY7_PIG;tr|A0A287A8H8|A0A287A8H8_PIG	sp|Q2XQV4|ALDH2_PIG	89	98	yes	no	2	3.1905E-05	125.98	By MS/MS	By MS/MS	By MS/MS	By MS/MS	By MS/MS	By MS/MS	By MS/MS
AAFQSLLDAQADEAVLDHPDLK	DPGSFDSNAFTLLLRAAFQSLLDAQADEAV	DAQADEAVLDHPDLKCIDPVVLKHCHAAAA	R	A	A	L	K	C	5	0	0	4	0	2	1	0	1	0	4	1	0	1	1	1	0	0	0	1	0	0	22	0	2366.1754	tr|F1RVH4|F1RVH4_PIG	tr|F1RVH4|F1RVH4_PIG	31	52	yes	yes	3	1.3505E-11	171.85	By MS/MS	By MS/MS	By MS/MS	By MS/MS	By MS/MS	By MS/MS	By MS/MS
AAFSNALEPDFK	TGLSRRIAEDDGKPRAAFSNALEPDFKAMS	KPRAAFSNALEPDFKAMSIAVTGSGSCRHL	R	A	A	F	K	A	3	0	1	1	0	0	1	0	0	0	1	1	0	2	1	1	0	0	0	0	0	0	12	0	1308.635	tr|A0A287BAM0|A0A287BAM0_PIG;tr|A0A2C9F3F8|A0A2C9F3F8_PIG;sp|Q29243|DAG1_PIG	tr|A0A287BAM0|A0A287BAM0_PIG	689	700	yes	no	2	0.057714	43.77	By matching		By matching			By MS/MS	By matching
AAFTAFEEAQLPR	LAEEAADRHPERRMRAAFTAFEEAQLPRLK	MRAAFTAFEEAQLPRLKQENPNMRLSQLKQ	R	A	A	P	R	L	4	1	0	0	0	1	2	0	0	0	1	0	0	2	1	0	1	0	0	0	0	0	13	0	1449.7252	tr|F1S924|F1S924_PIG	tr|F1S924|F1S924_PIG	171	183	yes	yes	2;3	3.6492E-28	225.66	By MS/MS	By MS/MS	By MS/MS	By MS/MS	By MS/MS	By MS/MS	By MS/MS
AAFTCIK	FPQFSALRFLVVTQKAAFTCIKNLWNRKPL	RFLVVTQKAAFTCIKNLWNRKPLKVYGGRM	K	A	A	I	K	N	2	0	0	0	1	0	0	0	0	1	0	1	0	1	0	0	1	0	0	0	0	0	7	0	809.41056	tr|F1RUH0|F1RUH0_PIG;tr|I3L770|I3L770_PIG;tr|K7GNJ7|K7GNJ7_PIG;tr|A0A287AA97|A0A287AA97_PIG	tr|F1RUH0|F1RUH0_PIG	1289	1295	yes	no	2	0.085513	41.502	By matching	By MS/MS	By matching
AAFTLALR	YERLQRAGSELFGPRAAFTLALRSGFSGAL	SELFGPRAAFTLALRSGFSGALLQQSFLTA	R	A	A	L	R	S	3	1	0	0	0	0	0	0	0	0	2	0	0	1	0	0	1	0	0	0	0	0	8	0	861.50724	tr|A0A287AWA8|A0A287AWA8_PIG;tr|A0A287B4M3|A0A287B4M3_PIG;tr|I3LD80|I3LD80_PIG	tr|A0A287AWA8|A0A287AWA8_PIG	1582	1589	yes	no	2	0.002181	124.89	By MS/MS			By MS/MS	By MS/MS	By MS/MS	By MS/MS
AAFVAYALAFPR	AHLGLGAQEPHPGERAAFVAYALAFPRAFQ	GERAAFVAYALAFPRAFQGLLDTYSVRRSG	R	A	A	P	R	A	5	1	0	0	0	0	0	0	0	0	1	0	0	2	1	0	0	0	1	1	0	0	12	0	1295.7026	tr|M3TYR7|M3TYR7_PIG;tr|A0A287A0Z4|A0A287A0Z4_PIG	tr|M3TYR7|M3TYR7_PIG	270	281	yes	no	2;3	4.0056E-06	140.09	By MS/MS	By MS/MS	By MS/MS	By MS/MS	By MS/MS	By MS/MS	By MS/MS
AAFVLPEFAR	VEQRQLRYYNSDVHRAAFVLPEFARKALND	SDVHRAAFVLPEFARKALNDAD________	R	A	A	A	R	K	3	1	0	0	0	0	1	0	0	0	1	0	0	2	1	0	0	0	0	1	0	0	10	0	1119.6077	tr|I3LPB8|I3LPB8_PIG	tr|I3LPB8|I3LPB8_PIG	286	295	yes	yes	2	8.1336E-05	113.71	By MS/MS	By MS/MS	By MS/MS	By MS/MS	By MS/MS	By MS/MS	By MS/MS
AAFYLAEFFVSEAR	WGTLKGISHAPNAVKAAFYLAEFFVSEARK	KAAFYLAEFFVSEARKNSHHFESDVEESKA	K	A	A	A	R	K	4	1	0	0	0	0	2	0	0	0	1	0	0	3	0	1	0	0	1	1	0	0	14	0	1619.7984	tr|A0A286ZMB2|A0A286ZMB2_PIG;tr|F1RTA3|F1RTA3_PIG	tr|A0A286ZMB2|A0A286ZMB2_PIG	267	280	yes	no	2;3	2.082E-05	113.69	By MS/MS	By MS/MS	By MS/MS		By MS/MS	By MS/MS	By MS/MS
AAFYLAEFFVSEARK	WGTLKGISHAPNAVKAAFYLAEFFVSEARK	AAFYLAEFFVSEARKNSHHFESDVEESKAL	K	A	A	R	K	N	4	1	0	0	0	0	2	0	0	0	1	1	0	3	0	1	0	0	1	1	0	0	15	1	1747.8934	tr|A0A286ZMB2|A0A286ZMB2_PIG;tr|F1RTA3|F1RTA3_PIG	tr|A0A286ZMB2|A0A286ZMB2_PIG	267	281	yes	no	3	0.0043266	54.234
AAGAAEAAAAVVEVGSAGQFEELLR	______________________________	VVEVGSAGQFEELLRLRAKSLLVVHFWAPW	M	A	A	L	R	L	9	1	0	0	0	1	4	3	0	0	2	0	0	1	0	1	0	0	0	3	0	0	25	0	2386.2129	tr|A0A287BFB8|A0A287BFB8_PIG;tr|F1SDJ8|F1SDJ8_PIG	tr|A0A287BFB8|A0A287BFB8_PIG	2	26	yes	no	2;3	1.2539E-202	406.97	By MS/MS	By MS/MS	By MS/MS	By MS/MS	By MS/MS	By MS/MS	By MS/MS
AAGAEEYAQQEVVKK	PGVLHCTTKFCDYGKAAGAEEYAQQEVVKK	AAGAEEYAQQEVVKKSYSKAFVLTISALFV	K	A	A	K	K	S	4	0	0	0	0	2	3	1	0	0	0	2	0	0	0	0	0	0	1	2	0	0	15	1	1619.8155	tr|A0A286ZZ12|A0A286ZZ12_PIG;tr|A0A287A9L8|A0A287A9L8_PIG;tr|A0A287BD93|A0A287BD93_PIG;tr|F1S0P3|F1S0P3_PIG	tr|A0A286ZZ12|A0A286ZZ12_PIG	241	255	yes	no	3	0.00049468	73.296	By matching		By matching		By matching		By matching
AAGAGGAEDQYGFLTTAAK	EKAEAEDYVMAVVDKAAGAGGAEDQYGFLT	GGAEDQYGFLTTAAKQVGAQSPVREPASSI	K	A	A	A	K	Q	6	0	0	1	0	1	1	4	0	0	1	1	0	1	0	0	2	0	1	0	0	0	19	0	1797.8533	tr|A0A287BL20|A0A287BL20_PIG;tr|A0A286ZJQ4|A0A286ZJQ4_PIG;tr|F1SK12|F1SK12_PIG	tr|A0A287BL20|A0A287BL20_PIG	1056	1074	yes	no	2	9.8186E-75	294.83	By MS/MS	By MS/MS	By MS/MS	By MS/MS	By MS/MS	By MS/MS	By MS/MS
AAGAGSPAALHSVVEELVR	QFFETVGISLAERQRAAGAGSPAALHSVVE	GSPAALHSVVEELVRFRQTVRRFALAAGEA	R	A	A	V	R	F	5	1	0	0	0	0	2	2	1	0	2	0	0	0	1	2	0	0	0	3	0	0	19	0	1832.9745	tr|A0A287A2J3|A0A287A2J3_PIG	tr|A0A287A2J3|A0A287A2J3_PIG	468	486	yes	yes	3	0.00017477	86.727	By matching
AAGALLAR	______________________________	______________________________	R	A	A	A	R	A	4	1	0	0	0	0	0	1	0	0	2	0	0	0	0	0	0	0	0	0	0	0	8	0	741.44972	tr|A0A287AA47|A0A287AA47_PIG	tr|A0A287AA47|A0A287AA47_PIG	7	14	yes	yes	2	0.002881	99.919	By MS/MS	By MS/MS	By MS/MS	By MS/MS	By MS/MS	By MS/MS	By matching
AAGALLR	DDLANLLQNQAVKGRAAGALLRAIFKGSPC	QNQAVKGRAAGALLRAIFKGSPCSEEAGAL	R	A	A	L	R	A	3	1	0	0	0	0	0	1	0	0	2	0	0	0	0	0	0	0	0	0	0	0	7	0	670.41261	tr|A0A287AD78|A0A287AD78_PIG;tr|A0A287BFT8|A0A287BFT8_PIG;tr|A0A287BNR3|A0A287BNR3_PIG	tr|A0A287AD78|A0A287AD78_PIG	42	48	no	no	2	0.031982	80.377				By matching	By matching	By MS/MS	By MS/MS
AAGAPITQEGLLPPPTPIPSVLQGNQIVP	APAPAPAPAPAPARKAAGAPITQEGLLPPP	PTPIPSVLQGNQIVP_______________	K	A	A	V	P	-	3	0	1	0	0	3	1	3	0	3	3	0	0	0	7	1	2	0	0	2	0	0	29	0	2874.5855	tr|I3LQ79|I3LQ79_PIG	tr|I3LQ79|I3LQ79_PIG	872	900	yes	yes	3	0.079926	20.271	By MS/MS	By MS/MS	By MS/MS	By MS/MS	By MS/MS	By matching	By MS/MS
AAGAQIQGVK	SGAGEASKFSDDHYRAAGAQIQGVKEVLAS	DDHYRAAGAQIQGVKEVLASDLVVKVRAPM	R	A	A	V	K	E	3	0	0	0	0	2	0	2	0	1	0	1	0	0	0	0	0	0	0	1	0	0	10	0	941.52943	tr|F1SMG3|F1SMG3_PIG;tr|A0A286ZZS0|A0A286ZZS0_PIG	tr|F1SMG3|F1SMG3_PIG	108	117	yes	no	2	0.00042439	98.997	By MS/MS	By MS/MS	By MS/MS	By MS/MS	By MS/MS	By MS/MS	By MS/MS
AAGCDFTNVVK	EEAKQALTNMGEILKAAGCDFTNVVKTTVL	EILKAAGCDFTNVVKTTVLLADINDFSTVN	K	A	A	V	K	T	2	0	1	1	1	0	0	1	0	0	0	1	0	1	0	0	1	0	0	2	0	0	11	0	1180.5547	tr|A0A286ZNH3|A0A286ZNH3_PIG	tr|A0A286ZNH3|A0A286ZNH3_PIG	68	78	yes	yes	2	6.2045E-05	116.05	By MS/MS	By MS/MS	By MS/MS	By MS/MS	By MS/MS	By MS/MS	By MS/MS
AAGCDIPVASVATGFPAGQTHLK	CVYPARVCDAVRALKAAGCDIPVASVATGF	ASVATGFPAGQTHLKTRLEEIRLAVEDGAT	K	A	A	L	K	T	5	0	0	1	1	1	0	3	1	1	1	1	0	1	2	1	2	0	0	2	0	0	23	0	2267.1369	tr|F1SQY2|F1SQY2_PIG;tr|A0A286ZVP4|A0A286ZVP4_PIG;tr|A0A287BI86|A0A287BI86_PIG;tr|A0A286ZR82|A0A286ZR82_PIG	tr|F1SQY2|F1SQY2_PIG	115	137	yes	no	3	1.6929E-06	118.76	By MS/MS	By MS/MS	By MS/MS	By MS/MS	By MS/MS	By MS/MS	By MS/MS
AAGEAGVTLGQPHLSR	______________________________	AGEAGVTLGQPHLSRQDLTTLDVTRLTPLS	M	A	A	S	R	Q	3	1	0	0	0	1	1	3	1	0	2	0	0	0	1	1	1	0	0	1	0	0	16	0	1562.8165	tr|F1SPY4|F1SPY4_PIG	tr|F1SPY4|F1SPY4_PIG	2	17	yes	yes	2;3	7.2442E-05	94.461	By MS/MS	By matching		By matching	By MS/MS	By matching	By MS/MS
AAGEAMEPANLLAEEKDEDLLFE	KILKEKSEKDLEQRRAAGEAMEPANLLAEE	ANLLAEEKDEDLLFE_______________	R	A	A	F	E	-	5	0	1	2	0	0	6	1	0	0	4	1	1	1	1	0	0	0	0	0	0	0	23	1	2504.1629	tr|A0A286ZJL5|A0A286ZJL5_PIG	tr|A0A286ZJL5|A0A286ZJL5_PIG	225	247	yes	yes	3	0.1022	20.03	By MS/MS						By MS/MS
AAGEPGDLGGYYFR	______________________________	MAAGEPGDLGGYYFRFLPQKTFQSLSTPET	M	A	A	F	R	F	2	1	0	1	0	0	1	4	0	0	1	0	0	1	1	0	0	0	2	0	0	0	14	0	1471.6732	tr|F1SV73|F1SV73_PIG	tr|F1SV73|F1SV73_PIG	2	15	yes	yes	2	2.2968E-05	123.75	By MS/MS	By MS/MS	By MS/MS	By MS/MS	By MS/MS	By MS/MS	By MS/MS
AAGFDEIEQDLTQRFEEK	KDALDYLKDFFRNIRAAGFDEIEQDLTQRF	FDEIEQDLTQRFEEKLQELESISIDPSNEN	R	A	A	E	K	L	2	1	0	2	0	2	4	1	0	1	1	1	0	2	0	0	1	0	0	0	0	0	18	1	2124.9964	tr|A0A287AFP7|A0A287AFP7_PIG;sp|Q9GLV6|DDX58_PIG;tr|A0A287AMJ0|A0A287AMJ0_PIG;tr|I3LJY5|I3LJY5_PIG;tr|I3LGW3|I3LGW3_PIG	tr|A0A287AFP7|A0A287AFP7_PIG	539	556	yes	no	3	5.5701E-08	161.32	By MS/MS	By MS/MS	By MS/MS	By MS/MS	By MS/MS	By MS/MS	By matching
AAGFSDPLLACGTDGVGTK	CDVDLGGFAGLFDLKAAGFSDPLLACGTDG	SDPLLACGTDGVGTKLKIAQQCHKHDTIGQ	K	A	A	T	K	L	3	0	0	2	1	0	0	4	0	0	2	1	0	1	1	1	2	0	0	1	0	0	19	0	1835.8724	tr|I3LP37|I3LP37_PIG	tr|I3LP37|I3LP37_PIG	481	499	yes	yes	2	9.1431E-11	180.48	By MS/MS	By MS/MS	By MS/MS	By MS/MS	By MS/MS	By MS/MS	By MS/MS
AAGGAVAAAPECR	______________________________	______________________________	M	A	A	C	R	L	6	1	0	0	1	0	1	2	0	0	0	0	0	0	1	0	0	0	0	1	0	0	13	0	1199.5717	tr|A0A287B7X4|A0A287B7X4_PIG;tr|F1SNF2|F1SNF2_PIG	tr|A0A287B7X4|A0A287B7X4_PIG	2	14	yes	no	2	0.030604	45.598
AAGGGQEAALHATCSMQPSVLLDAAQPQVTGLVLFR	QAKVTEIWQELTQQRAAGGGQEAALHATCS	LDAAQPQVTGLVLFRQLRPGALLEAFFHLK	R	A	A	F	R	Q	7	1	0	1	1	4	1	4	1	0	5	0	1	1	2	2	2	0	0	3	0	0	36	0	3663.8501	tr|I3LUD1|I3LUD1_PIG	tr|I3LUD1|I3LUD1_PIG	113	148	yes	yes	3;4	3.4589E-26	154.23	By MS/MS	By MS/MS	By MS/MS		By MS/MS	By MS/MS	By matching
AAGGLQLLPWPR	LLVLLLWFAGSGARRAAGGLQLLPWPRGKP	ARRAAGGLQLLPWPRGKPGAAEPSACLEAA	R	A	A	P	R	G	2	1	0	0	0	1	0	2	0	0	3	0	0	0	2	0	0	1	0	0	0	0	12	0	1277.7244	tr|A0A287BA35|A0A287BA35_PIG;tr|F1RF78|F1RF78_PIG	tr|A0A287BA35|A0A287BA35_PIG	43	54	yes	no	2	0.00030866	115.7				By MS/MS	By MS/MS	By MS/MS	By MS/MS
AAGHSGGGCISQGQSYDTDR	MEALLKRELGYRSVKAAGHSGGGCISQGQS	GGGCISQGQSYDTDRGRVFVKVNTKAEARR	K	A	A	D	R	G	2	1	0	2	1	2	0	5	1	1	0	0	0	0	0	3	1	0	1	0	0	0	20	0	2022.845	tr|F1RZZ3|F1RZZ3_PIG	tr|F1RZZ3|F1RZZ3_PIG	16	35	yes	yes	3	2.9332E-08	160.09				By matching		By MS/MS
AAGIANETEIAFFCEEDYKNYK	EDDDKLLLKEDSTLKAAGIANETEIAFFCE	TEIAFFCEEDYKNYKANPISSW________	K	A	A	Y	K	A	4	0	2	1	1	0	4	1	0	2	0	2	0	2	0	0	1	0	2	0	0	0	22	1	2582.1635	tr|F1RY07|F1RY07_PIG	tr|F1RY07|F1RY07_PIG	98	119	yes	yes	3	9.1682E-09	160.13		By matching	By matching	By MS/MS	By MS/MS	By MS/MS	By MS/MS
AAGLATMISTMRPDIDNMDEYVR	YARVEGREIISNLAKAAGLATMISTMRPDI	STMRPDIDNMDEYVRNTTARAFAVVASALG	K	A	A	V	R	N	3	2	1	3	0	0	1	1	0	2	1	0	3	0	1	1	2	0	1	1	0	0	23	1	2569.1975	tr|A0A286ZHW0|A0A286ZHW0_PIG;tr|F1SMZ9|F1SMZ9_PIG;tr|A0A287A8G7|A0A287A8G7_PIG	tr|A0A286ZHW0|A0A286ZHW0_PIG	457	479	yes	no	3	1.8424E-08	149.85				By MS/MS	By MS/MS		By MS/MS
AAGLQAEIGQVK	ELNSKEAQGEELKKRAAGLQAEIGQVKQEL	KKRAAGLQAEIGQVKQELSRKDTELLALQT	R	A	A	V	K	Q	3	0	0	0	0	2	1	2	0	1	1	1	0	0	0	0	0	0	0	1	0	0	12	0	1183.6561	tr|A0A287ANH2|A0A287ANH2_PIG;tr|A0A287BQP9|A0A287BQP9_PIG;tr|F1SHS4|F1SHS4_PIG	tr|A0A287ANH2|A0A287ANH2_PIG	461	472	yes	no	2	0.019784	57.032	By MS/MS	By MS/MS			By matching	By MS/MS	By matching
AAGLVGDLDADSGLTLSR	SEQEEYAREAQQSLRAAGLVGDLDADSGLT	LVGDLDADSGLTLSRRVRRAQLAHYNFQFG	R	A	A	S	R	R	3	1	0	3	0	0	0	3	0	0	4	0	0	0	0	2	1	0	0	1	0	0	18	0	1729.8846	tr|I3LDF6|I3LDF6_PIG;tr|A0A287B5Q3|A0A287B5Q3_PIG	tr|I3LDF6|I3LDF6_PIG	638	655	yes	no	2	0.007239	59.185			By MS/MS			By matching
AAGPELR	DGGGVQRVAELLLAKAAGPELRVGGWKTLH	VAELLLAKAAGPELRVGGWKTLHELNPRAA	K	A	A	L	R	V	2	1	0	0	0	0	1	1	0	0	1	0	0	0	1	0	0	0	0	0	0	0	7	0	712.38679	tr|A0A286ZQB1|A0A286ZQB1_PIG	tr|A0A286ZQB1|A0A286ZQB1_PIG	83	89	yes	yes	2	0.028354	62.714
AAGPLLTDECR	SSLLGGGGVDGCIHRAAGPLLTDECRTLQS	CIHRAAGPLLTDECRTLQSCETGKAKITCG	R	A	A	C	R	T	2	1	0	1	1	0	1	1	0	0	2	0	0	0	1	0	1	0	0	0	0	0	11	0	1201.5761	tr|E7EBY5|E7EBY5_PIG;tr|A0A286ZRX4|A0A286ZRX4_PIG;tr|A0A287BDZ2|A0A287BDZ2_PIG	tr|E7EBY5|E7EBY5_PIG	190	200	yes	no	2	1.4355E-05	126.24		By matching		By MS/MS		By MS/MS
AAGSDGTDLFDQVHR	PYMEYHPGGEEELMRAAGSDGTDLFDQVHR	AAGSDGTDLFDQVHRWVNYESMLKECLVGR	R	A	A	H	R	W	2	1	0	3	0	1	0	2	1	0	1	0	0	1	0	1	1	0	0	1	0	0	15	0	1587.7277	tr|I3LF52|I3LF52_PIG;tr|I3LV78|I3LV78_PIG;tr|A0A287AMH6|A0A287AMH6_PIG	tr|I3LF52|I3LF52_PIG	36	50	yes	no	3	0.02983	45.014	By matching	By MS/MS		By matching
AAGSGELGVTVK	GIRIRETADFKVDTKAAGSGELGVTVKGPK	DTKAAGSGELGVTVKGPKGLEELVKQKGFL	K	A	A	V	K	G	2	0	0	0	0	0	1	3	0	0	1	1	0	0	0	1	1	0	0	2	0	0	12	0	1087.5873	tr|A0A287BGW3|A0A287BGW3_PIG;tr|A0A286ZPG4|A0A286ZPG4_PIG;tr|A0A287BLE0|A0A287BLE0_PIG;tr|F1SGJ3|F1SGJ3_PIG;tr|A0A287AHQ3|A0A287AHQ3_PIG	tr|A0A287BGW3|A0A287BGW3_PIG	481	492	yes	no	2	0.00093218	87.298	By matching	By MS/MS	By matching
AAGSSGFQAAEIGWPYAEPPEALAR	SWLFPELASLSARLRAAGSSGFQAAEIGWP	EIGWPYAEPPEALARAAREAGLQLVLINTP	R	A	A	A	R	A	7	1	0	0	0	1	3	3	0	1	1	0	0	1	3	2	0	1	1	0	0	0	25	0	2545.2238	tr|F1S325|F1S325_PIG;tr|I3L9Y6|I3L9Y6_PIG	tr|F1S325|F1S325_PIG	26	50	yes	no	2;3	8.8563E-12	164.01	By MS/MS	By matching	By MS/MS		By MS/MS	By MS/MS	By MS/MS
AAGTLLEAGLAR	______________________________	______________________________	M	A	A	A	R	V	4	1	0	0	0	0	1	2	0	0	3	0	0	0	0	0	1	0	0	0	0	0	12	0	1141.6455	tr|F1SIF5|F1SIF5_PIG	tr|F1SIF5|F1SIF5_PIG	2	13	yes	yes	2	4.4843E-08	157.96	By MS/MS	By MS/MS	By MS/MS	By MS/MS	By MS/MS	By matching	By MS/MS
AAGTLYTYPENWR	______________________________	______________________________	M	A	A	W	R	A	2	1	1	0	0	0	1	1	0	0	1	0	0	0	1	0	2	1	2	0	0	0	13	0	1540.731	tr|F1RPW9|F1RPW9_PIG	tr|F1RPW9|F1RPW9_PIG	2	14	yes	yes	2	2.409E-28	219.8	By MS/MS	By MS/MS	By MS/MS	By MS/MS	By MS/MS	By MS/MS	By MS/MS
AAGTSNYWEDLRK	______________________________	______________________________	M	A	A	R	K	Q	2	1	1	1	0	0	1	1	0	0	1	1	0	0	0	1	1	1	1	0	0	0	13	1	1509.7212	tr|A0A286ZK62|A0A286ZK62_PIG;tr|F1RN67|F1RN67_PIG	tr|A0A286ZK62|A0A286ZK62_PIG	2	14	yes	no	2;3	1.7044E-37	255.19	By MS/MS	By MS/MS	By MS/MS	By MS/MS	By MS/MS	By MS/MS	By MS/MS
AAGVAGWGVEAEEFEDAPDVEPLEPTLSNIIEQR	______________________________	VEPLEPTLSNIIEQRSLKWIFVGGKGGVGK	M	A	A	Q	R	S	5	1	1	2	0	1	7	3	0	2	2	0	0	1	3	1	1	1	0	3	0	0	34	0	3637.7424	tr|A0A287AIE6|A0A287AIE6_PIG	tr|A0A287AIE6|A0A287AIE6_PIG	2	35	yes	yes	3;4	2.1661E-17	141.09	By MS/MS	By MS/MS	By matching	By MS/MS	By MS/MS	By MS/MS	By MS/MS
AAGVCLMLLATCCEDDIVPHVLPFIK	KQDENDDDDDWNPCKAAGVCLMLLATCCED	CCEDDIVPHVLPFIKEHIKNPDWRYRDAAV	K	A	A	I	K	E	3	0	0	2	3	0	1	1	1	2	4	1	1	1	2	0	1	0	0	3	0	0	26	0	2941.4574	tr|F1RWJ5|F1RWJ5_PIG	tr|F1RWJ5|F1RWJ5_PIG	347	372	yes	yes	3	1.4064E-09	137.45	By MS/MS	By MS/MS		By MS/MS	By MS/MS	By MS/MS	By MS/MS
AAGVEAAAEVAATEPK	______________________________	AGVEAAAEVAATEPKMEEESGAPGVPTGNG	M	A	A	P	K	M	7	0	0	0	0	0	3	1	0	0	0	1	0	0	1	0	1	0	0	2	0	0	16	0	1483.7518	tr|A0A286ZJK2|A0A286ZJK2_PIG;tr|A0A287BL93|A0A287BL93_PIG	tr|A0A286ZJK2|A0A286ZJK2_PIG	2	17	no	no	2	1.9604E-17	197.31	By MS/MS	By MS/MS		By MS/MS	By MS/MS	By MS/MS	By MS/MS
AAGVEAAAEVAATEPKMEEESGAPGVPTGNGAPGPK	______________________________	GAPGVPTGNGAPGPKGEGERPAQNEKRKEK	M	A	A	P	K	G	9	0	1	0	0	0	6	6	0	0	0	2	1	0	5	1	2	0	0	3	0	0	36	1	3346.5987	tr|A0A286ZJK2|A0A286ZJK2_PIG;tr|A0A287BL93|A0A287BL93_PIG	tr|A0A286ZJK2|A0A286ZJK2_PIG	2	37	no	no	3	5.5758E-06	71.44					By MS/MS
AAGVNVEPFWPGLFAK	DEVTVTEDKINALIKAAGVNVEPFWPGLFA	AGVNVEPFWPGLFAKALANVNIGSLICNVG	K	A	A	A	K	A	3	0	1	0	0	0	1	2	0	0	1	1	0	2	2	0	0	1	0	2	0	0	16	0	1701.8879	tr|F1SIT7|F1SIT7_PIG;tr|A0A287B1B8|A0A287B1B8_PIG;tr|A0A286ZZY4|A0A286ZZY4_PIG;tr|A0A287AH11|A0A287AH11_PIG	tr|F1SIT7|F1SIT7_PIG	34	49	yes	no	2;3	8.2636E-06	143.24	By MS/MS	By MS/MS	By MS/MS	By MS/MS	By MS/MS	By MS/MS	By MS/MS
AAGVPAAGLVLITPPPLCEAAWEQECLR	AEFAANLKSMVQQLRAAGVPAAGLVLITPP	PPPLCEAAWEQECLRQGSKLNRLNAVVGEY	R	A	A	L	R	Q	6	1	0	0	2	1	3	2	0	1	4	0	0	0	4	0	1	1	0	2	0	0	28	0	2988.5201	tr|F1SA96|F1SA96_PIG;tr|A0A287B3A3|A0A287B3A3_PIG	tr|F1SA96|F1SA96_PIG	120	147	yes	no	3	2.5738E-13	135.3	By MS/MS	By MS/MS	By MS/MS	By MS/MS	By MS/MS		By MS/MS
AAGVPVVTLESLALEDEPK	EALVENVPTEYQSPKAAGVPVVTLESLALE	PVVTLESLALEDEPKSEEHLEPNAVPEDSS	K	A	A	P	K	S	3	0	0	1	0	0	3	1	0	0	3	1	0	0	2	1	1	0	0	3	0	0	19	0	1937.0357	tr|F1SIP5|F1SIP5_PIG	tr|F1SIP5|F1SIP5_PIG	714	732	yes	yes	2	5.6325E-07	146.79	By MS/MS		By MS/MS	By MS/MS	By MS/MS	By matching	By MS/MS
AAGVVLEMIR	RQASQGMVGQLAARRAAGVVLEMIREGKIA	LAARRAAGVVLEMIREGKIAGRAVLIAGQP	R	A	A	I	R	E	2	1	0	0	0	0	1	1	0	1	1	0	1	0	0	0	0	0	0	2	0	0	10	0	1057.5954	tr|F1RIP4|F1RIP4_PIG;tr|A0A287B8A9|A0A287B8A9_PIG	tr|F1RIP4|F1RIP4_PIG	55	64	yes	no	2	1.5941E-05	136.16	By MS/MS	By MS/MS	By MS/MS	By MS/MS	By MS/MS	By MS/MS	By MS/MS
AAGWVAMFTGLNLMTR	HREQKSNSLKTWGLRAAGWVAMFTGLNLMT	AGWVAMFTGLNLMTRILYTLVDWFPVFRDL	R	A	A	T	R	I	3	1	1	0	0	0	0	2	0	0	2	0	2	1	0	0	2	1	0	1	0	0	16	0	1737.8695	tr|F1SPI1|F1SPI1_PIG	tr|F1SPI1|F1SPI1_PIG	313	328	yes	yes	2;3	6.3886E-09	174.77	By matching	By MS/MS	By MS/MS		By MS/MS		By MS/MS
AAGYDLYSAYDYTVLPMEK	RLSEHATAPTKGSERAAGYDLYSAYDYTVL	DLYSAYDYTVLPMEKAIVKTDIQIALPSGC	R	A	A	E	K	A	3	0	0	2	0	0	1	1	0	0	2	1	1	0	1	1	1	0	4	1	0	0	19	0	2168.9976	tr|A0A286ZYB5|A0A286ZYB5_PIG;tr|A0A287AX05|A0A287AX05_PIG	tr|A0A286ZYB5|A0A286ZYB5_PIG	110	128	yes	no	2	0.00039066	92.939	By MS/MS	By MS/MS			By MS/MS		By MS/MS
AAHFFSTLK	VTVSRYWYLGPLKTKAAHFFSTLKEWPQTH	GPLKTKAAHFFSTLKEWPQTHQASISYTGP	K	A	A	L	K	E	2	0	0	0	0	0	0	0	1	0	1	1	0	2	0	1	1	0	0	0	0	0	9	0	1020.5393	tr|B8XSJ0|B8XSJ0_PIG	tr|B8XSJ0|B8XSJ0_PIG	234	242	yes	yes	2	0.0022748	75.043	By MS/MS	By MS/MS		By MS/MS		By MS/MS
AAHLCAEAALR	ALGTQVTGRKADVIKAAHLCAEAALRLVKP	DVIKAAHLCAEAALRLVKPGNQNTQVTEAW	K	A	A	L	R	L	5	1	0	0	1	0	1	0	1	0	2	0	0	0	0	0	0	0	0	0	0	0	11	0	1181.5975	tr|I3LVF5|I3LVF5_PIG;tr|F1SPH1|F1SPH1_PIG	tr|I3LVF5|I3LVF5_PIG	145	155	yes	no	2;3	5.655E-11	177.7	By MS/MS	By MS/MS	By MS/MS	By MS/MS	By MS/MS	By MS/MS	By MS/MS
AAHPAPLGAEQR	LYSTGDRIPVYSAFRAAHPAPLGAEQRWLV	AFRAAHPAPLGAEQRWLVEPQIDDPSSSLE	R	A	A	Q	R	W	4	1	0	0	0	1	1	1	1	0	1	0	0	0	2	0	0	0	0	0	0	0	12	0	1216.6313	tr|F1STI9|F1STI9_PIG	tr|F1STI9|F1STI9_PIG	83	94	yes	yes	2;3	0.00050902	91.867			By matching	By MS/MS	By MS/MS	By MS/MS	By MS/MS
AAHSEGNTTAGLDMK	DNAGYDSADLVAQLRAAHSEGNTTAGLDMK	AAHSEGNTTAGLDMKEGTIGDMAVLGITES	R	A	A	M	K	E	3	0	1	1	0	0	1	2	1	0	1	1	1	0	0	1	2	0	0	0	0	0	15	0	1501.6831	tr|D0G0C8|D0G0C8_PIG	tr|D0G0C8|D0G0C8_PIG	467	481	yes	yes	2;3	1.9404E-92	328.81	By MS/MS	By MS/MS	By MS/MS	By MS/MS	By MS/MS	By MS/MS	By MS/MS
AAHVFFTDSCPDALFNELVK	SLISDFKDPPTAKYRAAHVFFTDSCPDALF	FTDSCPDALFNELVKSRAAKVIKTLTEINI	R	A	A	V	K	S	3	0	1	2	1	0	1	0	1	0	2	1	0	3	1	1	1	0	0	2	0	0	20	0	2280.0885	tr|A0A286ZZB2|A0A286ZZB2_PIG;tr|F1RS11|F1RS11_PIG	tr|A0A286ZZB2|A0A286ZZB2_PIG	101	120	yes	no	3	0.01399	45.916							By MS/MS
AAHVFFTDTCPEPLFSELGR	ALIADFRGTPTFTYKAAHVFFTDTCPEPLF	FTDTCPEPLFSELGRSRLAKMVKTLKEIHL	K	A	A	G	R	S	2	1	0	1	1	0	2	1	1	0	2	0	0	3	2	1	2	0	0	1	0	0	20	0	2293.0838	tr|F1SCI9|F1SCI9_PIG;tr|A0A287BB33|A0A287BB33_PIG	tr|F1SCI9|F1SCI9_PIG	101	120	yes	no	2;3	2.8679E-91	313.88	By MS/MS	By MS/MS	By MS/MS	By MS/MS	By MS/MS	By MS/MS	By MS/MS
AAHVLMPHESTVEHTHVDINEMESPLATR	SFINLLYYPFSYLFRAAHVLMPHESTVEHT	THVDINEMESPLATRNRTSVDFKDTDYKRH	R	A	A	T	R	N	3	1	1	1	0	0	4	0	4	1	2	0	2	0	2	2	3	0	0	3	0	0	29	0	3250.5499	tr|A0A287BPV2|A0A287BPV2_PIG;tr|A0A287BEX9|A0A287BEX9_PIG;tr|A0A286ZLT0|A0A286ZLT0_PIG;tr|F1S848|F1S848_PIG;tr|A0A287BNQ7|A0A287BNQ7_PIG	tr|A0A287BPV2|A0A287BPV2_PIG	450	478	yes	no	5	1.6573E-06	80.664					By matching
AAHVMDVAGNK	QSRVEIEQARLLVLKAAHVMDVAGNKAAAL	LVLKAAHVMDVAGNKAAALDIAMIKMVAPS	K	A	A	N	K	A	3	0	1	1	0	0	0	1	1	0	0	1	1	0	0	0	0	0	0	2	0	0	11	0	1111.5444	tr|A0A287AET3|A0A287AET3_PIG;tr|A0A287AFL8|A0A287AFL8_PIG;tr|F1RL48|F1RL48_PIG;tr|A0A287BEX2|A0A287BEX2_PIG;tr|I3LK34|I3LK34_PIG;tr|A0A287A1Y0|A0A287A1Y0_PIG;tr|A0A287B6K7|A0A287B6K7_PIG	tr|A0A287AET3|A0A287AET3_PIG	954	964	yes	no	2	0.0095814	63.216
AAIAFLHALWQDR	SQQQDRYWCPPLLHRAAIAFLHALWQDRRD	HRAAIAFLHALWQDRRDSAMLVLRTKPKFW	R	A	A	D	R	R	4	1	0	1	0	1	0	0	1	1	2	0	0	1	0	0	0	1	0	0	0	0	13	0	1510.8045	tr|F1RR49|F1RR49_PIG;tr|A0A287BPQ1|A0A287BPQ1_PIG;tr|A0A287AKS3|A0A287AKS3_PIG;tr|A0A287BSG9|A0A287BSG9_PIG	tr|F1RR49|F1RR49_PIG	914	926	yes	no	3	0.02065	46.3	By MS/MS		By matching	By matching
AAIAFLHALWQDRR	SQQQDRYWCPPLLHRAAIAFLHALWQDRRD	RAAIAFLHALWQDRRDSAMLVLRTKPKFWE	R	A	A	R	R	D	4	2	0	1	0	1	0	0	1	1	2	0	0	1	0	0	0	1	0	0	0	0	14	1	1666.9056	tr|F1RR49|F1RR49_PIG;tr|A0A287BPQ1|A0A287BPQ1_PIG;tr|A0A287AKS3|A0A287AKS3_PIG;tr|A0A287BSG9|A0A287BSG9_PIG	tr|F1RR49|F1RR49_PIG	914	927	yes	no	3;4	0.00032694	84.365	By matching	By MS/MS		By matching			By MS/MS
AAIANLCIGDVITAIDGENTSNMTHLEAQNK	FEQPLAISRVTPGSKAAIANLCIGDVITAI	GENTSNMTHLEAQNKIKGCTDNMTLTVARS	K	A	A	N	K	I	5	0	4	2	1	1	2	2	1	4	2	1	1	0	0	1	3	0	0	1	0	0	31	0	3283.5813	tr|F1SC51|F1SC51_PIG	tr|F1SC51|F1SC51_PIG	39	69	yes	yes	3	4.3292E-30	215.34	By MS/MS	By MS/MS	By matching	By MS/MS	By MS/MS	By MS/MS	By MS/MS
AAIAQALAGEVSVVPPSR	YEQAYPDGSSKEKRRAAIAQALAGEVSVVP	AQALAGEVSVVPPSRLMALLGQALKWQQHQ	R	A	A	S	R	L	5	1	0	0	0	1	1	1	0	1	1	0	0	0	2	2	0	0	0	3	0	0	18	0	1734.9628	tr|A0A287AWJ6|A0A287AWJ6_PIG;tr|F2Z5D8|F2Z5D8_PIG	tr|A0A287AWJ6|A0A287AWJ6_PIG	92	109	yes	no	2	0.0006988	76.262	By matching	By MS/MS		By MS/MS	By MS/MS		By MS/MS
AAIAQLNGK	KDYAFVHMEKEADAKAAIAQLNGKEVKGKR	KEADAKAAIAQLNGKEVKGKRINVELSTKG	K	A	A	G	K	E	3	0	1	0	0	1	0	1	0	1	1	1	0	0	0	0	0	0	0	0	0	0	9	0	884.50797	tr|A0A287B401|A0A287B401_PIG	tr|A0A287B401|A0A287B401_PIG	127	135	yes	yes	2	0.069408	56.547	By matching	By matching	By matching	By MS/MS	By MS/MS
AAIDWFDGK	KGEATVSFDDPPSAKAAIDWFDGKEFSGNP	DPPSAKAAIDWFDGKEFSGNPIKVSFATRR	K	A	A	G	K	E	2	0	0	2	0	0	0	1	0	1	0	1	0	1	0	0	0	1	0	0	0	0	9	0	1021.4869	tr|K7GSY7|K7GSY7_PIG;tr|G8ENL4|G8ENL4_PIG;tr|A0A287BPC6|A0A287BPC6_PIG;tr|F1S187|F1S187_PIG	tr|K7GSY7|K7GSY7_PIG	321	329	no	no	2	0.0016769	81.548	By MS/MS	By MS/MS	By MS/MS	By MS/MS	By MS/MS	By MS/MS	By MS/MS
AAIDWFDGKEFHGNIIK	KGEATVSFDDPPSAKAAIDWFDGKEFHGNI	IDWFDGKEFHGNIIKVSFATRRPEFMRGGG	K	A	A	I	K	V	2	0	1	2	0	0	1	2	1	3	0	2	0	2	0	0	0	1	0	0	0	0	17	1	1959.9843	tr|F1S187|F1S187_PIG	tr|F1S187|F1S187_PIG	297	313	yes	yes	3;4	0.00013161	89.358	By matching	By MS/MS	By matching	By MS/MS	By MS/MS	By MS/MS	By MS/MS
AAIDWFDGKEFSGNPIK	KGEATVSFDDPPSAKAAIDWFDGKEFSGNP	IDWFDGKEFSGNPIKVSFATRRADFNRGGG	K	A	A	I	K	V	2	0	1	2	0	0	1	2	0	2	0	2	0	2	1	1	0	1	0	0	0	0	17	1	1893.9261	tr|K7GSY7|K7GSY7_PIG;tr|G8ENL4|G8ENL4_PIG;tr|A0A287BPC6|A0A287BPC6_PIG	tr|K7GSY7|K7GSY7_PIG	321	337	yes	no	2;3	4.6481E-26	225.97	By MS/MS	By MS/MS	By MS/MS	By MS/MS	By MS/MS	By MS/MS	By MS/MS
AAIEALIK	EVKIFGSRDMKAKAKAAIEALIKNKQGGYN	DMKAKAKAAIEALIKNKQGGYNSRSSVGNA	K	A	A	I	K	N	3	0	0	0	0	0	1	0	0	2	1	1	0	0	0	0	0	0	0	0	0	0	8	0	827.51165	tr|F1SQ03|F1SQ03_PIG	tr|F1SQ03|F1SQ03_PIG	108	115	yes	yes	2	0.015487	58.981				By MS/MS	By MS/MS	By MS/MS	By MS/MS
AAIGCGIVESILNWVK	KSFGSTCQLSEKFIKAAIGCGIVESILNWV	AIGCGIVESILNWVKFKAQVQLNKKCSAVK	K	A	A	V	K	F	2	0	1	0	1	0	1	2	0	3	1	1	0	0	0	1	0	1	0	2	0	0	16	0	1728.9233	sp|O46374|TOP2A_PIG	sp|O46374|TOP2A_PIG	401	416	yes	yes	2;3	0.00012044	102.4					By MS/MS	By matching	By matching
AAIHQILTENTPVSEQLSVPQR	VLLISGFPVQVCKAKAAIHQILTENTPVSE	TENTPVSEQLSVPQRSVGRIIGRGGETIRS	K	A	A	Q	R	S	2	1	1	0	0	3	2	0	1	2	2	0	0	0	2	2	2	0	0	2	0	0	22	0	2430.2867	tr|I3LP40|I3LP40_PIG	tr|I3LP40|I3LP40_PIG	113	134	yes	yes	3	3.6856E-09	162.33	By MS/MS	By MS/MS	By MS/MS	By MS/MS	By MS/MS	By MS/MS	By MS/MS
AAIISAEGDSK	ERARFVVEKAEQQKKAAIISAEGDSKAAEL	QQKKAAIISAEGDSKAAELIANSLATAGDG	K	A	A	S	K	A	3	0	0	1	0	0	1	1	0	2	0	1	0	0	0	2	0	0	0	0	0	0	11	0	1060.5401	tr|F2Z543|F2Z543_PIG	tr|F2Z543|F2Z543_PIG	209	219	no	no	2	0.0013197	82.749	By MS/MS	By MS/MS	By matching	By MS/MS	By MS/MS		By matching
AAILGFTSPVWAVR	RLGEIIIPYVADGAKAAILGFTSPVWAVRN	KAAILGFTSPVWAVRNSSTLLFSTLITRIF	K	A	A	V	R	N	3	1	0	0	0	0	0	1	0	1	1	0	0	1	1	1	1	1	0	2	0	0	14	0	1486.8296	tr|F1S5I2|F1S5I2_PIG	tr|F1S5I2|F1S5I2_PIG	1215	1228	yes	yes	2	0.00010721	107.24	By MS/MS	By MS/MS	By MS/MS	By MS/MS	By MS/MS	By MS/MS	By MS/MS
AAILPTSIFLTNK	PSNHVIDRWLGEPIKAAILPTSIFLTNKKG	IKAAILPTSIFLTNKKGFPVLSKMHQRLIF	K	A	A	N	K	K	2	0	1	0	0	0	0	0	0	2	2	1	0	1	1	1	2	0	0	0	0	0	13	0	1387.8075	tr|C3RZ98|C3RZ98_PIG;tr|A0A287A456|A0A287A456_PIG;tr|A0A287A026|A0A287A026_PIG;tr|A0A287AKT7|A0A287AKT7_PIG;tr|A0A287AT40|A0A287AT40_PIG	tr|C3RZ98|C3RZ98_PIG	228	240	yes	no	2	0.00038561	97.456	By MS/MS	By MS/MS	By MS/MS	By MS/MS	By MS/MS	By matching	By MS/MS
AAILPTSIFLTNKK	PSNHVIDRWLGEPIKAAILPTSIFLTNKKG	KAAILPTSIFLTNKKGFPVLSKMHQRLIFR	K	A	A	K	K	G	2	0	1	0	0	0	0	0	0	2	2	2	0	1	1	1	2	0	0	0	0	0	14	1	1515.9025	tr|C3RZ98|C3RZ98_PIG;tr|A0A287A456|A0A287A456_PIG;tr|A0A287A026|A0A287A026_PIG;tr|A0A287AKT7|A0A287AKT7_PIG;tr|A0A287AT40|A0A287AT40_PIG	tr|C3RZ98|C3RZ98_PIG	228	241	yes	no	3	2.0287E-05	116.51	By matching	By MS/MS	By MS/MS	By MS/MS	By MS/MS	By matching	By MS/MS
AAIMGAPGSGK	______________________________	RLLRAAIMGAPGSGKGTVSSRITKHFELKH	R	A	A	G	K	G	3	0	0	0	0	0	0	3	0	1	0	1	1	0	1	1	0	0	0	0	0	0	11	0	958.4906	tr|F1SK45|F1SK45_PIG	tr|F1SK45|F1SK45_PIG	10	20	yes	yes	2	0.041744	50.292					By matching		By matching
AAIPSIK	VPMKNNQITNNQRIKAAIPSIKFCLDNGAK	ITNNQRIKAAIPSIKFCLDNGAKSVVLMSH	K	A	A	I	K	F	2	0	0	0	0	0	0	0	0	2	0	1	0	0	1	1	0	0	0	0	0	0	7	0	698.43268	tr|F1RPH0|F1RPH0_PIG;sp|Q7SIB7|PGK1_PIG;tr|K7GKJ8|K7GKJ8_PIG	tr|F1RPH0|F1RPH0_PIG	42	48	yes	no	2	0.016476	79.454	By MS/MS	By MS/MS	By MS/MS	By MS/MS	By MS/MS	By MS/MS	By MS/MS
AAIPSSGSLVATHDYYR	______________________________	IPSSGSLVATHDYYRCRLGSTSSNSSCGSA	M	A	A	Y	R	C	3	1	0	1	0	0	0	1	1	1	1	0	0	0	1	3	1	0	2	1	0	0	17	0	1806.8901	tr|M3VH95|M3VH95_PIG	tr|M3VH95|M3VH95_PIG	2	18	yes	yes	2	5.9199E-05	91.914		By MS/MS
AAIQTFQNTYQVLAVTFNDTSDQIISGGIDNDIK	GSDDGTVKLWDIRKKAAIQTFQNTYQVLAV	TSDQIISGGIDNDIKVWDLRQNKLTYTMRG	K	A	A	I	K	V	3	0	3	4	0	4	0	2	0	5	1	1	0	2	0	2	4	0	1	2	0	0	34	0	3699.8268	tr|F1SVA6|F1SVA6_PIG	tr|F1SVA6|F1SVA6_PIG	186	219	yes	yes	3	0.096244	8.887					By MS/MS
AAISGENSGLVR	GDIKDKVTAWKQYRKAAISGENSGLVRASG	YRKAAISGENSGLVRASGRTMEQFTIHVTI	K	A	A	V	R	A	2	1	1	0	0	0	1	2	0	1	1	0	0	0	0	2	0	0	0	1	0	0	12	0	1172.6149	tr|A0A287B3S3|A0A287B3S3_PIG;tr|F1SH96|F1SH96_PIG;sp|Q29052|ITIH1_PIG	tr|A0A287B3S3|A0A287B3S3_PIG	118	129	yes	no	2	2.0574E-05	125.97	By MS/MS	By MS/MS	By MS/MS	By MS/MS	By MS/MS	By MS/MS	By MS/MS
AAISLIPEVPK	ALANQCLSQADAFFKAAISLIPEVPKTINI	AFFKAAISLIPEVPKTINIDGKMRPSESFL	K	A	A	P	K	T	2	0	0	0	0	0	1	0	0	2	1	1	0	0	2	1	0	0	0	1	0	0	11	0	1136.6805	tr|I3LH24|I3LH24_PIG	tr|I3LH24|I3LH24_PIG	888	898	no	no	2	0.011546	60.717	By matching	By MS/MS	By matching
AAISNTITSCVFQLLQEAGIK	ITAGNAARKNHLEGKAAISNTITSCVFQLL	ITSCVFQLLQEAGIKTAFTRKCGETAFIAP	K	A	A	I	K	T	3	0	1	0	1	2	1	1	0	3	2	1	0	1	0	2	2	0	0	1	0	0	21	0	2263.1882	tr|F1RTV5|F1RTV5_PIG;tr|A0A287AI68|A0A287AI68_PIG	tr|F1RTV5|F1RTV5_PIG	54	74	yes	no	2;3	2.4979E-15	183	By MS/MS	By MS/MS	By MS/MS	By MS/MS	By MS/MS	By MS/MS	By MS/MS
AAIVCYDLTDSSSFER	ERYEAMSRIYYRGAKAAIVCYDLTDSSSFE	AIVCYDLTDSSSFERAKFWVKELRNLEEGC	K	A	A	E	R	A	2	1	0	2	1	0	1	0	0	1	1	0	0	1	0	3	1	0	1	1	0	0	16	0	1832.8251	tr|F1S3C2|F1S3C2_PIG	tr|F1S3C2|F1S3C2_PIG	83	98	yes	yes	2	1.3683E-08	165.7	By MS/MS	By MS/MS			By matching	By MS/MS	By MS/MS
AAKEDIDAAVK	VAAQGDVVRELKAKKAAKEDIDAAVKQLLA	KAKKAAKEDIDAAVKQLLALKAEYKEKTGQ	K	A	A	V	K	Q	4	0	0	2	0	0	1	0	0	1	0	2	0	0	0	0	0	0	0	1	0	0	11	1	1129.5979	tr|F1S9K5|F1S9K5_PIG;tr|A0A286ZQW0|A0A286ZQW0_PIG	tr|F1S9K5|F1S9K5_PIG	772	782	yes	no	2	3.8269E-10	169.58	By matching			By MS/MS	By MS/MS	By MS/MS	By MS/MS
AALADVLR	ELRVQQQEDEITVLKAALADVLRRLAISED	DEITVLKAALADVLRRLAISEDHVASVKKS	K	A	A	L	R	R	3	1	0	1	0	0	0	0	0	0	2	0	0	0	0	0	0	0	0	1	0	0	8	0	827.4865	tr|A0A287AUD1|A0A287AUD1_PIG;tr|A0A287AHD3|A0A287AHD3_PIG	tr|A0A287AUD1|A0A287AUD1_PIG	43	50	yes	no	2	0.0062582	73.039		By MS/MS	By MS/MS		By MS/MS		By MS/MS
AALADYK	PVKLHCSMLAEDAIKAALADYKLKQEPKKG	MLAEDAIKAALADYKLKQEPKKGEAEKT__	K	A	A	Y	K	L	3	0	0	1	0	0	0	0	0	0	1	1	0	0	0	0	0	0	1	0	0	0	7	0	750.3912	tr|I3LR64|I3LR64_PIG	tr|I3LR64|I3LR64_PIG	177	183	yes	yes	2	0.079294	43.066	By matching	By matching	By matching	By matching
AALAEITEMVAQLHGTMIK	CKHHPPSHADFRDCRAALAEITEMVAQLHG	EITEMVAQLHGTMIKMENFQKLHELKKDLI	R	A	A	I	K	M	4	0	0	0	0	1	2	1	1	2	2	1	2	0	0	0	2	0	0	1	0	0	19	0	2026.0591	tr|I3LPW8|I3LPW8_PIG;tr|I3LEG0|I3LEG0_PIG	tr|I3LPW8|I3LPW8_PIG	668	686	yes	no	3	0.00069432	69.148			By MS/MS		By matching	By matching	By MS/MS
AALAFGFLDLLK	EKTQTFYKELNRLRKAALAFGFLDLLKGVA	LRKAALAFGFLDLLKGVADMLERECTLLPD	K	A	A	L	K	G	3	0	0	1	0	0	0	1	0	0	4	1	0	2	0	0	0	0	0	0	0	0	12	0	1277.7384	tr|A0A287BG17|A0A287BG17_PIG;tr|A0A287BAY0|A0A287BAY0_PIG;tr|F1SJK5|F1SJK5_PIG	tr|A0A287BG17|A0A287BG17_PIG	391	402	yes	no	2	0.0075991	61.65				By matching	By MS/MS		By MS/MS
AALAGGTTMIIDHVVPEPESSLTEAYEK	YKGMTTVDDFFQGTKAALAGGTTMIIDHVV	VVPEPESSLTEAYEKWREWADGKSCCDYSL	K	A	A	E	K	W	4	0	0	1	0	0	4	2	1	2	2	1	1	0	2	2	3	0	1	2	0	0	28	0	2928.4427	tr|A0A287AYJ0|A0A287AYJ0_PIG;tr|F1RLZ7|F1RLZ7_PIG	tr|A0A287AYJ0|A0A287AYJ0_PIG	59	86	yes	no	3	1.3024E-14	150.48		By matching	By MS/MS				By MS/MS
AALAGGTTMIIDHVVPEPGTSLLSAFDQWR	DQGMTSADDFFQGTKAALAGGTTMIIDHVV	PEPGTSLLSAFDQWREWADSKSCCDYSLHV	K	A	A	W	R	E	4	1	0	2	0	1	1	3	1	2	3	0	1	1	2	2	3	1	0	2	0	0	30	0	3152.5965	tr|A0A286ZKK0|A0A286ZKK0_PIG;tr|F1RJT3|F1RJT3_PIG;tr|A0A287BD54|A0A287BD54_PIG;tr|I3LJE2|I3LJE2_PIG;tr|A0A287BQR7|A0A287BQR7_PIG	tr|A0A286ZKK0|A0A286ZKK0_PIG	95	124	yes	no	3	2.2707E-22	185.65	By MS/MS	By MS/MS	By MS/MS	By MS/MS	By MS/MS	By MS/MS	By MS/MS
AALAHSEEIAASQAAAAK	QRLRERLQHLEEEHRAALAHSEEIAASQAA	AHSEEIAASQAAAAKALPNGRDAPDGPAVE	R	A	A	A	K	A	9	0	0	0	0	1	2	0	1	1	1	1	0	0	0	2	0	0	0	0	0	0	18	0	1708.8744	tr|A0A287A8C7|A0A287A8C7_PIG;tr|A0A287AA88|A0A287AA88_PIG;tr|A0A287B9H1|A0A287B9H1_PIG;tr|A0A287BNK7|A0A287BNK7_PIG;tr|A0A287B217|A0A287B217_PIG;tr|A0A287BN04|A0A287BN04_PIG;tr|A0A287B0Y8|A0A287B0Y8_PIG;tr|A0A287BSB3|A0A287BSB3_PIG;tr|A0A287B2H9|A0A287B2H9_PIG;tr|A0A287AYV2|A0A287AYV2_PIG	tr|A0A287A8C7|A0A287A8C7_PIG	3312	3329	yes	no	3	0.021177	46.121	By matching	By matching		By MS/MS			By matching
AALAPLPPLPPQFK	______________________________	MAALAPLPPLPPQFKSIQHHLRTAQEHDKR	M	A	A	F	K	S	3	0	0	0	0	1	0	0	0	0	3	1	0	1	5	0	0	0	0	0	0	0	14	0	1458.8599	tr|F1S6Z8|F1S6Z8_PIG;tr|A0A287AY26|A0A287AY26_PIG	tr|F1S6Z8|F1S6Z8_PIG	2	15	yes	no	2;3	2.8107E-05	114.84	By MS/MS	By MS/MS	By MS/MS	By MS/MS	By MS/MS	By MS/MS	By MS/MS
AALCAVHVIR	VEKLLKTSNSYLRKKAALCAVHVIRKVPEL	YLRKKAALCAVHVIRKVPELMEMFLPATKN	K	A	A	I	R	K	3	1	0	0	1	0	0	0	1	1	1	0	0	0	0	0	0	0	0	2	0	0	10	0	1108.6175	tr|F1S3C7|F1S3C7_PIG	tr|F1S3C7|F1S3C7_PIG	157	166	yes	yes	2;3	9.419E-08	173.88	By MS/MS	By MS/MS	By MS/MS	By MS/MS	By MS/MS	By MS/MS	By MS/MS
AALCHFCIDMLNAK	DSPLLKYSAKDYFFKAALCHFCIDMLNAKL	KAALCHFCIDMLNAKLAVQKYEELFPAFSD	K	A	A	A	K	L	3	0	1	1	2	0	0	0	1	1	2	1	1	1	0	0	0	0	0	0	0	0	14	0	1662.768	tr|F1RLB6|F1RLB6_PIG	tr|F1RLB6|F1RLB6_PIG	209	222	yes	yes	2;3	4.5611E-27	230.41	By MS/MS	By MS/MS	By MS/MS	By MS/MS	By MS/MS	By MS/MS	By MS/MS
AALCHLLQYFFK	FEDGVLVQLKSDLLKAALCHLLQYFFKYVP	LLKAALCHLLQYFFKYVPAGYESALQVRKV	K	A	A	F	K	Y	2	0	0	0	1	1	0	0	1	0	3	1	0	2	0	0	0	0	1	0	0	0	12	0	1509.7802	tr|F1SKG2|F1SKG2_PIG	tr|F1SKG2|F1SKG2_PIG	347	358	yes	yes	3	0.00063104	78.653	By MS/MS	By matching	By matching		By MS/MS		By matching
AALDAFGR	VANYDSVEAGEKIVKAALDAFGRIDVVVNN	AGEKIVKAALDAFGRIDVVVNNAGILRDRS	K	A	A	G	R	I	3	1	0	1	0	0	0	1	0	0	1	0	0	1	0	0	0	0	0	0	0	0	8	0	819.4239	tr|I3LEF8|I3LEF8_PIG	tr|I3LEF8|I3LEF8_PIG	85	92	yes	yes	2	0.002181	110.61	By MS/MS	By MS/MS	By MS/MS	By MS/MS	By MS/MS	By MS/MS	By MS/MS
AALDAFGRIDVVVNNAGILR	VANYDSVEAGEKIVKAALDAFGRIDVVVNN	FGRIDVVVNNAGILRDRSFSRISDEDWDMI	K	A	A	L	R	D	4	2	2	2	0	0	0	2	0	2	2	0	0	1	0	0	0	0	0	3	0	0	20	1	2083.1538	tr|I3LEF8|I3LEF8_PIG	tr|I3LEF8|I3LEF8_PIG	85	104	yes	yes	3	1.525E-15	186.05	By MS/MS	By matching	By MS/MS	By MS/MS	By matching	By matching
AALDGTPGMIGYGMAK	KHLKEGGLLTLAGAKAALDGTPGMIGYGMA	ALDGTPGMIGYGMAKGAVHQLCQSLAGKDS	K	A	A	A	K	G	3	0	0	1	0	0	0	4	0	1	1	1	2	0	1	0	1	0	1	0	0	0	16	0	1551.7425	sp|Q8MJ30|DHPR_PIG;tr|A0A287AAE2|A0A287AAE2_PIG	sp|Q8MJ30|DHPR_PIG	138	153	no	no	2	4.9481E-06	145.46	By MS/MS	By MS/MS	By MS/MS	By MS/MS	By MS/MS	By MS/MS	By MS/MS
AALDILNER	SDPPREETAYGRALKAALDILNERTNLIQA	YGRALKAALDILNERTNLIQASSSDEEENP	K	A	A	E	R	T	2	1	1	1	0	0	1	0	0	1	2	0	0	0	0	0	0	0	0	0	0	0	9	0	1013.5506	tr|F1RXM4|F1RXM4_PIG	tr|F1RXM4|F1RXM4_PIG	92	100	yes	yes	2	0.030553	49.715	By MS/MS			By MS/MS
AALDKPTAELK	RIGSTIFGERDYSKKAALDKPTAELKAPVE	YSKKAALDKPTAELKAPVEMAQAH______	K	A	A	L	K	A	3	0	0	1	0	0	1	0	0	0	2	2	0	0	1	0	1	0	0	0	0	0	11	1	1155.6499	tr|F1RX84|F1RX84_PIG;tr|A0A287B8H3|A0A287B8H3_PIG	tr|F1RX84|F1RX84_PIG	256	266	yes	no	2	0.005278	76.282	By matching
AALDRESQLK	DLERKLSVAKNELEKAALDRESQLKAMKET	NELEKAALDRESQLKAMKETVQLCLSTVFR	K	A	A	L	K	A	2	1	0	1	0	1	1	0	0	0	2	1	0	0	0	1	0	0	0	0	0	0	10	1	1129.6091	tr|A0A287BT68|A0A287BT68_PIG;tr|F1SFZ4|F1SFZ4_PIG	tr|A0A287BT68|A0A287BT68_PIG	182	191	yes	no	2	0.00044813	105.2				By matching	By MS/MS	By matching	By matching
AALDSGVFQSVWVSTDHDEIENVAK	IKHLAGVPLIGWVLRAALDSGVFQSVWVST	VWVSTDHDEIENVAKQFGAQVHRRSSEASK	R	A	A	A	K	Q	3	0	1	3	0	1	2	1	1	1	1	1	0	1	0	3	1	1	0	4	0	0	25	0	2716.298	tr|A0A287BS35|A0A287BS35_PIG	tr|A0A287BS35|A0A287BS35_PIG	134	158	yes	yes	3	3.2058E-18	183.09		By matching	By matching		By MS/MS		By matching
AALDSLSLFTGLGLSEHK	______________________________	DSLSLFTGLGLSEHKARETLKNTALSAQLR	M	A	A	H	K	A	2	0	0	1	0	0	1	2	1	0	5	1	0	1	0	3	1	0	0	0	0	0	18	0	1857.9836	tr|M3TYW5|M3TYW5_PIG	tr|M3TYW5|M3TYW5_PIG	2	19	yes	yes	2;3	9.8778E-28	235.21	By MS/MS	By MS/MS	By MS/MS	By MS/MS	By MS/MS	By MS/MS	By MS/MS
AALEAIDELDLFGAHGGR	QGIPELNASSVGMAKAALEAIDELDLFGAH	EAIDELDLFGAHGGRKSVIHVLPDEVEHCQ	K	A	A	G	R	K	4	1	0	2	0	0	2	3	1	1	3	0	0	1	0	0	0	0	0	0	0	0	18	0	1853.9272	tr|F1SQP0|F1SQP0_PIG;tr|A0A286ZQP9|A0A286ZQP9_PIG;tr|A0A287B6P0|A0A287B6P0_PIG	tr|F1SQP0|F1SQP0_PIG	207	224	yes	no	3	0.00024846	85.636	By MS/MS	By MS/MS		By MS/MS	By MS/MS	By MS/MS	By MS/MS
AALEEFSR	LASVVDPRVASAAAKAALEEFSRVREEVPL	VASAAAKAALEEFSRVREEVPLELVEAHVK	K	A	A	S	R	V	2	1	0	0	0	0	2	0	0	0	1	0	0	1	0	1	0	0	0	0	0	0	8	0	921.4556	tr|F1SLI6|F1SLI6_PIG;tr|A0A286ZY39|A0A286ZY39_PIG;tr|A0A287AL20|A0A287AL20_PIG	tr|F1SLI6|F1SLI6_PIG	783	790	yes	no	2	0.041355	52.786	By MS/MS	By matching		By matching		By MS/MS
AALEEVEGDVAELELK	TVDFEECLKDSPRFRAALEEVEGDVAELEL	ALEEVEGDVAELELKLDKLVKLCIAMIDTG	R	A	A	L	K	L	3	0	0	1	0	0	5	1	0	0	3	1	0	0	0	0	0	0	0	2	0	0	16	0	1713.8673	tr|A0A287BBP8|A0A287BBP8_PIG;tr|A0A286ZLK5|A0A286ZLK5_PIG;tr|A0A287BQX7|A0A287BQX7_PIG;tr|A0A287BB96|A0A287BB96_PIG;tr|A0A287BH73|A0A287BH73_PIG	tr|A0A287BBP8|A0A287BBP8_PIG	19	34	yes	no	2	0.033754	46.643					By matching
AALEEVEGDVAELELKLDK	TVDFEECLKDSPRFRAALEEVEGDVAELEL	EVEGDVAELELKLDKLVKLCIAMIDTGKAF	R	A	A	D	K	L	3	0	0	2	0	0	5	1	0	0	4	2	0	0	0	0	0	0	0	2	0	0	19	1	2070.0732	tr|A0A287BBP8|A0A287BBP8_PIG;tr|A0A286ZLK5|A0A286ZLK5_PIG;tr|A0A287BQX7|A0A287BQX7_PIG;tr|A0A287BB96|A0A287BB96_PIG;tr|A0A287BH73|A0A287BH73_PIG	tr|A0A287BBP8|A0A287BBP8_PIG	19	37	yes	no	3	2.1622E-05	121.26	By MS/MS	By MS/MS	By MS/MS	By MS/MS	By MS/MS	By MS/MS	By MS/MS
AALEEVYPDLTPEETRR	QGVALLPFVDERRLRAALEEVYPDLTPEET	LEEVYPDLTPEETRRNSLGGDVLFVGKHHP	R	A	A	R	R	N	2	2	0	1	0	0	4	0	0	0	2	0	0	0	2	0	2	0	1	1	0	0	17	1	1987.9851	tr|F1SAU5|F1SAU5_PIG;tr|A0A286ZPU3|A0A286ZPU3_PIG	tr|F1SAU5|F1SAU5_PIG	647	663	yes	no	3	5.2372E-06	121.82		By matching		By MS/MS	By matching	By MS/MS
AALEKPVDLEEEK	PQTKGALEQEVKEEKAALEKPVDLEEEKKQ	EKAALEKPVDLEEEKKQSDGEVPEKEEECE	K	A	A	E	K	K	2	0	0	1	0	0	4	0	0	0	2	2	0	0	1	0	0	0	0	1	0	0	13	1	1469.7613	tr|I3LQ01|I3LQ01_PIG	tr|I3LQ01|I3LQ01_PIG	528	540	yes	yes	2;3	7.5694E-20	206.1	By MS/MS	By MS/MS	By MS/MS	By MS/MS	By MS/MS	By MS/MS	By MS/MS
AALEKPVDLEEEKK	PQTKGALEQEVKEEKAALEKPVDLEEEKKQ	KAALEKPVDLEEEKKQSDGEVPEKEEECEP	K	A	A	K	K	Q	2	0	0	1	0	0	4	0	0	0	2	3	0	0	1	0	0	0	0	1	0	0	14	2	1597.8563	tr|I3LQ01|I3LQ01_PIG	tr|I3LQ01|I3LQ01_PIG	528	541	yes	yes	2;3;4	1.4851E-35	252.42	By MS/MS	By MS/MS	By MS/MS	By MS/MS	By MS/MS	By MS/MS	By MS/MS
AALEKQIEEINEQIR	CLNETLTSSTKEVGKAALEKQIEEINEQIR	AALEKQIEEINEQIRKEKEEAEARMRQASK	K	A	A	I	R	K	2	1	1	0	0	2	4	0	0	3	1	1	0	0	0	0	0	0	0	0	0	0	15	1	1782.9476	tr|F1SB54|F1SB54_PIG	tr|F1SB54|F1SB54_PIG	335	349	yes	yes	3	0.093859	23.419	By matching				By matching		By MS/MS
AALEQDMAFWYGPR	PVYTPLYFPEELHRRAALEQDMAFWYGPRW	RAALEQDMAFWYGPRWQEAIPYTQATKRYV	R	A	A	P	R	W	3	1	0	1	0	1	1	1	0	0	1	0	1	1	1	0	0	1	1	0	0	0	14	0	1653.761	sp|P32394|HMOX1_PIG;tr|A0A287AWS9|A0A287AWS9_PIG	sp|P32394|HMOX1_PIG	87	100	no	no	2	8.3905E-09	168.22		By matching	By MS/MS	By MS/MS	By MS/MS	By MS/MS	By matching
AALETDENLLLCAPTGAGK	EGFKTLNRIQSKLYRAALETDENLLLCAPT	TDENLLLCAPTGAGKTNVALMCMLREIGKH	R	A	A	G	K	T	4	0	1	1	1	0	2	2	0	0	4	1	0	0	1	0	2	0	0	0	0	0	19	0	1942.967	tr|K9J4V0|K9J4V0_PIG;tr|F1SU44|F1SU44_PIG	tr|K9J4V0|K9J4V0_PIG	491	509	yes	no	2;3	1.117E-60	286.26	By MS/MS	By MS/MS	By MS/MS	By MS/MS	By MS/MS	By MS/MS	By MS/MS
AALGEPVR	______________________________	______________________________	M	A	A	V	R	L	2	1	0	0	0	0	1	1	0	0	1	0	0	0	1	0	0	0	0	1	0	0	8	0	811.4552	tr|F2Z5M5|F2Z5M5_PIG	tr|F2Z5M5|F2Z5M5_PIG	2	9	yes	yes	2	0.0019072	86.866	By MS/MS	By MS/MS	By MS/MS	By MS/MS	By MS/MS	By MS/MS	By MS/MS
AALGEPVRLER	______________________________	______________________________	M	A	A	E	R	D	2	2	0	0	0	0	2	1	0	0	2	0	0	0	1	0	0	0	0	1	0	0	11	1	1209.683	tr|F2Z5M5|F2Z5M5_PIG	tr|F2Z5M5|F2Z5M5_PIG	2	12	yes	yes	2	9.111E-05	107.79	By MS/MS	By MS/MS	By MS/MS	By MS/MS	By MS/MS	By MS/MS	By MS/MS
AALGPCSQNVTEYVVR	______________________________	ALGPCSQNVTEYVVRVPKNTTKKYNIMAFN	M	A	A	V	R	V	2	1	1	0	1	1	1	1	0	0	1	0	0	0	1	1	1	0	1	3	0	0	16	0	1762.8672	tr|F1SBT5|F1SBT5_PIG	tr|F1SBT5|F1SBT5_PIG	2	17	yes	yes	2;3	1.1619E-05	131.37	By MS/MS	By MS/MS			By matching		By matching
AALGRPLDKHEGALETLLR	AQYCRAAEELSKLRRAALGRPLDKHEGALE	RPLDKHEGALETLLRYYDQICSIEPKFPFS	R	A	A	L	R	Y	3	2	0	1	0	0	2	2	1	0	5	1	0	0	1	0	1	0	0	0	0	0	19	2	2059.1538	tr|F1RRD6|F1RRD6_PIG	tr|F1RRD6|F1RRD6_PIG	52	70	yes	yes	3;4	3.2004E-14	188.26	By MS/MS	By MS/MS	By MS/MS	By MS/MS	By MS/MS	By MS/MS	By MS/MS
AALGSPVR	______________________________	______________________________	M	A	A	V	R	T	2	1	0	0	0	0	0	1	0	0	1	0	0	0	1	1	0	0	0	1	0	0	8	0	769.44464	tr|A0A286ZX89|A0A286ZX89_PIG	tr|A0A286ZX89|A0A286ZX89_PIG	2	9	yes	yes	1;2	0.0019072	86.866	By MS/MS	By MS/MS	By MS/MS	By MS/MS	By MS/MS	By MS/MS	By MS/MS
AALGTDPTPGGIR	QGLPVEPALLSDELKAALGTDPTPGGIRYI	LKAALGTDPTPGGIRYIIATQVGPGPQVLD	K	A	A	I	R	Y	2	1	0	1	0	0	0	3	0	1	1	0	0	0	2	0	2	0	0	0	0	0	13	0	1224.6463	tr|A0A287AB49|A0A287AB49_PIG;tr|A0A287A225|A0A287A225_PIG	tr|A0A287AB49|A0A287AB49_PIG	356	368	yes	no	2	3.0091E-07	160.59	By MS/MS	By MS/MS	By MS/MS	By MS/MS	By matching	By MS/MS	By MS/MS
AALGTGGYVR	______________________________	______________________________	M	A	A	V	R	N	2	1	0	0	0	0	0	3	0	0	1	0	0	0	0	0	1	0	1	1	0	0	10	0	963.51378	tr|F1RLF2|F1RLF2_PIG;sp|Q8HXL3|WDR62_PIG	tr|F1RLF2|F1RLF2_PIG	2	11	yes	no	2	0.00044484	85.064	By MS/MS	By MS/MS	By MS/MS		By MS/MS	By matching	By matching
AALHFFNFR	QDAELPQGLLSQAARAALHFFNFRAGSPSA	LSQAARAALHFFNFRAGSPSALRVLAEVQE	R	A	A	F	R	A	2	1	1	0	0	0	0	0	1	0	1	0	0	3	0	0	0	0	0	0	0	0	9	0	1121.577	tr|I3LAA0|I3LAA0_PIG	tr|I3LAA0|I3LAA0_PIG	66	74	yes	yes	3	0.00052171	82.241	By matching	By MS/MS			By MS/MS		By MS/MS
AALHLYSNTLNFEVSEVEPK	FGAEYVSLHVRKSNRAALHLYSNTLNFEVS	YSNTLNFEVSEVEPKYYADGEDAYAMKRDL	R	A	A	P	K	Y	2	0	2	0	0	0	3	0	1	0	3	1	0	1	1	2	1	0	1	2	0	0	20	0	2260.1376	tr|A0A287BGT9|A0A287BGT9_PIG	tr|A0A287BGT9|A0A287BGT9_PIG	117	136	yes	yes	3	0.0001706	90.442							By matching
AALIYTCTVCR	GQKKKQGHDQKAAAKAALIYTCTVCRTQMP	AAAKAALIYTCTVCRTQMPDPKTFKQHFES	K	A	A	C	R	T	2	1	0	0	2	0	0	0	0	1	1	0	0	0	0	0	2	0	1	1	0	0	11	0	1326.6424	tr|K7GNE6|K7GNE6_PIG	tr|K7GNE6|K7GNE6_PIG	35	45	yes	yes	2	3.9361E-08	153.08		By MS/MS		By MS/MS	By MS/MS	By MS/MS	By MS/MS
AALKETLR	SENPQKAITELPLLRAALKETLRLYPVGIF	TELPLLRAALKETLRLYPVGIFLDRCVSSD	R	A	A	L	R	L	2	1	0	0	0	0	1	0	0	0	2	1	0	0	0	0	1	0	0	0	0	0	8	1	900.53927	tr|W0FJN1|W0FJN1_PIG;sp|Q29552|C11B1_PIG	tr|W0FJN1|W0FJN1_PIG	367	374	yes	no	2;3	0.0021219	79.474	By matching		By MS/MS	By MS/MS	By matching	By MS/MS	By MS/MS
AALKLEPSNK	LAQQGEYSEAIPILRAALKLEPSNKTIHAE	IPILRAALKLEPSNKTIHAELSKLVKKHAA	R	A	A	N	K	T	2	0	1	0	0	0	1	0	0	0	2	2	0	0	1	1	0	0	0	0	0	0	10	1	1069.6132	tr|A0A287BLV8|A0A287BLV8_PIG;tr|F1S912|F1S912_PIG;tr|A0A286ZS80|A0A286ZS80_PIG	tr|A0A287BLV8|A0A287BLV8_PIG	333	342	yes	no	2	0.00023807	111.06					By MS/MS		By matching
AALLAQLEPLEPEALR	EHLLRFCAELAPGPRAALLAQLEPLEPEAL	ALLAQLEPLEPEALREHCRRAADACARPPG	R	A	A	L	R	E	4	1	0	0	0	1	3	0	0	0	5	0	0	0	2	0	0	0	0	0	0	0	16	0	1732.9723	tr|A0A287AAG0|A0A287AAG0_PIG	tr|A0A287AAG0|A0A287AAG0_PIG	32	47	yes	yes	2	1.3327E-08	166.14	By MS/MS	By MS/MS	By MS/MS	By MS/MS	By MS/MS	By MS/MS	By MS/MS
AALLEQALSNAR	LQARFNEIQDRCCRKAALLEQALSNARLFG	CRKAALLEQALSNARLFGEDEVEVLNWLAE	K	A	A	A	R	L	4	1	1	0	0	1	1	0	0	0	3	0	0	0	0	1	0	0	0	0	0	0	12	0	1255.6884	tr|A0A287AEG1|A0A287AEG1_PIG;tr|A0A287AIW6|A0A287AIW6_PIG;tr|A0A287BDC2|A0A287BDC2_PIG	tr|A0A287AEG1|A0A287AEG1_PIG	2754	2765	yes	no	2	0.00011506	123.75
AALLETLSLLLAK	PLIRILGDRFSWNVKAALLETLSLLLAKVG	VKAALLETLSLLLAKVGIALKPFLPQLQTT	K	A	A	A	K	V	3	0	0	0	0	0	1	0	0	0	6	1	0	0	0	1	1	0	0	0	0	0	13	0	1354.8436	tr|A0A287B2G4|A0A287B2G4_PIG;tr|F1RJK5|F1RJK5_PIG	tr|A0A287B2G4|A0A287B2G4_PIG	2281	2293	no	no	2;3	5.3648E-07	157.66	By MS/MS	By MS/MS	By MS/MS	By MS/MS	By MS/MS	By MS/MS	By MS/MS
AALLEVFQEAHAQSVGMNR	AQKVELSESRLKAFKAALLEVFQEAHAQSV	EVFQEAHAQSVGMNRLTESINRDKEEPFSS	K	A	A	N	R	L	4	1	1	0	0	2	2	1	1	0	2	0	1	1	0	1	0	0	0	2	0	0	19	0	2070.0317	tr|I3L7E5|I3L7E5_PIG	tr|I3L7E5|I3L7E5_PIG	749	767	yes	yes	3	1.8902E-05	120.9	By matching	By MS/MS			By matching	By matching
AALLGLLHR	SGTSYKELMPHDLARAALLGLLHRTSVPKD	PHDLARAALLGLLHRTSVPKDVVDYLVFGT	R	A	A	H	R	T	2	1	0	0	0	0	0	1	1	0	4	0	0	0	0	0	0	0	0	0	0	0	9	0	962.60253	tr|F1SDN2|F1SDN2_PIG	tr|F1SDN2|F1SDN2_PIG	83	91	yes	yes	2;3	0.00022965	108.24	By MS/MS	By MS/MS	By MS/MS	By MS/MS	By MS/MS	By MS/MS	By MS/MS
AALLLEHVER	NTADISTVIVDKPQKAALLLEHVERKETPG	DKPQKAALLLEHVERKETPGLKLIILMEPF	K	A	A	E	R	K	2	1	0	0	0	0	2	0	1	0	3	0	0	0	0	0	0	0	0	1	0	0	10	0	1149.6506	tr|A0A287ALQ2|A0A287ALQ2_PIG;tr|F1RJV7|F1RJV7_PIG;tr|A0A287BLC7|A0A287BLC7_PIG	tr|A0A287ALQ2|A0A287ALQ2_PIG	206	215	no	no	2;3	7.0603E-05	116.37	By MS/MS	By MS/MS	By MS/MS	By MS/MS	By MS/MS	By MS/MS	By MS/MS
AALLLLLTFLAK	CSLILAENKIPADTKAALLLLLTFLAKQHS	DTKAALLLLLTFLAKQHSDSFYSALGSLPA	K	A	A	A	K	Q	3	0	0	0	0	0	0	0	0	0	6	1	0	1	0	0	1	0	0	0	0	0	12	0	1285.8373	tr|F1SGN4|F1SGN4_PIG;tr|A0A287ALE4|A0A287ALE4_PIG	tr|F1SGN4|F1SGN4_PIG	1037	1048	yes	no	2	0.0025016	73.985				By matching	By MS/MS		By MS/MS
AALLNQHYQVNFK	FPPEASGYLHIGHAKAALLNQHYQVNFKGK	AKAALLNQHYQVNFKGKLIMRFDDTNPEKE	K	A	A	F	K	G	2	0	2	0	0	2	0	0	1	0	2	1	0	1	0	0	0	0	1	1	0	0	13	0	1544.81	tr|F1S9K5|F1S9K5_PIG;tr|A0A286ZQW0|A0A286ZQW0_PIG	tr|F1S9K5|F1S9K5_PIG	217	229	yes	no	2;3	1.6894E-47	267.53	By MS/MS	By MS/MS	By matching	By MS/MS	By MS/MS	By MS/MS	By matching
AALLSPGDPAVWAGLMAACHADDKLALVK	SAEDEKNTALKTIQKAALLSPGDPAVWAGL	LMAACHADDKLALVKNTQPKRIDLYLALLS	K	A	A	V	K	N	8	0	0	3	1	0	0	2	1	0	5	2	1	0	2	1	0	1	0	2	0	0	29	1	2960.5252	tr|F1RNV8|F1RNV8_PIG	tr|F1RNV8|F1RNV8_PIG	1261	1289	yes	yes	4	4.165E-10	116.35			By matching	By MS/MS	By MS/MS		By matching
AALLTGR	FPSFYAANPLCSPSRAALLTGRLPIRTGFY	NPLCSPSRAALLTGRLPIRTGFYTTNGHAR	R	A	A	G	R	L	2	1	0	0	0	0	0	1	0	0	2	0	0	0	0	0	1	0	0	0	0	0	7	0	700.42317	tr|A0A286ZTA6|A0A286ZTA6_PIG;tr|A0A287B7U9|A0A287B7U9_PIG;tr|F1S6M1|F1S6M1_PIG;sp|Q8WNQ7|GALNS_PIG	tr|A0A287B7U9|A0A287B7U9_PIG	44	50	no	no	2	0.0079062	102.98		By matching	By MS/MS	By matching	By MS/MS	By MS/MS	By MS/MS
AALLWALAAALQR	HQAAPGWVGQSPGARAALLWALAAALQRRE	ARAALLWALAAALQRRESTLASRLERHGVE	R	A	A	Q	R	R	6	1	0	0	0	1	0	0	0	0	4	0	0	0	0	0	0	1	0	0	0	0	13	0	1366.8085	tr|F1RHZ9|F1RHZ9_PIG;tr|A0A287AEA5|A0A287AEA5_PIG	tr|F1RHZ9|F1RHZ9_PIG	693	705	yes	no	2;3	8.5331E-07	153.73	By MS/MS	By MS/MS	By MS/MS	By MS/MS	By MS/MS	By MS/MS	By MS/MS
AALNAFLHR	FLRKRATEKISEDLRAALNAFLHRTGQHSS	ISEDLRAALNAFLHRTGQHSSKFMLVLASN	R	A	A	H	R	T	3	1	1	0	0	0	0	0	1	0	2	0	0	1	0	0	0	0	0	0	0	0	9	0	1011.5614	tr|F1RJE4|F1RJE4_PIG	tr|F1RJE4|F1RJE4_PIG	352	360	yes	yes	2;3	0.0010891	70.919	By MS/MS	By MS/MS	By MS/MS		By matching
AALNALQPSDFR	STCRGRGDAMERLDKAALNALQPSDFRNEG	LDKAALNALQPSDFRNEGSLASTLKTLLFF	K	A	A	F	R	N	3	1	1	1	0	1	0	0	0	0	2	0	0	1	1	1	0	0	0	0	0	0	12	0	1301.6728	tr|F1S2E1|F1S2E1_PIG	tr|F1S2E1|F1S2E1_PIG	124	135	yes	yes	2	1.3691E-10	174.41	By MS/MS	By MS/MS	By MS/MS	By MS/MS	By MS/MS	By MS/MS	By MS/MS
AALNELLK	LCALGLAMQDATLSKAALNELLKHVKQKDS	QDATLSKAALNELLKHVKQKDSDYQRCLLT	K	A	A	L	K	H	2	0	1	0	0	0	1	0	0	0	3	1	0	0	0	0	0	0	0	0	0	0	8	0	870.51747	tr|F1RNV8|F1RNV8_PIG;tr|A0A287A8T5|A0A287A8T5_PIG	tr|F1RNV8|F1RNV8_PIG	1142	1149	yes	no	2	0.077903	41.188
AALNGADIYAGCCTLK	AMVEFESVLCAQKAKAALNGADIYAGCCTL	ALNGADIYAGCCTLKIEYARPTRLNVIRND	K	A	A	L	K	I	4	0	1	1	2	0	0	2	0	1	2	1	0	0	0	0	1	0	1	0	0	0	16	0	1696.7913	tr|A0A287AXH8|A0A287AXH8_PIG;tr|A0A287AR71|A0A287AR71_PIG;tr|I3L8B8|I3L8B8_PIG;tr|I3LG16|I3LG16_PIG;tr|A0A287BRA1|A0A287BRA1_PIG;tr|A0A287B282|A0A287B282_PIG	tr|A0A287AXH8|A0A287AXH8_PIG	222	237	yes	no	2	0.0001317	101.53	By matching	By matching	By matching	By MS/MS	By matching	By matching
AALNPEIVSVIPNAVDPTDFTPDPFR	IICVSYTSKENTVLRAALNPEIVSVIPNAV	PNAVDPTDFTPDPFRRHDSVITIVVVSRLV	R	A	A	F	R	R	3	1	2	3	0	0	1	0	0	2	1	0	0	2	5	1	2	0	0	3	0	0	26	0	2794.4178	tr|F1SQU5|F1SQU5_PIG;tr|A0A287A5B8|A0A287A5B8_PIG	tr|F1SQU5|F1SQU5_PIG	196	221	yes	no	3	1.4291E-08	113.6				By MS/MS	By matching		By MS/MS
AALPLTTSDTK	QVVNQVWEAADVLIKAALPLTTSDTKTVSE	VLIKAALPLTTSDTKTVSEWISQMATLPQA	K	A	A	T	K	T	2	0	0	1	0	0	0	0	0	0	2	1	0	0	1	1	3	0	0	0	0	0	11	0	1116.6027	tr|F1RUH0|F1RUH0_PIG;tr|I3L770|I3L770_PIG;tr|K7GNJ7|K7GNJ7_PIG;tr|A0A287AA97|A0A287AA97_PIG	tr|F1RUH0|F1RUH0_PIG	1539	1549	yes	no	2	8.3547E-05	111.46	By MS/MS	By MS/MS	By MS/MS	By MS/MS	By MS/MS	By MS/MS	By MS/MS
AALPSHVVTMLDNFPTNLHPMSQLSAAITALNSESNFAR	TEEQVSWLSKEWAKRAALPSHVVTMLDNFP	SAAITALNSESNFARAYAEGIHRTKYWELI	R	A	A	A	R	A	6	1	4	1	0	1	1	0	2	1	5	0	2	2	3	5	3	0	0	2	0	0	39	0	4165.0725	sp|P00889|CISY_PIG;tr|A0A286ZKX2|A0A286ZKX2_PIG	sp|P00889|CISY_PIG	145	183	yes	no	3;4	2.825E-69	265.77	By MS/MS	By MS/MS	By MS/MS	By MS/MS	By MS/MS	By MS/MS	By MS/MS
AALPSLANPPSLSPIR	CAHVLDDVAPGPAVKAALPSLANPPSLSPI	ALPSLANPPSLSPIRRKGKEKEPGEQASVP	K	A	A	I	R	R	3	1	1	0	0	0	0	0	0	1	3	0	0	0	4	3	0	0	0	0	0	0	16	0	1602.9093	tr|A0A286ZRA0|A0A286ZRA0_PIG;tr|A0A286ZJ03|A0A286ZJ03_PIG;tr|F1S8N5|F1S8N5_PIG;tr|A0A287B2T0|A0A287B2T0_PIG	tr|A0A286ZRA0|A0A286ZRA0_PIG	633	648	yes	no	2	3.0891E-05	128.1				By MS/MS	By MS/MS	By MS/MS	By MS/MS
AALPTPALTPEDK	VGNLRLLSGPLDQVRAALPTPALTPEDKAV	VRAALPTPALTPEDKAVLQNLKRILAKVQE	R	A	A	D	K	A	3	0	0	1	0	0	1	0	0	0	2	1	0	0	3	0	2	0	0	0	0	0	13	0	1322.7082	tr|A0A286ZS66|A0A286ZS66_PIG;tr|A0A287BHK2|A0A287BHK2_PIG;tr|A0A287AFP0|A0A287AFP0_PIG;tr|A0A287B0J3|A0A287B0J3_PIG	tr|A0A286ZS66|A0A286ZS66_PIG	423	435	yes	no	2	0.00026043	102.52	By MS/MS	By MS/MS	By MS/MS	By MS/MS	By MS/MS	By MS/MS	By MS/MS
AALQALKR	QELTAAKKHGTKNKRAALQALKRKKRYEKQ	HGTKNKRAALQALKRKKRYEKQLAQIDGTL	R	A	A	K	R	K	3	1	0	0	0	1	0	0	0	0	2	1	0	0	0	0	0	0	0	0	0	0	8	1	869.54469	tr|F1S4Z2|F1S4Z2_PIG;tr|I3LG19|I3LG19_PIG;tr|A0A286ZTW3|A0A286ZTW3_PIG	tr|F1S4Z2|F1S4Z2_PIG	64	71	yes	no	2	0.0041803	86.086	By matching	By matching	By matching			By matching	By matching
AALQALR	QELQTAKKHGTKNKRAALQALRRKKRLERQ	KHGTKNKRAALQALRRKKRLERQLAQTDGT	R	A	A	L	R	R	3	1	0	0	0	1	0	0	0	0	2	0	0	0	0	0	0	0	0	0	0	0	7	0	741.44972	tr|A0A286ZN07|A0A286ZN07_PIG	tr|A0A286ZN07|A0A286ZN07_PIG	61	67	yes	yes	2	0.019735	69.39			By MS/MS			By MS/MS
AALQELLSK	AVVSERLKIRGSLARAALQELLSKGLIKLV	RGSLARAALQELLSKGLIKLVSKHRAQVIY	R	A	A	S	K	G	2	0	0	0	0	1	1	0	0	0	3	1	0	0	0	1	0	0	0	0	0	0	9	0	971.56515	tr|F2Z5G8|F2Z5G8_PIG;tr|A0A287BH92|A0A287BH92_PIG;tr|A0A287AUT6|A0A287AUT6_PIG;tr|A0A287BQK0|A0A287BQK0_PIG;tr|A0A287B3A7|A0A287B3A7_PIG;tr|A0A287B7K0|A0A287B7K0_PIG	tr|F2Z5G8|F2Z5G8_PIG	86	94	yes	no	2	0.00043323	119.27	By MS/MS	By MS/MS	By MS/MS	By MS/MS	By MS/MS	By MS/MS	By MS/MS
AALQESRPLHVVLGNEACDLDSMVSALALAFYLAK	______________________________	DSMVSALALAFYLAKTTEAEEVFVPVLNIK	R	A	A	A	K	T	7	1	1	2	1	1	2	1	1	0	7	1	1	1	1	3	0	0	1	3	0	0	35	1	3771.9328	tr|F1SS99|F1SS99_PIG;tr|A0A287A2Z1|A0A287A2Z1_PIG	tr|F1SS99|F1SS99_PIG	10	44	yes	no	4	4.8016E-29	195.74	By MS/MS		By matching	By MS/MS
AALQETIDGLTAQLEAFQAK	EQEKEALTHSFQEAKAALQETIDGLTAQLE	TIDGLTAQLEAFQAKMKRVEESILSRDYKK	K	A	A	A	K	M	5	0	0	1	0	3	2	1	0	1	3	1	0	1	0	0	2	0	0	0	0	0	20	0	2117.1004	tr|A0A287ANA4|A0A287ANA4_PIG;tr|A0A287BPD7|A0A287BPD7_PIG;tr|A0A286ZYL8|A0A286ZYL8_PIG	tr|A0A287ANA4|A0A287ANA4_PIG	126	145	yes	no	3	8.889E-05	100.97	By MS/MS	By MS/MS			By matching
AALQSTTLQSLGLTGGSATIR	ASPVCVYMRDEVTGRAALQSTTLQSLGLTG	TLQSLGLTGGSATIRFAMKPWDAAGTQEPG	R	A	A	I	R	F	3	1	0	0	0	2	0	3	0	1	4	0	0	0	0	3	4	0	0	0	0	0	21	0	2045.1117	tr|A0A287BCG1|A0A287BCG1_PIG	tr|A0A287BCG1|A0A287BCG1_PIG	149	169	no	no	2;3	5.2267E-49	268.61	By MS/MS	By MS/MS	By MS/MS	By MS/MS	By MS/MS	By matching	By MS/MS
AALRDYQTVVK	YYRRAASNMALGKFRAALRDYQTVVKVKPH	GKFRAALRDYQTVVKVKPHDKDAKMKYQEC	R	A	A	V	K	V	2	1	0	1	0	1	0	0	0	0	1	1	0	0	0	0	1	0	1	2	0	0	11	1	1262.6983	tr|F1RM25|F1RM25_PIG	tr|F1RM25|F1RM25_PIG	114	124	yes	yes	3	0.054048	33.761					By MS/MS		By matching
AALRPLVK	______________________________	______________________________	M	A	A	V	K	P	2	1	0	0	0	0	0	0	0	0	2	1	0	0	1	0	0	0	0	1	0	0	8	1	866.57017	sp|Q6QAT0|RL32_PIG	sp|Q6QAT0|RL32_PIG	2	9	yes	yes	2	0.050056	53.679					By matching	By matching	By matching
AALRPLVKPK	______________________________	______________________________	M	A	A	P	K	I	2	1	0	0	0	0	0	0	0	0	2	2	0	0	2	0	0	0	0	1	0	0	10	2	1091.7179	sp|Q6QAT0|RL32_PIG	sp|Q6QAT0|RL32_PIG	2	11	yes	yes	2;3	0.00069279	109.01	By MS/MS	By MS/MS	By MS/MS	By MS/MS	By MS/MS	By MS/MS	By MS/MS
AALSAGNVSPETIDSVIVGNVMQSSSDAIYLAR	LKDFTATDLTEFAARAALSAGNVSPETIDS	GNVMQSSSDAIYLARHVGLRVGIPKETPAL	R	A	A	A	R	H	5	1	2	2	0	1	1	2	0	3	2	0	1	0	1	6	1	0	1	4	0	0	33	0	3334.6715	tr|D0G0B3|D0G0B3_PIG;tr|A0A286ZPP6|A0A286ZPP6_PIG;tr|F6PZX4|F6PZX4_PIG	tr|D0G0B3|D0G0B3_PIG	39	71	yes	no	3	5.1377E-17	139.85	By MS/MS	By MS/MS			By matching	By MS/MS	By MS/MS
AALSCLLDSVR	______________________________	______________________________	M	A	A	V	R	R	2	1	0	1	1	0	0	0	0	0	3	0	0	0	0	2	0	0	0	1	0	0	11	0	1203.6282	sp|Q29077|ODFP1_PIG	sp|Q29077|ODFP1_PIG	2	12	yes	yes	2	2.1337E-06	135.71	By MS/MS	By MS/MS	By MS/MS	By MS/MS	By MS/MS	By MS/MS	By MS/MS
AALSCLLDSVRR	______________________________	______________________________	M	A	A	R	R	D	2	2	0	1	1	0	0	0	0	0	3	0	0	0	0	2	0	0	0	1	0	0	12	1	1359.7293	sp|Q29077|ODFP1_PIG	sp|Q29077|ODFP1_PIG	2	13	yes	yes	2	1.565E-20	213.03	By MS/MS	By MS/MS	By MS/MS	By MS/MS	By MS/MS	By MS/MS	By MS/MS
AALSEEELEK	AVKREATLPPVSPPKAALSEEELEKKSKAI	VSPPKAALSEEELEKKSKAIIEEYLHLNDM	K	A	A	E	K	K	2	0	0	0	0	0	4	0	0	0	2	1	0	0	0	1	0	0	0	0	0	0	10	0	1117.5503	tr|A0A287A2E1|A0A287A2E1_PIG;tr|I3LMH4|I3LMH4_PIG;tr|A0A287BR08|A0A287BR08_PIG;tr|A0A286ZVY9|A0A286ZVY9_PIG;tr|A0A286ZZG7|A0A286ZZG7_PIG;tr|A0A287A1Z9|A0A287A1Z9_PIG	tr|A0A287A2E1|A0A287A2E1_PIG	1152	1161	yes	no	2	0.016693	53.756		By matching		By matching	By matching		By MS/MS
AALSEEELEKK	AVKREATLPPVSPPKAALSEEELEKKSKAI	SPPKAALSEEELEKKSKAIIEEYLHLNDMK	K	A	A	K	K	S	2	0	0	0	0	0	4	0	0	0	2	2	0	0	0	1	0	0	0	0	0	0	11	1	1245.6452	tr|A0A287A2E1|A0A287A2E1_PIG;tr|I3LMH4|I3LMH4_PIG;tr|A0A287BR08|A0A287BR08_PIG;tr|A0A286ZVY9|A0A286ZVY9_PIG;tr|A0A286ZZG7|A0A286ZZG7_PIG;tr|A0A287A1Z9|A0A287A1Z9_PIG	tr|A0A287A2E1|A0A287A2E1_PIG	1152	1162	yes	no	2;3	2.8201E-08	155.84	By MS/MS	By matching	By matching	By MS/MS	By MS/MS	By MS/MS	By MS/MS
AALSEMVEYITHSR	VSDPLSDLKWKEVKRAALSEMVEYITHSRN	RAALSEMVEYITHSRNVITEPIYPEVVHMF	R	A	A	S	R	N	2	1	0	0	0	0	2	0	1	1	1	0	1	0	0	2	1	0	1	1	0	0	14	0	1605.7821	tr|F1S9Y5|F1S9Y5_PIG;tr|A0A287BKZ3|A0A287BKZ3_PIG	tr|F1S9Y5|F1S9Y5_PIG	47	60	yes	no	3	0.00034808	83.499		By matching		By MS/MS	By matching	By matching	By MS/MS
AALSFAFAFLR	PTGKGVEGLARVGSRAALSFAFAFLRRAWR	VGSRAALSFAFAFLRRAWRSGEDADLCSEL	R	A	A	L	R	R	4	1	0	0	0	0	0	0	0	0	2	0	0	3	0	1	0	0	0	0	0	0	11	0	1212.6655	tr|A0A287B1U2|A0A287B1U2_PIG;tr|F1RX57|F1RX57_PIG	tr|A0A287B1U2|A0A287B1U2_PIG	200	210	yes	no	2	0.0002325	101.72	By matching		By matching	By matching			By MS/MS
AALSGANVLTLIEK	MFWTNWNEQHPSIMRAALSGANVLTLIEKD	RAALSGANVLTLIEKDIRTPNGLAIDHRAE	R	A	A	E	K	D	3	0	1	0	0	0	1	1	0	1	3	1	0	0	0	1	1	0	0	1	0	0	14	0	1398.8082	tr|K7GS03|K7GS03_PIG	tr|K7GS03|K7GS03_PIG	2361	2374	yes	yes	2	5.4921E-05	121.02	By matching		By MS/MS	By MS/MS	By MS/MS	By MS/MS	By MS/MS
AALSGLASALESYR	______________________________	MAALSGLASALESYRGRDRLIRTLGYCCQL	M	A	A	Y	R	G	4	1	0	0	0	0	1	1	0	0	3	0	0	0	0	3	0	0	1	0	0	0	14	0	1407.7358	tr|F1SCJ5|F1SCJ5_PIG;tr|A0A286ZY42|A0A286ZY42_PIG	tr|F1SCJ5|F1SCJ5_PIG	2	15	yes	no	2	1.4921E-20	218.52	By MS/MS	By MS/MS	By MS/MS	By MS/MS	By MS/MS	By MS/MS	By MS/MS
AALSGSYVNFGVFR	ALKLKGISICFSMLKAALSGSYVNFGVFRL	KAALSGSYVNFGVFRLYGDDALDNALQTFI	K	A	A	F	R	L	2	1	1	0	0	0	0	2	0	0	1	0	0	2	0	2	0	0	1	2	0	0	14	0	1486.7569	tr|F1RMC3|F1RMC3_PIG;tr|I3LJC4|I3LJC4_PIG;tr|A0A286ZUU8|A0A286ZUU8_PIG	tr|F1RMC3|F1RMC3_PIG	841	854	yes	no	2	1.0868E-06	159.4	By MS/MS	By MS/MS			By matching
AALSPLADLHAHVLR	LEAVGVAVQHVDNLRAALSPLADLHAHVLR	AALSPLADLHAHVLRVDPTNFPLLIQCFQV	R	A	A	L	R	V	4	1	0	1	0	0	0	0	2	0	4	0	0	0	1	1	0	0	0	1	0	0	15	0	1582.8944	tr|F1RGX5|F1RGX5_PIG	tr|F1RGX5|F1RGX5_PIG	78	92	yes	yes	4	0.0016834	66.533
AALSSFQK	NQYYNSKALKEDDPKAALSSFQKVLELEGE	LKEDDPKAALSSFQKVLELEGEKGEWGFKA	K	A	A	Q	K	V	2	0	0	0	0	1	0	0	0	0	1	1	0	1	0	2	0	0	0	0	0	0	8	0	850.45487	tr|A7TX82|A7TX82_PIG	tr|A7TX82|A7TX82_PIG	49	56	yes	yes	2	0.009017	68.915	By matching	By matching	By MS/MS	By MS/MS	By MS/MS	By MS/MS	By MS/MS
AALSSQQQQQLALLLQQFQALK	LIQQQYAQVLAQQQKAALSSQQQQQLALLL	QQQLALLLQQFQALKMRISDQNVIPSVTRS	K	A	A	L	K	M	4	0	0	0	0	8	0	0	0	0	6	1	0	1	0	2	0	0	0	0	0	0	22	0	2454.3595	tr|I3LI00|I3LI00_PIG;tr|F1SMS9|F1SMS9_PIG;tr|A0A286ZJG5|A0A286ZJG5_PIG	tr|I3LI00|I3LI00_PIG	646	667	yes	no	3	1.9377E-05	100.28	By MS/MS	By MS/MS	By matching	By matching	By MS/MS	By MS/MS	By matching
AALTAQIQNHK	REKLAHDHLQQAKSKAALTAQIQNHKLFFQ	AKSKAALTAQIQNHKLFFQKLVADMLLIQT	K	A	A	H	K	L	3	0	1	0	0	2	0	0	1	1	1	1	0	0	0	0	1	0	0	0	0	0	11	0	1193.6517	tr|I3LTM2|I3LTM2_PIG;tr|A0A287BGF1|A0A287BGF1_PIG;tr|F1SRR5|F1SRR5_PIG;tr|A0A287A506|A0A287A506_PIG	tr|I3LTM2|I3LTM2_PIG	4767	4777	yes	no	2	4.0942E-08	152.63	By matching		By matching	By matching
AALTHEKEEFAHEHEEMK	KIWLVDSKGLIVKGRAALTHEKEEFAHEHE	THEKEEFAHEHEEMKNLEAIVQDIKPTALI	R	A	A	M	K	N	3	0	0	0	0	0	6	0	3	0	1	2	1	1	0	0	1	0	0	0	0	0	18	1	2164.9848	tr|F1RQM4|F1RQM4_PIG;tr|A0A286ZRG9|A0A286ZRG9_PIG	tr|F1RQM4|F1RQM4_PIG	345	362	yes	no	3	7.1267E-10	172.55
AALTITGAQAEDEADYFCALYK	TGVPSRFSGAISGNKAALTITGAQAEDEAD	AQAEDEADYFCALYKSSANATVM_______	K	A	A	Y	K	S	6	0	0	2	1	1	2	1	0	1	2	1	0	1	0	0	2	0	2	0	0	0	22	0	2420.1206	tr|A0A287ALS7|A0A287ALS7_PIG	tr|A0A287ALS7|A0A287ALS7_PIG	91	112	yes	yes	2;3	3.7573E-111	332.99	By MS/MS	By MS/MS	By MS/MS	By MS/MS	By MS/MS	By MS/MS	By MS/MS
AALTQNPQFK	______________________________	______________________________	M	A	A	F	K	K	2	0	1	0	0	2	0	0	0	0	1	1	0	1	1	0	1	0	0	0	0	0	10	0	1116.5928	CON__Q3ZBD7;sp|P08059|G6PI_PIG	sp|P08059|G6PI_PIG	2	11	no	no	2	1.3021E-05	126.67	By MS/MS	By MS/MS	By MS/MS	By MS/MS	By MS/MS	By MS/MS	By MS/MS
AALTQNPQFKK	______________________________	______________________________	M	A	A	K	K	L	2	0	1	0	0	2	0	0	0	0	1	2	0	1	1	0	1	0	0	0	0	0	11	1	1244.6877	CON__Q3ZBD7;sp|P08059|G6PI_PIG	sp|P08059|G6PI_PIG	2	12	no	no	2	9.364E-18	214.12	By MS/MS	By MS/MS	By MS/MS	By MS/MS	By MS/MS	By MS/MS	By MS/MS
AALVAAEAAVTR	______________________________	______________________________	M	A	A	T	R	G	6	1	0	0	0	0	1	0	0	0	1	0	0	0	0	0	1	0	0	2	0	0	12	0	1141.6455	tr|F1RIY8|F1RIY8_PIG	tr|F1RIY8|F1RIY8_PIG	2	13	yes	yes	2	1.0425E-05	125.48	By MS/MS	By MS/MS	By matching	By MS/MS	By MS/MS	By MS/MS	By MS/MS
AALVDLEPGTMDSVR	NVYYNESSSQKYVPRAALVDLEPGTMDSVR	AALVDLEPGTMDSVRSGPFGQLFRPDNFIF	R	A	A	V	R	S	2	1	0	2	0	0	1	1	0	0	2	0	1	0	1	1	1	0	0	2	0	0	15	0	1572.7818	tr|A0A287B749|A0A287B749_PIG	tr|A0A287B749|A0A287B749_PIG	63	77	yes	yes	2	5.414E-05	126.66	By MS/MS	By matching	By MS/MS		By matching	By MS/MS	By MS/MS
AALVDYLDGK	PALKGLGECHLMMARAALVDYLDGKAVDYI	LMMARAALVDYLDGKAVDYIEKALEYFTRA	R	A	A	G	K	A	2	0	0	2	0	0	0	1	0	0	2	1	0	0	0	0	0	0	1	1	0	0	10	0	1063.555	tr|F1RNV8|F1RNV8_PIG;tr|A0A287A8T5|A0A287A8T5_PIG	tr|F1RNV8|F1RNV8_PIG	681	690	yes	no	2	0.0020338	74.464	By matching				By matching	By MS/MS
AALVEPLGLER	______________________________	______________________________	M	A	A	E	R	D	2	1	0	0	0	0	2	1	0	0	3	0	0	0	1	0	0	0	0	1	0	0	11	0	1166.6659	tr|F1RIN6|F1RIN6_PIG	tr|F1RIN6|F1RIN6_PIG	2	12	yes	yes	2	1.5003E-05	122.13	By MS/MS	By MS/MS	By MS/MS	By MS/MS	By MS/MS	By MS/MS	By MS/MS
AALVHLDDDVFER	EKAVPLLPRLIPVLKAALVHLDDDVFERGL	LKAALVHLDDDVFERGLNALVQLSGVVGPS	K	A	A	E	R	G	2	1	0	3	0	0	1	0	1	0	2	0	0	1	0	0	0	0	0	2	0	0	13	0	1498.7416	tr|F1S5C3|F1S5C3_PIG	tr|F1S5C3|F1S5C3_PIG	164	176	yes	yes	2;3	3.9114E-05	108.17	By MS/MS	By MS/MS	By MS/MS	By MS/MS	By MS/MS	By MS/MS	By MS/MS
AALVLEDGSVLR	______________________________	______________________________	M	A	A	L	R	G	2	1	0	1	0	0	1	1	0	0	3	0	0	0	0	1	0	0	0	2	0	0	12	0	1241.698	tr|I3LLT2|I3LLT2_PIG	tr|I3LLT2|I3LLT2_PIG	2	13	yes	yes	2	1.2192E-10	166.16	By MS/MS	By MS/MS	By MS/MS	By MS/MS	By MS/MS	By MS/MS	By MS/MS
AALVMYWK	KQLSSETDLERAVRKAALVMYWKLNPKKKK	LERAVRKAALVMYWKLNPKKKKQVAVSELL	K	A	A	W	K	L	2	0	0	0	0	0	0	0	0	0	1	1	1	0	0	0	0	1	1	1	0	0	8	0	980.51536	tr|A0A287BFZ3|A0A287BFZ3_PIG	tr|A0A287BFZ3|A0A287BFZ3_PIG	160	167	yes	yes	2	0.0063088	75.311	By MS/MS	By matching		By MS/MS	By matching	By MS/MS	By MS/MS
AALWALQGGTSVVIANGTHPK	TKSRVGMGGMEAKVKAALWALQGGTSVVIA	QGGTSVVIANGTHPKVSGHVITDIVEGKKV	K	A	A	P	K	V	4	0	1	0	0	1	0	3	1	1	2	1	0	0	1	1	2	1	0	2	0	0	21	0	2090.1273	tr|F1SC47|F1SC47_PIG	tr|F1SC47|F1SC47_PIG	314	334	yes	yes	3	0.00040851	72.568
AALYGGVEGGGTR	______________________________	______________________________	M	A	A	T	R	S	2	1	0	0	0	0	1	5	0	0	1	0	0	0	0	0	1	0	1	1	0	0	13	0	1206.5993	tr|A0A287AS72|A0A287AS72_PIG;tr|F1SLE3|F1SLE3_PIG	tr|A0A287AS72|A0A287AS72_PIG	2	14	yes	no	2	2.4353E-05	121.6	By MS/MS	By MS/MS	By MS/MS	By MS/MS	By MS/MS	By matching	By MS/MS
AAMAAAQSGTPGPVFVELPVDVLYPYFMVQK	CASVRRVRDIIPTLRAAMAAAQSGTPGPVF	ELPVDVLYPYFMVQKEMVPAKPPKGLVGRG	R	A	A	Q	K	E	5	0	0	1	0	2	1	2	0	0	2	1	2	2	4	1	1	0	2	5	0	0	31	0	3295.6661	tr|F1SAN6|F1SAN6_PIG;tr|A0A286ZIW5|A0A286ZIW5_PIG	tr|F1SAN6|F1SAN6_PIG	197	227	yes	no	3;4	1.2152E-08	93.411	By MS/MS	By MS/MS	By MS/MS	By MS/MS	By MS/MS	By MS/MS	By MS/MS
AAMAVGGAGGSR	______________________________	______________________________	M	A	A	S	R	V	4	1	0	0	0	0	0	4	0	0	0	0	1	0	0	1	0	0	0	1	0	0	12	0	1003.4869	tr|C3RZ98|C3RZ98_PIG;tr|A0A287A456|A0A287A456_PIG;tr|A0A287A026|A0A287A026_PIG;tr|A0A287AKT7|A0A287AKT7_PIG	tr|C3RZ98|C3RZ98_PIG	2	13	yes	no	2	2.7463E-05	118.71	By MS/MS	By MS/MS	By MS/MS	By MS/MS	By MS/MS	By MS/MS	By MS/MS
AAMDFCMNMNTK	LQQLPNCVNRDLIDKAAMDFCMNMNTKANR	IDKAAMDFCMNMNTKANRKKLVRALFIVPR	K	A	A	T	K	A	2	0	2	1	1	0	0	0	0	0	0	1	3	1	0	0	1	0	0	0	0	0	12	0	1432.5607	tr|A0A286ZKF0|A0A286ZKF0_PIG;tr|I3LUQ1|I3LUQ1_PIG;tr|A0A287BHH7|A0A287BHH7_PIG;tr|A0A287BFL0|A0A287BFL0_PIG;tr|F1RUP4|F1RUP4_PIG;tr|I3LIR1|I3LIR1_PIG	tr|A0A286ZKF0|A0A286ZKF0_PIG	184	195	yes	no	2	0.089983	40.616	By MS/MS
AAMEALVVEVTK	LQISHEAAACITALRAAMEALVVEVTKQPD	ALRAAMEALVVEVTKQPDIISQLDPVNERM	R	A	A	T	K	Q	3	0	0	0	0	0	2	0	0	0	1	1	1	0	0	0	1	0	0	3	0	0	12	0	1259.6795	tr|K7GND3|K7GND3_PIG;tr|F1S666|F1S666_PIG	tr|K7GND3|K7GND3_PIG	1101	1112	yes	no	2;3	0.00060774	90.05	By MS/MS	By MS/MS	By MS/MS	By MS/MS	By MS/MS	By MS/MS	By MS/MS
AAMEALVVEVTKQPDIISQLDPVNER	LQISHEAAACITALRAAMEALVVEVTKQPD	KQPDIISQLDPVNERMLNTIRQISRPSAAG	R	A	A	E	R	M	3	1	1	2	0	2	3	0	0	2	2	1	1	0	2	1	1	0	0	4	0	0	26	1	2864.4954	tr|K7GND3|K7GND3_PIG;tr|F1S666|F1S666_PIG	tr|K7GND3|K7GND3_PIG	1101	1126	yes	no	3;4	1.2208E-10	130.78	By MS/MS	By matching	By matching	By MS/MS	By MS/MS		By MS/MS
AAMENINPHK	DPDGKKVDLICDAMRAAMENINPHKYCLSI	CDAMRAAMENINPHKYCLSILTSHVKKTTP	R	A	A	H	K	Y	2	0	2	0	0	0	1	0	1	1	0	1	1	0	1	0	0	0	0	0	0	0	10	0	1123.5444	tr|A0A287AKW7|A0A287AKW7_PIG;tr|F1SP27|F1SP27_PIG;tr|A0A287BQJ9|A0A287BQJ9_PIG	tr|A0A287AKW7|A0A287AKW7_PIG	915	924	yes	no	2	0.00017215	105.25						By matching	By MS/MS
AAMEPIVISAK	PEFSSVPAQISPEGRAAMEPIVISAKTMLE	PEGRAAMEPIVISAKTMLESAGGLIQTARA	R	A	A	A	K	T	3	0	0	0	0	0	1	0	0	2	0	1	1	0	1	1	0	0	0	1	0	0	11	0	1128.6213	tr|F1SFZ8|F1SFZ8_PIG;tr|A0A287BAK1|A0A287BAK1_PIG;tr|A0A287AC34|A0A287AC34_PIG;tr|A0A287AIU5|A0A287AIU5_PIG;tr|A0A287BLY8|A0A287BLY8_PIG	tr|F1SFZ8|F1SFZ8_PIG	1594	1604	yes	no	2	0.0023319	71.451	By MS/MS	By MS/MS	By MS/MS	By MS/MS	By MS/MS	By MS/MS	By MS/MS
AAMEPNVIHIR	DVPNWSSPLRNPPFRAAMEPNVIHIRRNSL	PPFRAAMEPNVIHIRRNSLSWGVYVLNISV	R	A	A	I	R	R	2	1	1	0	0	0	1	0	1	2	0	0	1	0	1	0	0	0	0	1	0	0	11	0	1249.6601	tr|A0A287A6W8|A0A287A6W8_PIG;tr|A0A287AD85|A0A287AD85_PIG	tr|A0A287A6W8|A0A287A6W8_PIG	147	157	yes	no	2;3	0.0017908	78.516	By MS/MS	By MS/MS		By matching	By MS/MS	By MS/MS	By matching
AAMGLGAQGLLLSR	GSNVACGLAYTDYHKAAMGLGAQGLLLSRE	KAAMGLGAQGLLLSRESEDQVVKVLRDAQQ	K	A	A	S	R	E	3	1	0	0	0	1	0	3	0	0	4	0	1	0	0	1	0	0	0	0	0	0	14	0	1356.7548	tr|F1SAN6|F1SAN6_PIG;tr|A0A286ZIW5|A0A286ZIW5_PIG;tr|A0A287A3W5|A0A287A3W5_PIG	tr|F1SAN6|F1SAN6_PIG	584	597	yes	no	2	2.737E-05	135.8	By MS/MS	By MS/MS	By MS/MS	By MS/MS	By MS/MS	By MS/MS	By MS/MS
AAMIWIVGEYAER	TLCENLDSLDEPEARAAMIWIVGEYAERID	ARAAMIWIVGEYAERIDNADELLESFLEGF	R	A	A	E	R	I	3	1	0	0	0	0	2	1	0	2	0	0	1	0	0	0	0	1	1	1	0	0	13	0	1507.7493	tr|F1S182|F1S182_PIG;tr|A0A287AZ79|A0A287AZ79_PIG;tr|I3L6Y6|I3L6Y6_PIG;tr|A0A287B5G9|A0A287B5G9_PIG;tr|F1RFI2|F1RFI2_PIG;tr|A0A287B6H9|A0A287B6H9_PIG;tr|A0A286ZWT0|A0A286ZWT0_PIG	tr|A0A287B5G9|A0A287B5G9_PIG	446	458	no	no	2;3	0.0001022	108.93	By MS/MS	By MS/MS	By MS/MS	By MS/MS	By MS/MS	By MS/MS	By MS/MS
AAMLIQSNVLSPQLR	AEIQEKIDDVLRKEKAAMLIQSNVLSPQLR	AAMLIQSNVLSPQLRRHILREKLETARQQE	K	A	A	L	R	R	2	1	1	0	0	2	0	0	0	1	3	0	1	0	1	2	0	0	0	1	0	0	15	0	1639.908	tr|F1RRQ6|F1RRQ6_PIG;tr|A0A286ZIV7|A0A286ZIV7_PIG;tr|A0A287BB65|A0A287BB65_PIG	tr|F1RRQ6|F1RRQ6_PIG	247	261	yes	no	2	4.9714E-05	113.47
AAMPPQIIQFPEDQK	DATVKKKPAPKTPPKAAMPPQIIQFPEDQK	AAMPPQIIQFPEDQKVRAGESVELFGKVAG	K	A	A	Q	K	V	2	0	0	1	0	3	1	0	0	2	0	1	1	1	3	0	0	0	0	0	0	0	15	0	1711.8603	tr|F1SQ52|F1SQ52_PIG;tr|A0A287BBZ8|A0A287BBZ8_PIG;tr|A0A287A9M0|A0A287A9M0_PIG;tr|A0A287A9P3|A0A287A9P3_PIG;sp|P79280|MYLK_PIG	tr|F1SQ52|F1SQ52_PIG	1203	1217	yes	no	2;3	3.6474E-06	155		By MS/MS		By matching	By matching	By MS/MS	By MS/MS
AAMPPQIIQFPEDQKVR	DATVKKKPAPKTPPKAAMPPQIIQFPEDQK	MPPQIIQFPEDQKVRAGESVELFGKVAGTQ	K	A	A	V	R	A	2	1	0	1	0	3	1	0	0	2	0	1	1	1	3	0	0	0	0	1	0	0	17	1	1967.0299	tr|F1SQ52|F1SQ52_PIG;tr|A0A287BBZ8|A0A287BBZ8_PIG;tr|A0A287A9M0|A0A287A9M0_PIG;tr|A0A287A9P3|A0A287A9P3_PIG;sp|P79280|MYLK_PIG	tr|F1SQ52|F1SQ52_PIG	1203	1219	yes	no	3	4.861E-07	145.69	By matching	By matching	By MS/MS	By MS/MS	By MS/MS	By MS/MS	By MS/MS
AAMVQFDR	GPLANLPNLDSVAVKAAMVQFDRYLSAPDH	LDSVAVKAAMVQFDRYLSAPDHLLMPQLNF	K	A	A	D	R	Y	2	1	0	1	0	1	0	0	0	0	0	0	1	1	0	0	0	0	0	1	0	0	8	0	936.44874	tr|A0A287AX83|A0A287AX83_PIG;tr|A0A286ZN26|A0A286ZN26_PIG;tr|A0A286ZL68|A0A286ZL68_PIG;tr|F1RS21|F1RS21_PIG	tr|A0A287AX83|A0A287AX83_PIG	580	587	yes	no	2	0.069189	54.157					By MS/MS	By matching	By matching
AANATTNPSQLLPLELVDK	______________________________	TTNPSQLLPLELVDKCIGSRIHIVMKSDKE	M	A	A	D	K	C	3	0	2	1	0	1	1	0	0	0	4	1	0	0	2	1	2	0	0	1	0	0	19	0	1994.0684	tr|I3LM25|I3LM25_PIG	tr|I3LM25|I3LM25_PIG	2	20	yes	yes	2;3	4.7665E-11	180.11	By MS/MS	By MS/MS	By MS/MS	By MS/MS	By MS/MS	By MS/MS	By MS/MS
AANDAGYFNNEMAPIEVK	EECDKYALQSQQRWKAANDAGYFNNEMAPI	DAGYFNNEMAPIEVKTKKGKQTMQVDEHAR	K	A	A	V	K	T	4	0	3	1	0	0	2	1	0	1	0	1	1	1	1	0	0	0	1	1	0	0	18	0	1952.8938	tr|D0G0B3|D0G0B3_PIG;tr|A0A286ZPP6|A0A286ZPP6_PIG;tr|F6PZX4|F6PZX4_PIG	tr|D0G0B3|D0G0B3_PIG	192	209	yes	no	2	2.9204E-09	166.86	By MS/MS	By MS/MS	By MS/MS	By MS/MS	By MS/MS	By MS/MS	By matching
AANGVVLATEK	ALAAVAGGAPSVGIKAANGVVLATEKKQKS	VGIKAANGVVLATEKKQKSILYDERSVHKV	K	A	A	E	K	K	3	0	1	0	0	0	1	1	0	0	1	1	0	0	0	0	1	0	0	2	0	0	11	0	1071.5924	tr|I3LAB6|I3LAB6_PIG	tr|I3LAB6|I3LAB6_PIG	40	50	yes	yes	2	4.506E-05	119.68	By MS/MS	By MS/MS	By MS/MS	By MS/MS	By MS/MS	By MS/MS	By MS/MS
AANGVVLATEKK	ALAAVAGGAPSVGIKAANGVVLATEKKQKS	GIKAANGVVLATEKKQKSILYDERSVHKVE	K	A	A	K	K	Q	3	0	1	0	0	0	1	1	0	0	1	2	0	0	0	0	1	0	0	2	0	0	12	1	1199.6874	tr|I3LAB6|I3LAB6_PIG	tr|I3LAB6|I3LAB6_PIG	40	51	yes	yes	2;3	2.6669E-06	141.95	By MS/MS	By MS/MS	By MS/MS	By MS/MS	By MS/MS	By MS/MS	By MS/MS
AANILVGENLACK	MAYVERMNYVHRDLRAANILVGENLACKVA	LRAANILVGENLACKVADFGLARLIEDNEY	R	A	A	C	K	V	3	0	2	0	1	0	1	1	0	1	2	1	0	0	0	0	0	0	0	1	0	0	13	0	1371.718	tr|K7GM45|K7GM45_PIG;tr|F1SEK8|F1SEK8_PIG;tr|K7GPR7|K7GPR7_PIG	tr|K7GM45|K7GM45_PIG	398	410	yes	no	2	2.5629E-05	126.39		By matching	By matching	By MS/MS	By MS/MS	By MS/MS
AANILVGENLVCK	MAYIERMNYIHRDLRAANILVGENLVCKIA	LRAANILVGENLVCKIADFGLARLIEDNEY	R	A	A	C	K	I	2	0	2	0	1	0	1	1	0	1	2	1	0	0	0	0	0	0	0	2	0	0	13	0	1399.7493	tr|A0A287BQX1|A0A287BQX1_PIG	tr|A0A287BQX1|A0A287BQX1_PIG	397	409	yes	yes	2	0.019998	56.359				By matching	By matching	By MS/MS	By MS/MS
AANLYASSPHSEFLDYVSAPIGK	AYVAVGGGSTMDTCKAANLYASSPHSEFLD	PHSEFLDYVSAPIGKGKPVTVPLKPLIAVP	K	A	A	G	K	G	4	0	1	1	0	0	1	1	1	1	2	1	0	1	2	4	0	0	2	1	0	0	23	0	2436.1961	tr|F1RTZ1|F1RTZ1_PIG	tr|F1RTZ1|F1RTZ1_PIG	148	170	yes	yes	3	1.4056E-08	151.33	By MS/MS	By MS/MS	By MS/MS	By MS/MS	By MS/MS	By matching
AANMIPAHDSPLAALAFDASGTK	ATIGEVQVFDTINLRAANMIPAHDSPLAAL	DSPLAALAFDASGTKLATASEKGTVIRVFS	R	A	A	T	K	L	7	0	1	2	0	0	0	1	1	1	2	1	1	1	2	2	1	0	0	0	0	0	23	0	2268.1209	tr|A0A287BFP6|A0A287BFP6_PIG;tr|D7RA31|D7RA31_PIG	tr|A0A287BFP6|A0A287BFP6_PIG	176	198	yes	no	3	1.5652E-06	120	By matching	By MS/MS		By matching			By MS/MS
AANNGALPPDLSYIVR	SDYFPKPYPNPEAARAANNGALPPDLSYIV	ANNGALPPDLSYIVRARHGGEDYVFSLLTG	R	A	A	V	R	A	3	1	2	1	0	0	0	1	0	1	2	0	0	0	2	1	0	0	1	1	0	0	16	0	1669.8788	tr|A0A287AZF9|A0A287AZF9_PIG	tr|A0A287AZF9|A0A287AZF9_PIG	188	203	yes	yes	2;3	3.0613E-05	128.28	By MS/MS	By MS/MS	By MS/MS	By MS/MS	By MS/MS	By MS/MS	By MS/MS
AANNISSLLTK	CYHIAGDNNPLAVNRAANNISSLLTKSQVK	AVNRAANNISSLLTKSQVKEGKLSWGLPID	R	A	A	T	K	S	2	0	2	0	0	0	0	0	0	1	2	1	0	0	0	2	1	0	0	0	0	0	11	0	1130.6295	tr|F1SR31|F1SR31_PIG	tr|F1SR31|F1SR31_PIG	360	370	yes	yes	2	0.095462	40.386	By MS/MS	By matching				By matching
AANPGCFLEDFVR	RMQSACLLSDMESFKAANPGCFLEDFVRWY	FKAANPGCFLEDFVRWYSPRDYIEEEVIDE	K	A	A	V	R	W	2	1	1	1	1	0	1	1	0	0	1	0	0	2	1	0	0	0	0	1	0	0	13	0	1494.6925	tr|F1S0D4|F1S0D4_PIG	tr|F1S0D4|F1S0D4_PIG	598	610	yes	yes	2	1.4713E-09	167.93	By MS/MS	By MS/MS	By MS/MS	By MS/MS	By MS/MS	By matching	By MS/MS
AANPTAAFILAEDGIITR	EQRHPLLVQLQSLIRAANPTAAFILAEDGI	PTAAFILAEDGIITRNEDIELILSENSFWS	R	A	A	T	R	N	5	1	1	1	0	0	1	1	0	3	1	0	0	1	1	0	2	0	0	0	0	0	18	0	1842.984	tr|F1S8B5|F1S8B5_PIG	tr|F1S8B5|F1S8B5_PIG	911	928	yes	yes	2;3	4.4505E-07	155.09	By MS/MS	By matching		By MS/MS	By MS/MS	By matching	By MS/MS
AANSLEAFIFETQDK	QDLTLRDLEKQEREKAANSLEAFIFETQDK	AANSLEAFIFETQDKLYQPEYQEVSTEEQR	K	A	A	D	K	L	3	0	1	1	0	1	2	0	0	1	1	1	0	2	0	1	1	0	0	0	0	0	15	0	1682.8152	tr|A0A286ZIH0|A0A286ZIH0_PIG;tr|F1SAI8|F1SAI8_PIG;tr|A0A287A6R6|A0A287A6R6_PIG;tr|A0A286ZX11|A0A286ZX11_PIG	tr|A0A286ZIH0|A0A286ZIH0_PIG	739	753	yes	no	2;3	4.0029E-47	260.22	By MS/MS	By MS/MS	By MS/MS	By MS/MS	By MS/MS	By MS/MS	By MS/MS
AANSLEAFIFETQDKLYQPEYQEVSTEEQR	QDLTLRDLEKQEREKAANSLEAFIFETQDK	LYQPEYQEVSTEEQREDISGKLSATSSWLE	K	A	A	Q	R	E	3	1	1	1	0	4	6	0	0	1	2	1	0	2	1	2	2	0	2	1	0	0	30	1	3562.674	tr|A0A286ZIH0|A0A286ZIH0_PIG;tr|F1SAI8|F1SAI8_PIG;tr|A0A287A6R6|A0A287A6R6_PIG;tr|A0A286ZX11|A0A286ZX11_PIG	tr|A0A286ZIH0|A0A286ZIH0_PIG	739	768	yes	no	3;4	3.0156E-86	303.02	By MS/MS	By MS/MS	By matching	By MS/MS	By MS/MS	By MS/MS	By MS/MS
AANSLEAFIFETQDKLYQPEYQEVSTEEQREDISGK	QDLTLRDLEKQEREKAANSLEAFIFETQDK	QEVSTEEQREDISGKLSATSSWLEDEGFGA	K	A	A	G	K	L	3	1	1	2	0	4	7	1	0	2	2	2	0	2	1	3	2	0	2	1	0	0	36	2	4191.976	tr|A0A286ZIH0|A0A286ZIH0_PIG;tr|F1SAI8|F1SAI8_PIG;tr|A0A287A6R6|A0A287A6R6_PIG;tr|A0A286ZX11|A0A286ZX11_PIG	tr|A0A286ZIH0|A0A286ZIH0_PIG	739	774	yes	no	3;4	1.8612E-150	360.89	By MS/MS	By MS/MS	By MS/MS	By MS/MS	By MS/MS	By MS/MS	By MS/MS
AANSLLR	RGYKTAKAARNDVYRAANSLLRLALDGRLS	AARNDVYRAANSLLRLALDGRLSLCFHPPG	R	A	A	L	R	L	2	1	1	0	0	0	0	0	0	0	2	0	0	0	0	1	0	0	0	0	0	0	7	0	743.42899	tr|I7GF95|I7GF95_PIG;tr|A0A287ASD3|A0A287ASD3_PIG;tr|I3L545|I3L545_PIG	tr|I7GF95|I7GF95_PIG	501	507	yes	no	2	0.026465	64.776		By MS/MS	By matching	By matching	By matching		By matching
AANVGSMFQYWK	______________________________	______________________________	M	A	A	W	K	R	2	0	1	0	0	1	0	1	0	0	0	1	1	1	0	1	0	1	1	1	0	0	12	0	1400.6547	tr|F1RKF9|F1RKF9_PIG	tr|F1RKF9|F1RKF9_PIG	2	13	yes	yes	2	0.030153	45.161				By matching	By matching
AANVLLSEHGEVK	LDYLHSEKKIHRDIKAANVLLSEHGEVKLA	IKAANVLLSEHGEVKLADFGVAGQLTDTQI	K	A	A	V	K	L	2	0	1	0	0	0	2	1	1	0	2	1	0	0	0	1	0	0	0	2	0	0	13	0	1365.7252	tr|F1RP42|F1RP42_PIG;tr|A0A287B0C4|A0A287B0C4_PIG;tr|A0A287B723|A0A287B723_PIG	tr|F1RP42|F1RP42_PIG	139	151	yes	no	2;3	0.035589	50.108		By MS/MS	By matching	By matching	By matching	By matching	By MS/MS
AANVLLSEQGDVK	LDYLHSEKKIHRDIKAANVLLSEQGDVKLA	IKAANVLLSEQGDVKLADFGVAGQLTDTQI	K	A	A	V	K	L	2	0	1	1	0	1	1	1	0	0	2	1	0	0	0	1	0	0	0	2	0	0	13	0	1342.7092	tr|B7U6F4|B7U6F4_PIG	tr|B7U6F4|B7U6F4_PIG	147	159	no	no	2	6.7132E-05	118.03				By MS/MS	By MS/MS
AANWYER	TDELTPIESSVTVYKAANWYEREIWDMFGV	ESSVTVYKAANWYEREIWDMFGVFFANHPD	K	A	A	E	R	E	2	1	1	0	0	0	1	0	0	0	0	0	0	0	0	0	0	1	1	0	0	0	7	0	908.41407	tr|A0A286ZNN4|A0A286ZNN4_PIG	tr|A0A286ZNN4|A0A286ZNN4_PIG	162	168	yes	yes	2	0.018677	74.415	By matching	By matching		By MS/MS	By matching
AANYFGMK	PEIVAPQSAHAAFDKAANYFGMKIIRVPLN	AHAAFDKAANYFGMKIIRVPLNKMMEVDIR	K	A	A	M	K	I	2	0	1	0	0	0	0	1	0	0	0	1	1	1	0	0	0	0	1	0	0	0	8	0	900.41637	tr|K9IVV1|K9IVV1_PIG;tr|F1SUB2|F1SUB2_PIG;tr|A0A287BEZ7|A0A287BEZ7_PIG;tr|A0A286ZW55|A0A286ZW55_PIG	tr|K9IVV1|K9IVV1_PIG	248	255	yes	no	2	0.01431	60.788	By MS/MS	By MS/MS	By MS/MS	By MS/MS	By MS/MS	By MS/MS	By MS/MS
AAPAAYDASDTHLQILGK	TPIFAPGENCSPAWRAAPAAYDASDTHLQI	AAYDASDTHLQILGKPVMERWETPYMHALA	R	A	A	G	K	P	5	0	0	2	0	1	0	1	1	1	2	1	0	0	1	1	1	0	1	0	0	0	18	0	1840.9319	tr|A0A286ZU36|A0A286ZU36_PIG;tr|I3LIA4|I3LIA4_PIG	tr|A0A286ZU36|A0A286ZU36_PIG	22	39	yes	no	3	7.0982E-05	102.58	By matching	By MS/MS	By matching	By MS/MS	By MS/MS	By MS/MS	By matching
AAPAAYDASDTHLQILGKPVMER	TPIFAPGENCSPAWRAAPAAYDASDTHLQI	SDTHLQILGKPVMERWETPYMHALAAVAAS	R	A	A	E	R	W	5	1	0	2	0	1	1	1	1	1	2	1	1	0	2	1	1	0	1	1	0	0	23	1	2453.2373	tr|A0A286ZU36|A0A286ZU36_PIG;tr|I3LIA4|I3LIA4_PIG	tr|A0A286ZU36|A0A286ZU36_PIG	22	44	yes	no	3;4	2.8621E-12	179.36	By MS/MS	By MS/MS	By MS/MS	By MS/MS	By MS/MS	By MS/MS	By MS/MS
AAPAEPPEAPDATAAGGATSK	PNVAKVSVTGRKRSRAAPAEPPEAPDATAA	PEAPDATAAGGATSKQMVRVLERVCTTLLG	R	A	A	S	K	Q	8	0	0	1	0	0	2	2	0	0	0	1	0	0	4	1	2	0	0	0	0	0	21	0	1878.8959	tr|A0A2C9F397|A0A2C9F397_PIG;sp|F1RKQ4|TKFC_PIG;tr|A0A286ZSK9|A0A286ZSK9_PIG;tr|A0A287AE46|A0A287AE46_PIG	tr|A0A2C9F397|A0A2C9F397_PIG	352	372	yes	no	2;3	6.9035E-11	172.82	By matching			By MS/MS	By MS/MS	By MS/MS	By MS/MS
AAPAGGGGSAVSVLAPNGR	______________________________	GGGGSAVSVLAPNGRRHTVKVTPSTVLLQV	M	A	A	G	R	R	5	1	1	0	0	0	0	5	0	0	1	0	0	0	2	2	0	0	0	2	0	0	19	0	1607.838	tr|A0A287BCG1|A0A287BCG1_PIG	tr|A0A287BCG1|A0A287BCG1_PIG	2	20	yes	yes	2	9.4113E-08	157.52	By MS/MS	By matching	By MS/MS	By MS/MS	By MS/MS		By matching
AAPAGGGGSAVSVLAPNGRR	______________________________	GGGSAVSVLAPNGRRHTVKVTPSTVLLQVL	M	A	A	R	R	H	5	2	1	0	0	0	0	5	0	0	1	0	0	0	2	2	0	0	0	2	0	0	20	1	1763.9391	tr|A0A287BCG1|A0A287BCG1_PIG	tr|A0A287BCG1|A0A287BCG1_PIG	2	21	yes	yes	2	2.6976E-05	136.96	By matching			By MS/MS
AAPAPGLISVFSSPQELGASLAQLVAQQAACCLAGAR	______________________________	QLVAQQAACCLAGARGRFALGLSGGSLVSM	M	A	A	A	R	G	10	1	0	0	2	4	1	3	0	1	5	0	0	1	3	4	0	0	0	2	0	0	37	0	3679.8814	tr|F1S956|F1S956_PIG;tr|A0A287APK0|A0A287APK0_PIG;tr|A0A286ZS31|A0A286ZS31_PIG	tr|F1S956|F1S956_PIG	2	38	yes	no	3;4	1.3416E-20	132.51	By MS/MS	By MS/MS		By matching	By MS/MS	By MS/MS	By MS/MS
AAPAPPVASPR	EDVHILEPEADPEPKAAPAPPVASPRAPQT	PEPKAAPAPPVASPRAPQTRAVKPRLQPVK	K	A	A	P	R	A	4	1	0	0	0	0	0	0	0	0	0	0	0	0	4	1	0	0	0	1	0	0	11	0	1032.5716	tr|A0A287AW49|A0A287AW49_PIG;tr|F1RZJ0|F1RZJ0_PIG	tr|A0A287AW49|A0A287AW49_PIG	514	524	yes	no	2	0.01257	60.518	By matching					By MS/MS	By matching
AAPCIYWLPLTDSQIVQK	EPPAKLLDDLFRKTKAAPCIYWLPLTDSQI	CIYWLPLTDSQIVQKEAERAERAKEREKRR	K	A	A	Q	K	E	2	0	0	1	1	2	0	0	0	2	2	1	0	0	2	1	1	1	1	1	0	0	18	0	2102.087	tr|F1S9D1|F1S9D1_PIG;tr|A0A287ATL7|A0A287ATL7_PIG;tr|A0A287B6W8|A0A287B6W8_PIG	tr|F1S9D1|F1S9D1_PIG	1085	1102	yes	no	3	0.001017	68.576		By matching		By MS/MS	By matching
AAPEINNIIEEATEFVK	DVNKAKRQIKKRANKAAPEINNIIEEATEF	PEINNIIEEATEFVKQNIVISSGFVGGFLL	K	A	A	V	K	Q	3	0	2	0	0	0	4	0	0	3	0	1	0	1	1	0	1	0	0	1	0	0	17	0	1886.9626	tr|F1RWZ9|F1RWZ9_PIG;tr|K7GMY2|K7GMY2_PIG	tr|F1RWZ9|F1RWZ9_PIG	120	136	yes	no	2;3	1.1145E-06	147.26		By MS/MS	By MS/MS	By MS/MS	By MS/MS		By MS/MS
AAPEWDWFQR	______________________________	______________________________	M	A	A	Q	R	E	2	1	0	1	0	1	1	0	0	0	0	0	0	1	1	0	0	2	0	0	0	0	10	0	1304.5938	tr|F1SAR7|F1SAR7_PIG	tr|F1SAR7|F1SAR7_PIG	2	11	yes	yes	2	0.0060029	57.598	By matching			By matching	By MS/MS		By matching
AAPFNNWMEGAMEDLQDTFIVHTIEEIQGLTTAHEQFK	LLETIDQLYLEYAKRAAPFNNWMEGAMEDL	IEEIQGLTTAHEQFKATLPDADKERLAILG	R	A	A	F	K	A	4	0	2	2	0	3	5	2	2	3	2	1	2	3	1	0	4	1	0	1	0	0	38	0	4361.0409	tr|I3LLY3|I3LLY3_PIG	tr|I3LLY3|I3LLY3_PIG	519	556	yes	yes	4	9.6893E-21	132.41	By matching				By MS/MS		By MS/MS
AAPGAGNPVDSK	______________________________	______________________________	M	A	A	S	K	S	3	0	1	1	0	0	0	2	0	0	0	1	0	0	2	1	0	0	0	1	0	0	12	0	1082.5356	tr|F1S1F3|F1S1F3_PIG	tr|F1S1F3|F1S1F3_PIG	2	13	yes	yes	2	0.00037253	88.134		By MS/MS	By MS/MS	By MS/MS	By MS/MS	By MS/MS
AAPGESGASGGGGSTEEAFMTFYSEVK	______________________________	GSTEEAFMTFYSEVKQIEKRDSVLTSKNQI	M	A	A	V	K	Q	4	0	0	0	0	0	4	6	0	0	0	1	1	2	1	4	2	0	1	1	0	0	27	0	2623.1384	tr|A0A286ZJL8|A0A286ZJL8_PIG	tr|A0A286ZJL8|A0A286ZJL8_PIG	2	28	yes	yes	3	0.00026362	54.744	By MS/MS
AAPGGGFQNIACLR	VKVSDYVQDRIRALRAAPGGGFQNIACLRS	RAAPGGGFQNIACLRSNAMKHLPNFFRKGQ	R	A	A	L	R	S	3	1	1	0	1	1	0	3	0	1	1	0	0	1	1	0	0	0	0	0	0	0	14	0	1430.7089	tr|I3LDM2|I3LDM2_PIG	tr|I3LDM2|I3LDM2_PIG	126	139	yes	yes	2	2.7668E-06	147.2		By MS/MS	By MS/MS			By MS/MS	By matching
AAPGPALCLFDVDGTLTAPR	______________________________	ALCLFDVDGTLTAPRQKITEDMDCFLQELR	M	A	A	P	R	Q	4	1	0	2	1	0	0	2	0	0	3	0	0	1	3	0	2	0	0	1	0	0	20	0	2041.0303	tr|F1RKY8|F1RKY8_PIG	tr|F1RKY8|F1RKY8_PIG	2	21	yes	yes	2;3	3.0382E-09	163.99	By MS/MS	By MS/MS	By MS/MS	By MS/MS	By MS/MS	By MS/MS	By MS/MS
AAPGYHMAK	PGQAFVPRTVMIGGKAAPGYHMAKMIIKLV	VMIGGKAAPGYHMAKMIIKLVTSIGDIVNH	K	A	A	A	K	M	3	0	0	0	0	0	0	1	1	0	0	1	1	0	1	0	0	0	1	0	0	0	9	0	944.45382	tr|F1SFF8|F1SFF8_PIG;tr|A0A287BJY7|A0A287BJY7_PIG;tr|A0A287AL55|A0A287AL55_PIG;tr|F1RQQ7|F1RQQ7_PIG;tr|A0A287AT94|A0A287AT94_PIG;tr|F1RQQ8|F1RQQ8_PIG	tr|A0A287AL55|A0A287AL55_PIG	610	618	no	no	2	0.10462	41.892	By MS/MS	By matching				By matching
AAPHSLYLFHPTLPGVLLELASISAHIVASR	WGLHEPAGANQTDPRAAPHSLYLFHPTLPG	LLELASISAHIVASRVVLLEPGRHAACILL	R	A	A	S	R	V	5	1	0	0	0	0	1	1	3	2	6	0	0	1	3	4	1	0	1	2	0	0	31	0	3279.8132	tr|F1RGX2|F1RGX2_PIG	tr|F1RGX2|F1RGX2_PIG	451	481	yes	yes	5	1.3256E-08	91.615				By MS/MS			By MS/MS
AAPLAGFGYGLPISR	YMYSTAPRPSLEPTRAAPLAGFGYGLPISR	AAPLAGFGYGLPISRLYARYFQGDLKLYSM	R	A	A	S	R	L	3	1	0	0	0	0	0	3	0	1	2	0	0	1	2	1	0	0	1	0	0	0	15	0	1488.8089	tr|A0A287AHT1|A0A287AHT1_PIG;tr|F1SPY2|F1SPY2_PIG;tr|K7GP45|K7GP45_PIG	tr|A0A287AHT1|A0A287AHT1_PIG	318	332	yes	no	2	0.00057736	86.313	By matching	By MS/MS	By matching	By MS/MS		By matching	By MS/MS
AAPLGGMFTGQPPGPPPPPPGLLGQASLLQATPGIPR	______________________________	LGQASLLQATPGIPRTSNSTLVDELESSFE	M	A	A	P	R	T	4	1	0	0	0	3	0	7	0	1	5	0	1	1	11	1	2	0	0	0	0	0	37	0	3554.9072	tr|I3LSW2|I3LSW2_PIG;tr|A0A287AQ01|A0A287AQ01_PIG	tr|I3LSW2|I3LSW2_PIG	2	38	yes	no	3	0.0028205	48.085							By MS/MS
AAPLIPLSQQIPTGNPLYESYYK	______________________________	QQIPTGNPLYESYYKQVDPAYTGRVGASEA	M	A	A	Y	K	Q	2	0	1	0	0	2	1	1	0	2	3	1	0	0	4	2	1	0	3	0	0	0	23	0	2562.337	tr|A0A287B9W9|A0A287B9W9_PIG;tr|A0A287BFQ9|A0A287BFQ9_PIG;tr|A0A287B5N2|A0A287B5N2_PIG	tr|A0A287B9W9|A0A287B9W9_PIG	2	24	yes	no	2;3	7.5995E-05	84.566	By MS/MS	By MS/MS		By MS/MS	By MS/MS	By MS/MS	By MS/MS
AAPLNAAKQDGPVPK	VFKQEKQKNDMEPSKAAPLNAAKQDGPVPK	AAPLNAAKQDGPVPKPHSVSLSDADTRKLV	K	A	A	P	K	P	4	0	1	1	0	1	0	1	0	0	1	2	0	0	3	0	0	0	0	1	0	0	15	1	1475.8096	tr|A0A287AC42|A0A287AC42_PIG;tr|A0A287BBB5|A0A287BBB5_PIG	tr|A0A287BBB5|A0A287BBB5_PIG	192	206	no	no	3	0.042119	37.156	By MS/MS	By matching	By matching	By matching	By matching	By matching	By matching
AAPPGEYFSVGSQVSCR	______________________________	PPGEYFSVGSQVSCRTCQEQRLQGEVVAFD	M	A	A	C	R	T	2	1	0	0	1	1	1	2	0	0	0	0	0	1	2	3	0	0	1	2	0	0	17	0	1810.8308	tr|A0A287AVA0|A0A287AVA0_PIG	tr|A0A287AVA0|A0A287AVA0_PIG	2	18	yes	yes	2;3	9.6424E-06	100.22		By MS/MS	By MS/MS	By MS/MS	By MS/MS	By MS/MS	By MS/MS
AAPPPPPPPPPLESSPR	LGQWFEETISPSKEKAAPPPPPPPPPLESS	PPPPPPPPPLESSPRVKSPSKQAPGEKGNI	K	A	A	P	R	V	2	1	0	0	0	0	1	0	0	0	1	0	0	0	10	2	0	0	0	0	0	0	17	0	1702.9043	tr|F1SUQ5|F1SUQ5_PIG	tr|F1SUQ5|F1SUQ5_PIG	606	622	yes	yes	2;3	0.00036246	74.141	By MS/MS	By matching	By MS/MS	By MS/MS	By matching	By MS/MS	By MS/MS
AAPPQLR	______________________________	______________________________	M	A	A	L	R	T	2	1	0	0	0	1	0	0	0	0	1	0	0	0	2	0	0	0	0	0	0	0	7	0	751.43407	tr|A0A287AJJ3|A0A287AJJ3_PIG	tr|A0A287AJJ3|A0A287AJJ3_PIG	2	8	yes	yes	2	0.071711	44.973	By matching	By matching	By matching		By matching
AAPQDVHVR	______________________________	______________________________	M	A	A	V	R	I	2	1	0	1	0	1	0	0	1	0	0	0	0	0	1	0	0	0	0	2	0	0	9	0	991.51993	tr|F1SJY7|F1SJY7_PIG	tr|F1SJY7|F1SJY7_PIG	2	10	yes	yes	2	0.00067884	83.265	By matching	By matching	By MS/MS	By MS/MS	By MS/MS	By MS/MS	By MS/MS
AAPRPAPAAQPPAAAPPSAVGSPAAAPR	TSRMAPPASRAPQMRAAPRPAPAAQPPAAA	AAPPSAVGSPAAAPRQPGLMAQMATTAAGV	R	A	A	P	R	Q	12	2	0	0	0	1	0	1	0	0	0	0	0	0	9	2	0	0	0	1	0	0	28	1	2514.3455	tr|F1RIU9|F1RIU9_PIG	tr|F1RIU9|F1RIU9_PIG	24	51	yes	yes	3	4.4191E-10	120.27		By MS/MS	By MS/MS	By MS/MS	By MS/MS		By MS/MS
AAPRPPPAR	______________________________	______________________________	M	A	A	A	R	L	3	2	0	0	0	0	0	0	0	0	0	0	0	0	4	0	0	0	0	0	0	0	9	1	931.53518	tr|I3LCM4|I3LCM4_PIG;tr|I3LPU4|I3LPU4_PIG;tr|A0A287BEG1|A0A287BEG1_PIG	tr|I3LCM4|I3LCM4_PIG	2	10	yes	no	2	0.0044719	67.032	By matching		By matching	By MS/MS	By matching	By matching	By MS/MS
AAPSEAPGHNYESLQVTAVQK	______________________________	PGHNYESLQVTAVQKHVLHVQLNRPEKRNA	K	A	A	Q	K	H	4	0	1	0	0	2	2	1	1	0	1	1	0	0	2	2	1	0	1	2	0	0	21	0	2196.0811	tr|I3LJJ4|I3LJJ4_PIG;tr|A0A287AE42|A0A287AE42_PIG	tr|I3LJJ4|I3LJJ4_PIG	12	32	yes	no	2;3	1.1145E-39	256.18	By MS/MS	By MS/MS	By MS/MS	By MS/MS	By MS/MS	By MS/MS	By MS/MS
AAPSGSVNCEEFAEFQELLK	______________________________	SVNCEEFAEFQELLKVMRTIDDRIVHELNT	M	A	A	L	K	V	3	0	1	0	1	1	4	1	0	0	2	1	0	2	1	2	0	0	0	1	0	0	20	0	2225.031	tr|I3LE14|I3LE14_PIG	tr|I3LE14|I3LE14_PIG	2	21	yes	yes	2;3	0.00034408	80.3	By MS/MS	By MS/MS		By matching	By matching		By MS/MS
AAPTLTAR	______________________________	______________________________	M	A	A	A	R	L	3	1	0	0	0	0	0	0	0	0	1	0	0	0	1	0	2	0	0	0	0	0	8	0	799.4552	tr|Q2EN79|Q2EN79_PIG	tr|Q2EN79|Q2EN79_PIG	2	9	yes	yes	2	0.016594	57.281	By MS/MS	By MS/MS	By MS/MS	By MS/MS	By MS/MS	By MS/MS	By MS/MS
AAPTVNLFPPSSEELGTNK	PFGGGTHLTVLGQPKAAPTVNLFPPSSEEL	VNLFPPSSEELGTNKATLVCLISDFYPGAV	K	A	A	N	K	A	2	0	2	0	0	0	2	1	0	0	2	1	0	1	3	2	2	0	0	1	0	0	19	0	1970.9949	tr|A0A287A8U7|A0A287A8U7_PIG;tr|A0A286ZWN6|A0A286ZWN6_PIG;sp|P01846|LAC_PIG;tr|A0A0A0MY58|A0A0A0MY58_PIG;tr|A0A287A1M4|A0A287A1M4_PIG	tr|A0A287A8U7|A0A287A8U7_PIG	119	137	yes	no	2;3	1.3149E-10	179.5	By MS/MS	By MS/MS	By MS/MS	By MS/MS	By MS/MS	By MS/MS	By MS/MS
AAPVAEPKPLDSVTGLESEVLQLNVIKDNLEK	HLKEELERLREQQSRAAPVAEPKPLDSVTG	SEVLQLNVIKDNLEKEIKHHQKVIEDQNQS	R	A	A	E	K	E	3	0	2	2	0	1	4	1	0	1	5	3	0	0	3	2	1	0	0	4	0	0	32	2	3415.845	tr|F1SD86|F1SD86_PIG;tr|A0A287BA16|A0A287BA16_PIG	tr|F1SD86|F1SD86_PIG	784	815	yes	no	4	3.2628E-24	181.97	By MS/MS	By MS/MS	By matching	By MS/MS	By MS/MS	By matching	By matching
AAPVAPPRPVTHLLFDMDGLLLDTER	______________________________	HLLFDMDGLLLDTERLYSVVFEDICGRYGK	M	A	A	E	R	L	3	2	0	3	0	0	1	1	1	0	5	0	1	1	4	0	2	0	0	2	0	0	26	1	2843.5004	tr|I3LS97|I3LS97_PIG	tr|I3LS97|I3LS97_PIG	2	27	yes	yes	3	2.0341E-18	188.23	By MS/MS	By MS/MS		By MS/MS	By MS/MS	By MS/MS	By MS/MS
AAPVDLELK	______________________________	______________________________	M	A	A	L	K	K	2	0	0	1	0	0	1	0	0	0	2	1	0	0	1	0	0	0	0	1	0	0	9	0	954.5386	tr|A0A287BED1|A0A287BED1_PIG	tr|A0A287BED1|A0A287BED1_PIG	2	10	yes	yes	2	0.00083452	79.474	By MS/MS	By MS/MS	By MS/MS	By MS/MS	By MS/MS	By MS/MS	By MS/MS
AAPVDLELKK	______________________________	______________________________	M	A	A	K	K	A	2	0	0	1	0	0	1	0	0	0	2	2	0	0	1	0	0	0	0	1	0	0	10	1	1082.6336	tr|A0A287BED1|A0A287BED1_PIG	tr|A0A287BED1|A0A287BED1_PIG	2	11	yes	yes	2	0.011342	78.113	By MS/MS	By matching	By MS/MS	By MS/MS	By matching	By matching	By matching
AAPVLLR	______________________________	______________________________	M	A	A	L	R	V	2	1	0	0	0	0	0	0	0	0	2	0	0	0	1	0	0	0	0	1	0	0	7	0	738.47521	tr|I3LQ80|I3LQ80_PIG	tr|I3LQ80|I3LQ80_PIG	2	8	yes	yes	2	0.0077009	77.72	By MS/MS	By MS/MS	By MS/MS	By MS/MS	By MS/MS	By MS/MS	By MS/MS
AAPVQQPLQPGGGK	______________________________	MAAPVQQPLQPGGGKRKGKAQYLQAKRARR	M	A	A	G	K	R	2	0	0	0	0	3	0	3	0	0	1	1	0	0	3	0	0	0	0	1	0	0	14	0	1346.7306	tr|I3LLD6|I3LLD6_PIG	tr|I3LLD6|I3LLD6_PIG	2	15	yes	yes	2	0.022815	49.16							By matching
AAPWNSFLPPPPPMPGAGLGPR	SSRSPGNKPNNIKSKAAPWNSFLPPPPPMP	LPPPPPMPGAGLGPRKPGLKFNGPPPPPPP	K	A	A	P	R	K	3	1	1	0	0	0	0	3	0	0	2	0	1	1	8	1	0	1	0	0	0	0	22	0	2226.1408	tr|F1SK26|F1SK26_PIG;tr|A0A287B5F8|A0A287B5F8_PIG	tr|F1SK26|F1SK26_PIG	188	209	yes	no	3	0.011224	45.369	By MS/MS			By MS/MS	By MS/MS		By matching
AAQAGSPLVLLSTHK	LNVQLHKGQMKMVHKAAQAGSPLVLLSTHK	AAQAGSPLVLLSTHKSLLDGILLPFVLLSQ	K	A	A	H	K	S	3	0	0	0	0	1	0	1	1	0	3	1	0	0	1	2	1	0	0	1	0	0	15	0	1491.8409	tr|I3LP96|I3LP96_PIG	tr|I3LP96|I3LP96_PIG	192	206	yes	yes	3	0.0065966	52.599	By matching	By matching		By matching	By matching	By matching	By matching
AAQAGVAVGDWVLSIDGENAGGLTHIEAQNK	FNVPLSISRLTPGGKAAQAGVAVGDWVLSI	GENAGGLTHIEAQNKIRACGERLSLGLSRA	K	A	A	N	K	I	6	0	2	2	0	2	2	5	1	2	2	1	0	0	0	1	1	1	0	3	0	0	31	0	3090.537	tr|A0A287BEH6|A0A287BEH6_PIG;tr|A0A287AZ96|A0A287AZ96_PIG;tr|A0A287B9H3|A0A287B9H3_PIG	tr|A0A287BEH6|A0A287BEH6_PIG	96	126	yes	no	3	0.0065609	50.908					By MS/MS
AAQAHEDIIHSR	GWLRPVIGPVYPLEKAAQAHEDIIHSRGAT	LEKAAQAHEDIIHSRGATGKMILLL_____	K	A	A	S	R	G	3	1	0	1	0	1	1	0	2	2	0	0	0	0	0	1	0	0	0	0	0	0	12	0	1346.6691	sp|Q0MVN8|QOR_PIG;tr|Q19QT8|Q19QT8_PIG;tr|A0A287B820|A0A287B820_PIG;tr|A0A287AHU8|A0A287AHU8_PIG	sp|Q0MVN8|QOR_PIG	308	319	yes	no	3	0.10176	35.891	By matching	By MS/MS	By matching	By matching	By matching	By matching	By matching
AAQAPSSFQLLYDLELPIEDK	EGGKGALALAQAVQRAAQAPSSFQLLYDLE	SFQLLYDLELPIEDKIRIIAQKIYGADDIE	R	A	A	D	K	I	3	0	0	2	0	2	2	0	0	1	4	1	0	1	2	2	0	0	1	0	0	0	21	0	2347.1947	tr|F1SA74|F1SA74_PIG	tr|F1SA74|F1SA74_PIG	805	825	yes	yes	2;3	2.016E-07	148.03	By MS/MS	By MS/MS	By MS/MS	By MS/MS	By MS/MS	By MS/MS	By MS/MS
AAQAPSSFQLLYDLELPIEDKIR	EGGKGALALAQAVQRAAQAPSSFQLLYDLE	QLLYDLELPIEDKIRIIAQKIYGADDIELL	R	A	A	I	R	I	3	1	0	2	0	2	2	0	0	2	4	1	0	1	2	2	0	0	1	0	0	0	23	1	2616.3799	tr|F1SA74|F1SA74_PIG	tr|F1SA74|F1SA74_PIG	805	827	yes	yes	3;4	9.1435E-12	172	By MS/MS	By MS/MS	By MS/MS	By MS/MS	By MS/MS	By MS/MS	By MS/MS
AAQAQLSEAR	KYINNQLEHLVQEYRAAQAQLSEARERYQQ	VQEYRAAQAQLSEARERYQQGNGGVTERTK	R	A	A	A	R	E	4	1	0	0	0	2	1	0	0	0	1	0	0	0	0	1	0	0	0	0	0	0	10	0	1043.536	tr|F1SL39|F1SL39_PIG	tr|F1SL39|F1SL39_PIG	318	327	yes	yes	2	0.00012819	107.57				By MS/MS
AAQASPLEK	LLKDTSKLVPMLSAKAAQASPLEKVHLDEK	PMLSAKAAQASPLEKVHLDEKAFRWLHNED	K	A	A	E	K	V	3	0	0	0	0	1	1	0	0	0	1	1	0	0	1	1	0	0	0	0	0	0	9	0	913.4869	tr|A0A287BQ72|A0A287BQ72_PIG;tr|F1RYY6|F1RYY6_PIG	tr|A0A287BQ72|A0A287BQ72_PIG	278	286	yes	no	2	0.019536	52.482				By matching	By matching	By matching	By matching
AAQCSVPAGASVIP	ELLVTGGAELGFGCKAAQCSVPAGASVIP_	KAAQCSVPAGASVIP_______________	K	A	A	I	P	-	4	0	0	0	1	1	0	1	0	1	0	0	0	0	2	2	0	0	0	2	0	0	14	0	1326.6602	tr|F1RL81|F1RL81_PIG;tr|A0A287AGJ3|A0A287AGJ3_PIG	tr|F1RL81|F1RL81_PIG	247	260	yes	no	2	0.0078643	63.694	By MS/MS	By matching	By MS/MS	By MS/MS	By matching		By matching
AAQDFFSTCR	MRQAGRYLPEFRETRAAQDFFSTCRSPEVC	FRETRAAQDFFSTCRSPEVCCELTLQPLRR	R	A	A	C	R	S	2	1	0	1	1	1	0	0	0	0	0	0	0	2	0	1	1	0	0	0	0	0	10	0	1201.5186	tr|F1S365|F1S365_PIG;tr|A0A287BNQ2|A0A287BNQ2_PIG	tr|F1S365|F1S365_PIG	51	60	yes	no	2	1.4823E-05	137.13	By MS/MS	By MS/MS	By MS/MS	By MS/MS	By MS/MS	By MS/MS	By MS/MS
AAQDRDQIYR	SRSYRGGGGGGGGWRAAQDRDQIYRRRSPS	GGGWRAAQDRDQIYRRRSPSPYYSRGGYRS	R	A	A	Y	R	R	2	2	0	2	0	2	0	0	0	1	0	0	0	0	0	0	0	0	1	0	0	0	10	1	1234.6054	tr|Q06AA7|Q06AA7_PIG	tr|Q06AA7|Q06AA7_PIG	252	261	yes	yes	2;3	0.00042357	94.692				By MS/MS
AAQEENSDLLQEMEELEK	QNLQKTLLDTEERLKAAQEENSDLLQEMEE	EENSDLLQEMEELEKQAGKARAAQTAEDAM	K	A	A	E	K	Q	2	0	1	1	0	2	6	0	0	0	3	1	1	0	0	1	0	0	0	0	0	0	18	0	2104.947	tr|A0A287A7X6|A0A287A7X6_PIG;tr|A0A287B0R3|A0A287B0R3_PIG;tr|A0A287BD91|A0A287BD91_PIG;tr|F1REW5|F1REW5_PIG;tr|A0A287B7U5|A0A287B7U5_PIG;tr|A0A287AFQ3|A0A287AFQ3_PIG	tr|A0A287A7X6|A0A287A7X6_PIG	1048	1065	yes	no	2;3	3.7653E-28	237.48	By MS/MS	By matching	By matching
AAQEEYVK	ASALKAWGGKKENLKAAQEEYVKRALANSL	GKKENLKAAQEEYVKRALANSLACQGKYTP	K	A	A	V	K	R	2	0	0	0	0	1	2	0	0	0	0	1	0	0	0	0	0	0	1	1	0	0	8	0	936.45526	tr|A0A286ZYX8|A0A286ZYX8_PIG;tr|A0A287B8F3|A0A287B8F3_PIG;tr|A0A287A1V5|A0A287A1V5_PIG	tr|A0A286ZYX8|A0A286ZYX8_PIG	323	330	yes	no	2	0.048029	45.081					By matching
AAQEEYVKR	ASALKAWGGKKENLKAAQEEYVKRALANSL	KKENLKAAQEEYVKRALANSLACQGKYTPS	K	A	A	K	R	A	2	1	0	0	0	1	2	0	0	0	0	1	0	0	0	0	0	0	1	1	0	0	9	1	1092.5564	tr|A0A286ZYX8|A0A286ZYX8_PIG;tr|A0A287B8F3|A0A287B8F3_PIG;tr|A0A287A1V5|A0A287A1V5_PIG	tr|A0A286ZYX8|A0A286ZYX8_PIG	323	331	yes	no	2;3	0.00016236	147.29	By MS/MS	By MS/MS	By MS/MS	By MS/MS	By matching	By MS/MS	By matching
AAQEQVLNASR	MKRYKELVEMVKAKKAAQEQVLNASRAKK_	KAKKAAQEQVLNASRAKK____________	K	A	A	S	R	A	3	1	1	0	0	2	1	0	0	0	1	0	0	0	0	1	0	0	0	1	0	0	11	0	1185.6102	tr|F1SB54|F1SB54_PIG	tr|F1SB54|F1SB54_PIG	534	544	yes	yes	2	0.00079501	97.965					By matching	By matching
AAQFVDLLGYFSLK	LMWSIWPELPAYGRKAAQFVDLLGYFSLKT	KAAQFVDLLGYFSLKTPQTEKKLKEYSQKA	K	A	A	L	K	T	2	0	0	1	0	1	0	1	0	0	3	1	0	2	0	1	0	0	1	1	0	0	14	0	1570.8395	tr|F1SUQ5|F1SUQ5_PIG	tr|F1SUQ5|F1SUQ5_PIG	3463	3476	yes	yes	2	0.00014919	105.17	By MS/MS	By MS/MS	By matching	By MS/MS	By matching	By MS/MS	By MS/MS
AAQFVTR	SSVQLWVSFGRKPMRAAQFVTRHPINEYYI	SFGRKPMRAAQFVTRHPINEYYIADASEDQ	R	A	A	T	R	H	2	1	0	0	0	1	0	0	0	0	0	0	0	1	0	0	1	0	0	1	0	0	7	0	791.42899	tr|I3L8K1|I3L8K1_PIG;tr|A0A287B443|A0A287B443_PIG;tr|A0A286ZJ24|A0A286ZJ24_PIG;tr|F1S9R6|F1S9R6_PIG	tr|I3L8K1|I3L8K1_PIG	233	239	yes	no	2	0.072713	44.721				By matching	By matching	By MS/MS	By matching
AAQGAPQPSLYQIR	SHFKRKFVIHRGRRRAAQGAPQPSLYQIRT	RAAQGAPQPSLYQIRTNGSALCTRCIQINT	R	A	A	I	R	T	3	1	0	0	0	3	0	1	0	1	1	0	0	0	2	1	0	0	1	0	0	0	14	0	1498.7892	tr|A0A286ZRM3|A0A286ZRM3_PIG;tr|A0A287BPH8|A0A287BPH8_PIG;tr|A0A287AT54|A0A287AT54_PIG	tr|A0A286ZRM3|A0A286ZRM3_PIG	1029	1042	yes	no	2	9.046E-09	167.09	By MS/MS	By MS/MS	By matching	By MS/MS	By MS/MS	By MS/MS	By MS/MS
AAQGEPQVQFK	______________________________	______________________________	M	A	A	F	K	L	2	0	0	0	0	3	1	1	0	0	0	1	0	1	1	0	0	0	0	1	0	0	11	0	1201.6091	tr|F1RFQ7|F1RFQ7_PIG	tr|F1RFQ7|F1RFQ7_PIG	2	12	yes	yes	2	6.2388E-07	143.01	By MS/MS	By MS/MS	By MS/MS	By MS/MS	By MS/MS	By MS/MS	By MS/MS
AAQHELPASEGEVWSLPVPVER	MKTLESFKLDSTPLKAAQHELPASEGEVWS	ASEGEVWSLPVPVERRPSPGPRKRQSPQYS	K	A	A	E	R	R	3	1	0	0	0	1	4	1	1	0	2	0	0	0	3	2	0	1	0	3	0	0	22	0	2400.2074	tr|I3LVP8|I3LVP8_PIG;tr|F1S7T6|F1S7T6_PIG	tr|I3LVP8|I3LVP8_PIG	85	106	yes	no	3	2.3253E-05	97.974	By MS/MS		By MS/MS
AAQIFITELTLR	DVKMISAEAPVLFAKAAQIFITELTLRAWI	FAKAAQIFITELTLRAWIHTEDNKRRTLQR	K	A	A	L	R	A	2	1	0	0	0	1	1	0	0	2	2	0	0	1	0	0	2	0	0	0	0	0	12	0	1374.7871	tr|A0A287BGU0|A0A287BGU0_PIG;tr|F1SF75|F1SF75_PIG;tr|A0A287B196|A0A287B196_PIG	tr|A0A287BGU0|A0A287BGU0_PIG	79	90	yes	no	2	0.015446	58.676						By matching	By MS/MS
AAQIGAHTLSGACLDPR	AAQHEKDLRVCLVEKAAQIGAHTLSGACLD	QIGAHTLSGACLDPRAFEELFPDWKEKGAP	K	A	A	P	R	A	4	1	0	1	1	1	0	2	1	1	2	0	0	0	1	1	1	0	0	0	0	0	17	0	1736.8628	tr|A0A287BPI1|A0A287BPI1_PIG;tr|A0A286ZXI8|A0A286ZXI8_PIG;tr|A0A287A4K6|A0A287A4K6_PIG;tr|F1RW89|F1RW89_PIG	tr|A0A287BPI1|A0A287BPI1_PIG	106	122	yes	no	2;3	6.9055E-19	206.2	By MS/MS	By MS/MS	By MS/MS	By matching	By MS/MS	By MS/MS	By MS/MS
AAQILSTDPSR	HTAFVVQAMQADISKAAQILSTDPSRMHQA	DISKAAQILSTDPSRMHQALGTLSKTYDAA	K	A	A	S	R	M	2	1	0	1	0	1	0	0	0	1	1	0	0	0	1	2	1	0	0	0	0	0	11	0	1157.6041	tr|A0A287B444|A0A287B444_PIG;tr|A0A286ZSN6|A0A286ZSN6_PIG	tr|A0A287B444|A0A287B444_PIG	510	520	yes	no	2	0.076551	42.395
AAQKPDILTTGSGNPIGDK	RDPASDQMKHWKEQRAAQKPDILTTGSGNP	PDILTTGSGNPIGDKLNILTAGPRGPLLVQ	R	A	A	D	K	L	2	0	1	2	0	1	0	3	0	2	1	2	0	0	2	1	2	0	0	0	0	0	19	1	1881.9796	tr|A0A286ZSG3|A0A286ZSG3_PIG;tr|F1SGS9|F1SGS9_PIG;tr|A0A287A2C3|A0A287A2C3_PIG;sp|O62839|CATA_PIG	tr|A0A286ZSG3|A0A286ZSG3_PIG	20	38	yes	no	2;3	5.3081E-27	224.59	By MS/MS	By MS/MS	By MS/MS	By MS/MS	By MS/MS	By MS/MS	By MS/MS
AAQKPDILTTGSGNPIGDKLNILTAGPR	RDPASDQMKHWKEQRAAQKPDILTTGSGNP	NPIGDKLNILTAGPRGPLLVQDVVFTDEMA	R	A	A	P	R	G	3	1	2	2	0	1	0	4	0	3	3	2	0	0	3	1	3	0	0	0	0	0	28	2	2817.5349	tr|A0A286ZSG3|A0A286ZSG3_PIG;tr|F1SGS9|F1SGS9_PIG;tr|A0A287A2C3|A0A287A2C3_PIG;sp|O62839|CATA_PIG	tr|A0A286ZSG3|A0A286ZSG3_PIG	20	47	yes	no	2;3;4	1.3051E-118	332.71	By MS/MS	By MS/MS	By MS/MS	By MS/MS	By MS/MS	By MS/MS	By MS/MS
AAQLALR	ALNVSSKNRKAIVERAAQLALRVTNPKARL	NRKAIVERAAQLALRVTNPKARLRSEEDE_	R	A	A	L	R	V	3	1	0	0	0	1	0	0	0	0	2	0	0	0	0	0	0	0	0	0	0	0	7	0	741.44972	tr|F1SPL8|F1SPL8_PIG	tr|F1SPL8|F1SPL8_PIG	78	84	yes	yes	2	0.010001	95.957	By MS/MS	By MS/MS			By matching	By MS/MS	By MS/MS
AAQLCAAALAAILSR	DAELVQQVCAAVSTRAAQLCAAALAAILSR	AAQLCAAALAAILSRLQHIREQQKLQIAVA	R	A	A	S	R	L	7	1	0	0	1	1	0	0	0	1	3	0	0	0	0	1	0	0	0	0	0	0	15	0	1498.829	tr|K7GS73|K7GS73_PIG;tr|F1S3B7|F1S3B7_PIG;tr|A0A287AE54|A0A287AE54_PIG	tr|K7GS73|K7GS73_PIG	392	406	yes	no	3	0.0025222	62.377					By matching	By MS/MS
AAQLCGAGMAAVVDK	DSILVKTVCGVVSKRAAQLCGAGMAAVVDK	AAQLCGAGMAAVVDKIRENRGLDHLNVTVG	R	A	A	D	K	I	5	0	0	1	1	1	0	2	0	0	1	1	1	0	0	0	0	0	0	2	0	0	15	0	1460.7116	tr|A0A287A1G6|A0A287A1G6_PIG;tr|F1SUF2|F1SUF2_PIG;tr|F1SNW8|F1SNW8_PIG;sp|Q1W674|HXK2_PIG	tr|A0A287A1G6|A0A287A1G6_PIG	829	843	no	no	2	5.3606E-05	126.1
AAQLCGAGMAAVVDKIR	DSILVKTVCGVVSKRAAQLCGAGMAAVVDK	QLCGAGMAAVVDKIRENRGLDHLNVTVGVD	R	A	A	I	R	E	5	1	0	1	1	1	0	2	0	1	1	1	1	0	0	0	0	0	0	2	0	0	17	1	1729.8967	tr|A0A287A1G6|A0A287A1G6_PIG;tr|F1SUF2|F1SUF2_PIG;tr|F1SNW8|F1SNW8_PIG;sp|Q1W674|HXK2_PIG	tr|A0A287A1G6|A0A287A1G6_PIG	829	845	no	no	3	1.1014E-05	111.92				By MS/MS	By matching	By matching	By MS/MS
AAQLGFK	TVIGSGPGGYVAAIKAAQLGFKTVCIEKNE	GGYVAAIKAAQLGFKTVCIEKNETLGGTCL	K	A	A	F	K	T	2	0	0	0	0	1	0	1	0	0	1	1	0	1	0	0	0	0	0	0	0	0	7	0	733.41227	tr|F1SAF0|F1SAF0_PIG;sp|P09623|DLDH_PIG	tr|F1SAF0|F1SAF0_PIG	60	66	yes	no	2	0.015249	82.263	By MS/MS	By MS/MS	By MS/MS	By MS/MS	By MS/MS	By MS/MS	By MS/MS
AAQLIGTCSQNVAAIQEQVLGLGALR	VGRYLEAGPAGLRWRAAQLIGTCSQNVAAI	VAAIQEQVLGLGALRKLLRLLDRDPCDSVR	R	A	A	L	R	K	5	1	1	0	1	4	1	3	0	2	4	0	0	0	0	1	1	0	0	2	0	0	26	0	2680.433	tr|A0A287A5U7|A0A287A5U7_PIG;tr|F1RMR6|F1RMR6_PIG	tr|A0A287A5U7|A0A287A5U7_PIG	115	140	yes	no	3	1.3012E-19	198.22	By MS/MS	By MS/MS	By matching	By MS/MS	By MS/MS	By MS/MS	By MS/MS
AAQLIGTCSQNVAAIQEQVLGLGALRK	VGRYLEAGPAGLRWRAAQLIGTCSQNVAAI	AAIQEQVLGLGALRKLLRLLDRDPCDSVRV	R	A	A	R	K	L	5	1	1	0	1	4	1	3	0	2	4	1	0	0	0	1	1	0	0	2	0	0	27	1	2808.528	tr|A0A287A5U7|A0A287A5U7_PIG;tr|F1RMR6|F1RMR6_PIG	tr|A0A287A5U7|A0A287A5U7_PIG	115	141	yes	no	3	0.086361	32.368							By MS/MS
AAQLLLPQLPLAALQALGDAASCQLLAR	RDLGQPAAAAGHFQRAAQLLLPQLPLAALQ	LQALGDAASCQLLARDYSGALAVFTRMQRL	R	A	A	A	R	D	8	1	0	1	1	4	0	1	0	0	9	0	0	0	2	1	0	0	0	0	0	0	28	0	2885.6161	tr|F1RZ35|F1RZ35_PIG	tr|F1RZ35|F1RZ35_PIG	167	194	yes	yes	3	3.258E-10	121.23	By MS/MS	By matching	By matching	By MS/MS	By MS/MS	By MS/MS	By MS/MS
AAQLPNDVVLQIMELCGATR	TKKVAANGRVLELFRAAQLPNDVVLQIMEL	NDVVLQIMELCGATRLGYFGRSQFYIALKL	R	A	A	T	R	L	3	1	1	1	1	2	1	1	0	1	3	0	1	0	1	0	1	0	0	2	0	0	20	0	2198.1188	tr|K7GQJ8|K7GQJ8_PIG;tr|F1S6Z2|F1S6Z2_PIG	tr|K7GQJ8|K7GQJ8_PIG	41	60	yes	no	3	9.89E-05	81.665	By matching	By matching			By MS/MS
AAQLTAFALLQAQLR	PQLVERLSESRPIRRAAQLTAFALLQAQLR	AAQLTAFALLQAQLRGQDAARRIRALAAGP	R	A	A	L	R	G	5	1	0	0	0	3	0	0	0	0	4	0	0	1	0	0	1	0	0	0	0	0	15	0	1613.9253	tr|A0A287AN18|A0A287AN18_PIG	tr|A0A287AN18|A0A287AN18_PIG	29	43	yes	yes	3	0.0020518	64.675		By matching			By matching		By MS/MS
AAQLVDKDGTFLSTLEHHLGR	EQLDSVMDWLTTQPRAAQLVDKDGTFLSTL	KDGTFLSTLEHHLGRYLKEVKQHHIKADKR	R	A	A	G	R	Y	2	1	0	2	0	1	1	2	2	0	4	1	0	1	0	1	2	0	0	1	0	0	21	1	2307.1971	tr|F1S8E9|F1S8E9_PIG	tr|F1S8E9|F1S8E9_PIG	465	485	yes	yes	5	2.0001E-05	108.18	By MS/MS	By MS/MS	By MS/MS	By MS/MS	By MS/MS	By MS/MS	By MS/MS
AAQSLDEMSQTITDLLSEQK	EPLHQHALALHNLVKAAQSLDEMSQTITDL	DEMSQTITDLLSEQKASVSQTTPQSASSPR	K	A	A	Q	K	A	2	0	0	2	0	3	2	0	0	1	3	1	1	0	0	3	2	0	0	0	0	0	20	0	2207.0627	tr|I3LG34|I3LG34_PIG;tr|A0A287A0N9|A0A287A0N9_PIG;tr|A0A287B299|A0A287B299_PIG	tr|I3LG34|I3LG34_PIG	620	639	yes	no	3	0.0095585	48.896
AAQSLLACGVALGVLRPNYEVK	MGNYMNRVPPARAIRAAQSLLACGVALGVL	CGVALGVLRPNYEVKGHRDVQPTLSPGDQL	R	A	A	V	K	G	4	1	1	0	1	1	1	2	0	0	4	1	0	0	1	1	0	0	1	3	0	0	22	1	2328.2624	tr|A0A286ZI97|A0A286ZI97_PIG	tr|A0A286ZI97|A0A286ZI97_PIG	174	195	yes	yes	3	1.3158E-05	105.16		By matching	By MS/MS		By MS/MS	By MS/MS	By MS/MS
AAQSLNELDYLSQGIDLSGIEVIENDLLFIAR	RLHGQLQGGSREITKAAQSLNELDYLSQGI	SGIEVIENDLLFIARARLEVENQAKRLLEQ	K	A	A	A	R	A	3	1	2	3	0	2	3	2	0	4	6	0	0	1	0	3	0	0	1	1	0	0	32	0	3518.8144	tr|A0A286ZXJ1|A0A286ZXJ1_PIG	tr|A0A286ZXJ1|A0A286ZXJ1_PIG	171	202	yes	yes	3	0.0019196	51.025		By matching		By MS/MS	By matching	By matching	By matching
AAQTAEDAMQIMEQMTK	LQEMEELEKQAGKARAAQTAEDAMQIMEQM	QTAEDAMQIMEQMTKEKTETLASLEDSKQT	R	A	A	T	K	E	4	0	0	1	0	3	2	0	0	1	0	1	3	0	0	0	2	0	0	0	0	0	17	0	1895.8427	tr|A0A287A7X6|A0A287A7X6_PIG;tr|A0A287B0R3|A0A287B0R3_PIG;tr|A0A287BD91|A0A287BD91_PIG;tr|F1REW5|F1REW5_PIG;tr|A0A287B7U5|A0A287B7U5_PIG;tr|A0A287AFQ3|A0A287AFQ3_PIG	tr|A0A287A7X6|A0A287A7X6_PIG	1072	1088	yes	no	2	3.4616E-06	139.86
AAQTELGQQILADFEEAFPSQGTK	YMGIPQIRQLSERVKAAQTELGQQILADFE	ILADFEEAFPSQGTKRPGGPSNVLRDACLI	K	A	A	T	K	R	4	0	0	1	0	4	3	2	0	1	2	1	0	2	1	1	2	0	0	0	0	0	24	0	2578.2551	tr|A0A287B553|A0A287B553_PIG;tr|A0A287B300|A0A287B300_PIG;tr|A0A287BAE9|A0A287BAE9_PIG;tr|F1RHI3|F1RHI3_PIG;tr|A0A287B995|A0A287B995_PIG;tr|A0A287BRE2|A0A287BRE2_PIG	tr|A0A287B553|A0A287B553_PIG	177	200	yes	no	3	1.4329E-07	135.3	By MS/MS	By MS/MS	By MS/MS	By MS/MS	By MS/MS	By MS/MS	By MS/MS
AAQTLLWTELVR	NMREPSMDMKSVTDRAAQTLLWTELVRGLG	TDRAAQTLLWTELVRGLGMTLSYLFREPAT	R	A	A	V	R	G	2	1	0	0	0	1	1	0	0	0	3	0	0	0	0	0	2	1	0	1	0	0	12	0	1399.7823	tr|A0A286ZUN9|A0A286ZUN9_PIG;tr|A0A286ZZC2|A0A286ZZC2_PIG;tr|A0A287BJQ2|A0A287BJQ2_PIG	tr|A0A286ZUN9|A0A286ZUN9_PIG	56	67	yes	no	2;3	2.5235E-07	148.32	By MS/MS	By MS/MS	By MS/MS	By MS/MS	By MS/MS	By MS/MS	By MS/MS
AAQTSVAYGCIK	KEKERDKVLTAEELKAAQTSVAYGCIKYAD	ELKAAQTSVAYGCIKYADLSHNRLNDYIFS	K	A	A	I	K	Y	3	0	0	0	1	1	0	1	0	1	0	1	0	0	0	1	1	0	1	1	0	0	12	0	1267.6231	tr|F1RR89|F1RR89_PIG	tr|F1RR89|F1RR89_PIG	493	504	yes	yes	2	0.00027969	101.9		By matching	By matching	By matching	By matching	By MS/MS	By MS/MS
AAQTTIETAIHSLIETLK	EAESASENEEIDISKAAQTTIETAIHSLIE	TTIETAIHSLIETLKNKEFVSAVAQVKAFR	K	A	A	L	K	N	3	0	0	0	0	1	2	0	1	3	2	1	0	0	0	1	4	0	0	0	0	0	18	0	1939.0626	tr|A0A286ZP30|A0A286ZP30_PIG;tr|F1SE88|F1SE88_PIG;tr|F1SE95|F1SE95_PIG;tr|I3LI22|I3LI22_PIG;tr|A0A287AGA9|A0A287AGA9_PIG	tr|A0A286ZP30|A0A286ZP30_PIG	2857	2874	yes	no	3	0.0049978	52.731				By MS/MS	By matching		By MS/MS
AAQVEQVLLTEQAQFGR	LAVAPSHAVVSRKEKAAQVEQVLLTEQAQF	QVEQVLLTEQAQFGRYGKDCPDKFCLFRSE	K	A	A	G	R	Y	3	1	0	0	0	4	2	1	0	0	2	0	0	1	0	0	1	0	0	2	0	0	17	0	1886.985	tr|Q6YT39|Q6YT39_PIG;sp|P14632|TRFL_PIG	tr|Q6YT39|Q6YT39_PIG	619	635	yes	no	2;3	3.2129E-74	301.16	By matching				By MS/MS	By MS/MS	By MS/MS
AAQVFALLFVTEYLTK	QMLNPQAEKTFIRNKAAQVFALLFVTEYLT	AQVFALLFVTEYLTKWPKFFFDILSVVDLN	K	A	A	T	K	W	3	0	0	0	0	1	1	0	0	0	3	1	0	2	0	0	2	0	1	2	0	0	16	0	1813.0026	tr|A0A287A547|A0A287A547_PIG;tr|F1SKB5|F1SKB5_PIG;tr|A0A287ASR7|A0A287ASR7_PIG	tr|A0A287A547|A0A287A547_PIG	105	120	yes	no	2;3	0.00082261	81.431	By matching	By MS/MS	By matching	By matching	By matching	By matching	By matching
AAQVLALLR	______________________________	______________________________	M	A	A	L	R	E	3	1	0	0	0	1	0	0	0	0	3	0	0	0	0	0	0	0	0	1	0	0	9	0	953.6022	tr|F1SME6|F1SME6_PIG;tr|I3L9N5|I3L9N5_PIG	tr|I3L9N5|I3L9N5_PIG	2	10	no	no	1;2	8.9305E-05	144.83	By MS/MS	By MS/MS	By MS/MS	By MS/MS	By MS/MS	By MS/MS	By MS/MS
AAQVLVIGNGGR	______________________________	______________________________	M	A	A	G	R	E	2	1	1	0	0	1	0	3	0	1	1	0	0	0	0	0	0	0	0	2	0	0	12	0	1153.6568	tr|I3LP37|I3LP37_PIG	tr|I3LP37|I3LP37_PIG	2	13	yes	yes	2	0.0005578	84.213	By MS/MS	By MS/MS	By matching	By matching	By MS/MS		By matching
AAQYACSLLGHALQK	VRFSAQSQARERLCRAAQYACSLLGHALQK	AAQYACSLLGHALQKHGASPELQKQIRQLE	R	A	A	Q	K	H	4	0	0	0	1	2	0	1	1	0	3	1	0	0	0	1	0	0	1	0	0	0	15	0	1629.8297	tr|A0A287A5K9|A0A287A5K9_PIG	tr|A0A287A5K9|A0A287A5K9_PIG	20	34	yes	yes	2;3	1.9062E-26	224.58	By MS/MS	By MS/MS	By MS/MS	By MS/MS	By MS/MS	By MS/MS	By MS/MS
AAQYQVNQAAAAQAAATAAAMGIPQAVLPPLPK	CKYFHPPAHLQAKIKAAQYQVNQAAAAQAA	AAMGIPQAVLPPLPKRPALEKTNGATAVFN	K	A	A	P	K	R	13	0	1	0	0	5	0	1	0	1	2	1	1	0	4	0	1	0	1	2	0	0	33	0	3201.6969	tr|A0A287BJI1|A0A287BJI1_PIG;tr|A0A286ZTG2|A0A286ZTG2_PIG;tr|A0A1B0V621|A0A1B0V621_PIG;tr|A0A287AT92|A0A287AT92_PIG	tr|A0A287BJI1|A0A287BJI1_PIG	248	280	yes	no	3	1.0543E-07	86.304		By MS/MS	By MS/MS		By matching
AARPTDDPLSLLDPLWTLNKT	SKQNFLQAHNGQGLRAARPTDDPLSLLDPL	DPLSLLDPLWTLNKT_______________	R	A	A	K	T	-	2	1	1	3	0	0	0	0	0	0	5	1	0	0	3	1	3	1	0	0	0	0	21	2	2336.2376	tr|A0A286ZS66|A0A286ZS66_PIG;tr|A0A287BHK2|A0A287BHK2_PIG;tr|A0A287AFP0|A0A287AFP0_PIG;tr|A0A287B0J3|A0A287B0J3_PIG	tr|A0A286ZS66|A0A286ZS66_PIG	1493	1513	yes	no	3	0.022962	57.802
AASAAAASAAAAAASGSPSPGEGSAGAEK	______________________________	SGSPSPGEGSAGAEKRAAASSAAASASASA	M	A	A	E	K	R	14	0	0	0	0	0	2	4	0	0	0	1	0	0	2	6	0	0	0	0	0	0	29	0	2343.0939	tr|A0A286ZVA8|A0A286ZVA8_PIG;tr|A0A287A849|A0A287A849_PIG;tr|A0A287BNE9|A0A287BNE9_PIG	tr|A0A287BNE9|A0A287BNE9_PIG	2	30	no	no	2;3	3.2285E-140	362.73	By MS/MS	By MS/MS	By MS/MS	By MS/MS	By MS/MS	By MS/MS	By MS/MS
AASAAAASAAAAAASGSPSPGEGSAGAEKR	______________________________	GSPSPGEGSAGAEKRAAASSAAASASASAS	M	A	A	K	R	A	14	1	0	0	0	0	2	4	0	0	0	1	0	0	2	6	0	0	0	0	0	0	30	1	2499.195	tr|A0A286ZVA8|A0A286ZVA8_PIG;tr|A0A287A849|A0A287A849_PIG;tr|A0A287BNE9|A0A287BNE9_PIG	tr|A0A287BNE9|A0A287BNE9_PIG	2	31	no	no	2;3;4	1.8876E-232	432.12	By MS/MS	By MS/MS	By MS/MS	By MS/MS	By MS/MS	By MS/MS	By MS/MS
AASAAFQENVGR	LVVTAVFDRDVNCRRAASAAFQENVGRQGA	CRRAASAAFQENVGRQGAFPHGIDVLTAAD	R	A	A	G	R	Q	4	1	1	0	0	1	1	1	0	0	0	0	0	1	0	1	0	0	0	1	0	0	12	0	1219.5945	tr|F1RZZ1|F1RZZ1_PIG	tr|F1RZZ1|F1RZZ1_PIG	515	526	yes	yes	2	1.053E-12	182.65	By MS/MS	By MS/MS	By MS/MS	By MS/MS	By MS/MS	By MS/MS	By MS/MS
AASAAGLGGGAGPGPESGDFLAR	______________________________	GGAGPGPESGDFLARYRQVSSKLKKRFLRK	M	A	A	A	R	Y	6	1	0	1	0	0	1	7	0	0	2	0	0	1	2	2	0	0	0	0	0	0	23	0	1984.9603	tr|F1RZ35|F1RZ35_PIG	tr|F1RZ35|F1RZ35_PIG	2	24	yes	yes	3	0.00089991	60.747	By MS/MS	By matching	By matching	By MS/MS
AASAALILR	______________________________	______________________________	M	A	A	L	R	E	4	1	0	0	0	0	0	0	0	1	2	0	0	0	0	1	0	0	0	0	0	0	9	0	884.54435	tr|A0A287AYH8|A0A287AYH8_PIG;tr|F1RLE1|F1RLE1_PIG	tr|A0A287AYH8|A0A287AYH8_PIG	2	10	yes	no	2	0.00014539	136.11	By MS/MS	By MS/MS	By MS/MS	By MS/MS	By MS/MS	By MS/MS	By MS/MS
AASAFFTYVSLNQEGK	VDADPVVDNSQKRYRAASAFFTYVSLNQEG	ASAFFTYVSLNQEGKSLPVPQLLPETEDEK	R	A	A	G	K	S	3	0	1	0	0	1	1	1	0	0	1	1	0	2	0	2	1	0	1	1	0	0	16	0	1731.8468	tr|A0A287A7V2|A0A287A7V2_PIG;tr|F1RIK3|F1RIK3_PIG;tr|A0A287BB59|A0A287BB59_PIG;tr|A0A287B8N7|A0A287B8N7_PIG	tr|A0A287A7V2|A0A287A7V2_PIG	301	316	yes	no	2;3	5.1919E-36	248.05	By MS/MS	By MS/MS	By MS/MS	By MS/MS	By MS/MS	By MS/MS	By MS/MS
AASAGAPAPAEGSEEALASALADVPELAR	______________________________	EALASALADVPELARLLETDPYLKPYAPDF	M	A	A	A	R	L	11	1	0	1	0	0	4	2	0	0	3	0	0	0	3	3	0	0	0	1	0	0	29	0	2691.3352	tr|A0A287AII8|A0A287AII8_PIG;tr|F1SK65|F1SK65_PIG	tr|A0A287AII8|A0A287AII8_PIG	2	30	yes	no	2;3;4	6.1687E-22	185.13	By MS/MS	By MS/MS	By MS/MS	By MS/MS	By MS/MS	By MS/MS	By MS/MS
AASAHAIGTVK	GQYFGELALVTNKPRAASAHAIGTVKCLAM	NKPRAASAHAIGTVKCLAMDVQAFERLLGP	R	A	A	V	K	C	4	0	0	0	0	0	0	1	1	1	0	1	0	0	0	1	1	0	0	1	0	0	11	0	1024.5665	tr|A0A286ZNQ7|A0A286ZNQ7_PIG;tr|A0A287A3M4|A0A287A3M4_PIG	tr|A0A286ZNQ7|A0A286ZNQ7_PIG	361	371	yes	no	2	0.030898	54.094						By matching	By MS/MS
AASAVAVCSFLCFCR	QDPKNVCVVHCMDGRAASAVAVCSFLCFCR	AASAVAVCSFLCFCRLFSTAEAAVYMFSMK	R	A	A	C	R	L	4	1	0	0	3	0	0	0	0	0	1	0	0	2	0	2	0	0	0	2	0	0	15	0	1717.7739	tr|A0A287BLZ1|A0A287BLZ1_PIG;tr|I3LQD7|I3LQD7_PIG;tr|A0A287ADR9|A0A287ADR9_PIG	tr|A0A287BLZ1|A0A287BLZ1_PIG	507	521	no	no	2	8.8194E-05	109.6	By MS/MS					By MS/MS	By MS/MS
AASAYAVGDVK	GQYFGELALVTNKPRAASAYAVGDVKCLVM	NKPRAASAYAVGDVKCLVMDVQAFERLLGP	R	A	A	V	K	C	4	0	0	1	0	0	0	1	0	0	0	1	0	0	0	1	0	0	1	2	0	0	11	0	1050.5346	tr|C1PIG4|C1PIG4_PIG;tr|A0A287AEK2|A0A287AEK2_PIG	tr|C1PIG4|C1PIG4_PIG	345	355	yes	no	2	0.00022612	102.06	By MS/MS	By MS/MS	By MS/MS	By MS/MS	By MS/MS	By MS/MS	By MS/MS
AASCVLLHTGQK	______________________________	______________________________	M	A	A	Q	K	M	2	0	0	0	1	1	0	1	1	0	2	1	0	0	0	1	1	0	0	1	0	0	12	0	1283.6656	sp|P50578|AK1A1_PIG	sp|P50578|AK1A1_PIG	2	13	yes	yes	2	5.8623E-47	260.76	By MS/MS	By MS/MS	By MS/MS	By MS/MS	By MS/MS	By MS/MS	By MS/MS
AASDIAMTELPPTHPIR	NDRKEAAENSLVAYKAASDIAMTELPPTHP	SDIAMTELPPTHPIRLGLALNFSVFYYEIL	K	A	A	I	R	L	3	1	0	1	0	0	1	0	1	2	1	0	1	0	3	1	2	0	0	0	0	0	17	0	1818.9298	tr|A0A287A2R9|A0A287A2R9_PIG;tr|A0A287ARU7|A0A287ARU7_PIG	tr|A0A287A2R9|A0A287A2R9_PIG	154	170	yes	no	2;3;4	1.0523E-59	283.35	By MS/MS	By MS/MS	By MS/MS	By MS/MS	By MS/MS	By MS/MS	By MS/MS
AASDIAMTELPPTHPIRLGLALNFSVFYYEILNSPDRACR	NDRKEAAENSLVAYKAASDIAMTELPPTHP	VFYYEILNSPDRACRLAKAAFDDAIAELDT	K	A	A	C	R	L	5	3	2	2	1	0	2	1	1	3	5	0	1	2	4	3	2	0	2	1	0	0	40	2	4518.2828	tr|A0A287A2R9|A0A287A2R9_PIG;tr|A0A287ARU7|A0A287ARU7_PIG	tr|A0A287A2R9|A0A287A2R9_PIG	154	193	yes	no	5	0.10225	7.0308		By MS/MS
AASEMTDLQR	GPGAPPLAVGPGHFKAASEMTDLQRSRSVG	PGHFKAASEMTDLQRSRSVGGLHQKGDPPS	K	A	A	Q	R	S	2	1	0	1	0	1	1	0	0	0	1	0	1	0	0	1	1	0	0	0	0	0	10	0	1120.5183	tr|F1RN31|F1RN31_PIG	tr|F1RN31|F1RN31_PIG	30	39	yes	yes	2	4.5856E-05	122.52			By matching		By MS/MS	By matching	By matching
AASEWLLR	NKVDHERIRDVGPDRAASEWLLRCGAMVRY	RDVGPDRAASEWLLRCGAMVRYHGQERWQK	R	A	A	L	R	C	2	1	0	0	0	0	1	0	0	0	2	0	0	0	0	1	0	1	0	0	0	0	8	0	944.50797	tr|A0A286ZX04|A0A286ZX04_PIG;tr|A0A286ZRY7|A0A286ZRY7_PIG	tr|A0A286ZX04|A0A286ZX04_PIG	50	57	yes	no	2	0.016413	57.559			By matching		By matching	By matching
AASEYEKEITSLQNSFQLR	EELKKVRAELERWRKAASEYEKEITSLQNS	YEKEITSLQNSFQLRCQQCEDQQREEATRL	K	A	A	L	R	C	2	1	1	0	0	2	3	0	0	1	2	1	0	1	0	3	1	0	1	0	0	0	19	1	2213.0964	tr|A0A287BMU2|A0A287BMU2_PIG;tr|A0A287B0G1|A0A287B0G1_PIG;tr|A0A287B6D7|A0A287B6D7_PIG;tr|A0A287B794|A0A287B794_PIG;tr|A0A287AYR9|A0A287AYR9_PIG;tr|A0A287B3U0|A0A287B3U0_PIG;tr|A0A287BQ55|A0A287BQ55_PIG;tr|A0A287AKQ1|A0A287AKQ1_PIG;tr|F1SGJ6|F1SGJ6_PIG	tr|A0A287BMU2|A0A287BMU2_PIG	469	487	yes	no	3	4.9664E-06	137.61			By matching				By MS/MS
AASFAGYVGVMTGFKPGLFSLTLNER	TVNLNFQRNNKTVFKAASFAGYVGVMTGFK	TGFKPGLFSLTLNERFSSNGGYIGILEWVL	K	A	A	E	R	F	3	1	1	0	0	0	1	4	0	0	3	1	1	3	1	2	2	0	1	2	0	0	26	1	2732.3996	tr|F1SES5|F1SES5_PIG;tr|A0A287B5G7|A0A287B5G7_PIG	tr|F1SES5|F1SES5_PIG	201	226	yes	no	3	9.1358E-14	168.55	By MS/MS	By MS/MS	By MS/MS	By MS/MS	By MS/MS	By MS/MS	By MS/MS
AASFLLALEPELEAR	AEVVLAHAGSSSSPRAASFLLALEPELEAR	AASFLLALEPELEARLAHLGVQVKGEDEEE	R	A	A	A	R	L	4	1	0	0	0	0	3	0	0	0	4	0	0	1	1	1	0	0	0	0	0	0	15	0	1628.8774	sp|Q9GMB0|RPN1_PIG;tr|A0A287BR84|A0A287BR84_PIG;tr|F1SPG2|F1SPG2_PIG;tr|A0A287BFC9|A0A287BFC9_PIG	sp|Q9GMB0|RPN1_PIG	67	81	yes	no	2;3	3.0996E-09	180.19	By MS/MS	By MS/MS	By MS/MS	By MS/MS	By MS/MS	By MS/MS	By MS/MS
AASGAVEAGPPGAAAAPSSAPAR	______________________________	GPPGAAAAPSSAPARDHLFRPISAEDEELQ	M	A	A	A	R	D	10	1	0	0	0	0	1	3	0	0	0	0	0	0	4	3	0	0	0	1	0	0	23	0	1932.9654	tr|F1SJT9|F1SJT9_PIG	tr|F1SJT9|F1SJT9_PIG	2	24	yes	yes	3	1.0651E-06	124.86	By MS/MS	By matching	By MS/MS	By MS/MS	By MS/MS	By matching	By MS/MS
AASGFISPLSAECMLQYK	NNVDYFIASLSYGPKAASGFISPLSAECML	GFISPLSAECMLQYKKKAAAYMKAVRKPLL	K	A	A	Y	K	K	3	0	0	0	1	1	1	1	0	1	2	1	1	1	1	3	0	0	1	0	0	0	18	0	1971.9434	tr|A0A287BNS6|A0A287BNS6_PIG;tr|F1SQI5|F1SQI5_PIG	tr|A0A287BNS6|A0A287BNS6_PIG	503	520	yes	no	2	0.0087717	55.899				By MS/MS
AASGFNAAEDAQTLR	______________________________	AASGFNAAEDAQTLRKAMKGLGTDEDAIIS	K	A	A	L	R	K	5	1	1	1	0	1	1	1	0	0	1	0	0	1	0	1	1	0	0	0	0	0	15	0	1520.7219	tr|A0A287B278|A0A287B278_PIG;sp|P08132|ANXA4_PIG;tr|A0A287B583|A0A287B583_PIG	tr|A0A287B278|A0A287B278_PIG	10	24	yes	no	2;3	2.5326E-05	138.89				By MS/MS	By matching
AASGFNAAEDAQTLRK	______________________________	ASGFNAAEDAQTLRKAMKGLGTDEDAIISV	K	A	A	R	K	A	5	1	1	1	0	1	1	1	0	0	1	1	0	1	0	1	1	0	0	0	0	0	16	1	1648.8169	tr|A0A287B278|A0A287B278_PIG;sp|P08132|ANXA4_PIG;tr|A0A287B583|A0A287B583_PIG	tr|A0A287B278|A0A287B278_PIG	10	25	yes	no	2;3	1.0441E-18	202.72	By MS/MS	By matching	By MS/MS	By MS/MS	By matching	By MS/MS	By matching
AASGLPR	______________________________	______________________________	M	A	A	P	R	A	2	1	0	0	0	0	0	1	0	0	1	0	0	0	1	1	0	0	0	0	0	0	7	0	670.37622	tr|F1SJP6|F1SJP6_PIG	tr|F1SJP6|F1SJP6_PIG	2	8	yes	yes	2	0.0028977	107.74	By MS/MS	By MS/MS	By MS/MS	By MS/MS	By MS/MS	By MS/MS	By MS/MS
AASGTKEDPNLVPSITNK	AARKGLDPYNILAPKAASGTKEDPNLVPSI	GTKEDPNLVPSITNKRIVGCICEEDNSTVI	K	A	A	N	K	R	2	0	2	1	0	0	1	1	0	1	1	2	0	0	2	2	2	0	0	1	0	0	18	1	1840.9531	sp|Q5S3G4|COX5B_PIG	sp|Q5S3G4|COX5B_PIG	69	86	yes	yes	2;3	1.5613E-14	200.76	By matching	By MS/MS	By MS/MS	By MS/MS	By MS/MS	By MS/MS	By MS/MS
AASGTKEDPNLVPSITNKR	AARKGLDPYNILAPKAASGTKEDPNLVPSI	TKEDPNLVPSITNKRIVGCICEEDNSTVIW	K	A	A	K	R	I	2	1	2	1	0	0	1	1	0	1	1	2	0	0	2	2	2	0	0	1	0	0	19	2	1997.0542	sp|Q5S3G4|COX5B_PIG	sp|Q5S3G4|COX5B_PIG	69	87	yes	yes	2;3;4	4.4017E-07	148.15	By MS/MS	By MS/MS	By MS/MS	By MS/MS	By MS/MS	By MS/MS	By MS/MS
AASGTLQTLVCTNIKK	RRQLEEEIIDFYKMKAASGTLQTLVCTNIK	ASGTLQTLVCTNIKKDKDRKK_________	K	A	A	K	K	D	2	0	1	0	1	1	0	1	0	1	2	2	0	0	0	1	3	0	0	1	0	0	16	1	1703.924	tr|F1RIT8|F1RIT8_PIG	tr|F1RIT8|F1RIT8_PIG	411	426	yes	yes	3	0.0030738	58.658					By MS/MS	By matching	By matching
AASGVPGTPTSVTTASSSSWDTYYQPR	GPRLYKIYRERDSERAASGVPGTPTSVTTA	TTASSSSWDTYYQPRALEKHADSILALASV	R	A	A	P	R	A	3	1	0	1	0	1	0	2	0	0	0	0	0	0	3	6	5	1	2	2	0	0	27	0	2773.2831	tr|A0A287AWB5|A0A287AWB5_PIG	tr|A0A287AWB5|A0A287AWB5_PIG	25	51	yes	yes	2;3	7.3566E-26	217.88			By MS/MS	By MS/MS	By MS/MS	By MS/MS	By MS/MS
AASHLLSIHK	EAFAKQLCFQDQHVKAASHLLSIHKVYEAI	DQHVKAASHLLSIHKVYEAIELLKSNHFYR	K	A	A	H	K	V	2	0	0	0	0	0	0	0	2	1	2	1	0	0	0	2	0	0	0	0	0	0	10	0	1075.6138	tr|A0A287AU82|A0A287AU82_PIG;tr|A0A287A872|A0A287A872_PIG;tr|A0A286ZWZ7|A0A286ZWZ7_PIG;tr|F1RQC8|F1RQC8_PIG	tr|A0A287AU82|A0A287AU82_PIG	720	729	yes	no	2	0.041802	52.549				By matching	By matching	By matching	By matching
AASIFGGAKPVDTAAR	PKEDDSSASTSQSSRAASIFGGAKPVDTAA	ASIFGGAKPVDTAAREREVEERLQKEQEKL	R	A	A	A	R	E	5	1	0	1	0	0	0	2	0	1	0	1	0	1	1	1	1	0	0	1	0	0	16	1	1530.8154	tr|A0A287B3N0|A0A287B3N0_PIG;tr|A0A287AT83|A0A287AT83_PIG;tr|A0A287BJS1|A0A287BJS1_PIG	tr|A0A287B3N0|A0A287B3N0_PIG	327	342	yes	no	2;3	0.0017105	66.826	By matching	By MS/MS	By MS/MS	By MS/MS	By MS/MS	By MS/MS	By matching
AASIYSSWAEEQR	VSQDLLDLMHTLHTRAASIYSSWAEEQRHL	TRAASIYSSWAEEQRHLETGGRKIEADSRT	R	A	A	Q	R	H	3	1	0	0	0	1	2	0	0	1	0	0	0	0	0	3	0	1	1	0	0	0	13	0	1496.6896	tr|F1S8S9|F1S8S9_PIG	tr|F1S8S9|F1S8S9_PIG	1499	1511	yes	yes	2	2.4267E-05	132.88		By matching	By matching	By MS/MS	By matching	By MS/MS
AASKPVEAAVVAAAVPSSGSGVGGGSATTGPGTGGLPR	______________________________	GGSATTGPGTGGLPRWQLALAVGAPLLLGA	M	A	A	P	R	W	8	1	0	0	0	0	1	9	0	0	1	1	0	0	4	5	3	0	0	5	0	0	38	1	3247.6797	tr|F1SKZ8|F1SKZ8_PIG	tr|F1SKZ8|F1SKZ8_PIG	2	39	yes	yes	3;4	3.3169E-22	145.47	By MS/MS	By MS/MS	By MS/MS	By MS/MS	By MS/MS	By MS/MS	By MS/MS
AASLEYDYETVR	GGPTLQCPPPSSPEKAASLEYDYETVRNID	PEKAASLEYDYETVRNIDCYGTDFCVRVRD	K	A	A	V	R	N	2	1	0	1	0	0	2	0	0	0	1	0	0	0	0	1	1	0	2	1	0	0	12	0	1415.6569	tr|F1RNH0|F1RNH0_PIG	tr|F1RNH0|F1RNH0_PIG	289	300	yes	yes	2	2.0179E-10	170.47	By MS/MS	By MS/MS	By MS/MS	By MS/MS	By MS/MS	By MS/MS	By MS/MS
AASLGLLQFPILNASMDENCQSITYK	LARGIKLTFMPFFLKAASLGLLQFPILNAS	LNASMDENCQSITYKASHNIGVAMDTDQGL	K	A	A	Y	K	A	3	0	2	1	1	2	1	1	0	2	4	1	1	1	1	3	1	0	1	0	0	0	26	0	2883.4147	tr|A0A286ZZ34|A0A286ZZ34_PIG;tr|F1S563|F1S563_PIG;tr|A0A287AU78|A0A287AU78_PIG	tr|A0A286ZZ34|A0A286ZZ34_PIG	331	356	yes	no	3	0.00020889	63.291		By matching		By matching		By MS/MS
AASLHWTGER	VQHIHLSPSHQASSKAASLHWTGERVVSVL	QASSKAASLHWTGERVVSVLLLGLLPAAYL	K	A	A	E	R	V	2	1	0	0	0	0	1	1	1	0	1	0	0	0	0	1	1	1	0	0	0	0	10	0	1126.552	tr|F1SMA9|F1SMA9_PIG;sp|A5GZW8|DHSD_PIG	tr|F1SMA9|F1SMA9_PIG	60	69	yes	no	2;3	1.5771E-10	185.6	By MS/MS	By MS/MS	By MS/MS	By MS/MS	By MS/MS	By MS/MS	By MS/MS
AASLLLEILGLLCK	ELFREITKPLRPLGKAASLLLEILGLLCKS	KAASLLLEILGLLCKSMGPKKVGSLWREAG	K	A	A	C	K	S	2	0	0	0	1	0	1	1	0	1	6	1	0	0	0	1	0	0	0	0	0	0	14	0	1512.8949	tr|A0A287A2E1|A0A287A2E1_PIG;tr|I3LMH4|I3LMH4_PIG;tr|A0A287BR08|A0A287BR08_PIG;tr|A0A286ZVY9|A0A286ZVY9_PIG;tr|A0A286ZZG7|A0A286ZZG7_PIG;tr|A0A287A1Z9|A0A287A1Z9_PIG	tr|A0A287A2E1|A0A287A2E1_PIG	1289	1302	yes	no	2;3	4.8037E-09	174.41	By MS/MS	By MS/MS	By matching	By MS/MS	By MS/MS	By MS/MS	By MS/MS
AASNFPVDLSDYPK	IEFEWNAGTNMDTKKAASNFPVDLSDYPKS	KAASNFPVDLSDYPKSLHTYAKSLLDHRVP	K	A	A	P	K	S	2	0	1	2	0	0	0	0	0	0	1	1	0	1	2	2	0	0	1	1	0	0	14	0	1522.7304	tr|A0A287AG13|A0A287AG13_PIG;tr|F1SCV9|F1SCV9_PIG	tr|A0A287AG13|A0A287AG13_PIG	1185	1198	yes	no	2	0.0033578	70.345			By MS/MS			By matching
AASPSELTCPPGWEWEDDAWVYDINR	WKPAEDTYTDANGDKAASPSELTCPPGWEW	GWEWEDDAWVYDINRAVDERGWEYGITIPP	K	A	A	N	R	A	3	1	1	3	1	0	3	1	0	1	1	0	0	0	3	2	1	3	1	1	0	0	26	0	3063.3345	tr|F1SC82|F1SC82_PIG;tr|A0A287BPY3|A0A287BPY3_PIG;tr|A0A287B6F4|A0A287B6F4_PIG;tr|A0A287AHC3|A0A287AHC3_PIG	tr|F1SC82|F1SC82_PIG	961	986	yes	no	3	2.2194E-06	91.114	By matching	By MS/MS			By matching	By MS/MS	By matching
AASPSVVPVTAVMPVLSSSGDFSNLR	______________________________	VMPVLSSSGDFSNLREIKKQLLLIAGLTRE	M	A	A	L	R	E	3	1	1	1	0	0	0	1	0	0	2	0	1	1	3	6	1	0	0	5	0	0	26	0	2587.3316	tr|A0A286ZSC7|A0A286ZSC7_PIG;tr|F1RH91|F1RH91_PIG	tr|A0A286ZSC7|A0A286ZSC7_PIG	2	27	yes	no	2;3	5.756E-07	104.53	By MS/MS	By MS/MS		By MS/MS	By MS/MS	By MS/MS	By MS/MS
AASQGYTVAR	GENETYPRALLHWNRAASQGYTVARIKLGD	LHWNRAASQGYTVARIKLGDYHFYGFGTDV	R	A	A	A	R	I	3	1	0	0	0	1	0	1	0	0	0	0	0	0	0	1	1	0	1	1	0	0	10	0	1022.5145	tr|A0A287A3J4|A0A287A3J4_PIG;tr|F1SDZ8|F1SDZ8_PIG	tr|A0A287A3J4|A0A287A3J4_PIG	621	630	yes	no	2	0.00024031	101.64		By matching		By MS/MS	By MS/MS	By MS/MS	By MS/MS
AASSALSAAAAAAALSGLAVR	______________________________	SAAAAAAALSGLAVRLSRSAAARGSYSAFC	M	A	A	V	R	L	11	1	0	0	0	0	0	1	0	0	3	0	0	0	0	4	0	0	0	1	0	0	21	0	1798.9901	tr|F1RTC5|F1RTC5_PIG	tr|F1RTC5|F1RTC5_PIG	2	22	yes	yes	2	9.181E-07	142.85					By MS/MS	By matching	By matching
AASTDVAGLEESFR	______________________________	MAASTDVAGLEESFRKFAIHGDPKASGQEM	M	A	A	F	R	K	3	1	0	1	0	0	2	1	0	0	1	0	0	1	0	2	1	0	0	1	0	0	14	0	1451.6892	tr|F1S2I8|F1S2I8_PIG	tr|F1S2I8|F1S2I8_PIG	2	15	yes	yes	2	3.0926E-06	144.65						By matching	By MS/MS
AASTDVAGLEESFRK	______________________________	AASTDVAGLEESFRKFAIHGDPKASGQEMN	M	A	A	R	K	F	3	1	0	1	0	0	2	1	0	0	1	1	0	1	0	2	1	0	0	1	0	0	15	1	1579.7842	tr|F1S2I8|F1S2I8_PIG	tr|F1S2I8|F1S2I8_PIG	2	16	yes	yes	2	2.8377E-18	214.04	By MS/MS	By MS/MS	By MS/MS	By MS/MS	By MS/MS	By MS/MS	By MS/MS
AASTESLVLTVPCGSDSTNSQAVGLLLALAAHFR	MVSGVNVYGILRAPRAASTESLVLTVPCGS	SQAVGLLLALAAHFRGQIYWAKDIIFLVTE	R	A	A	F	R	G	6	1	1	1	1	1	1	2	1	0	6	0	0	1	1	5	3	0	0	3	0	0	34	0	3455.7719	tr|F1RSN2|F1RSN2_PIG	tr|F1RSN2|F1RSN2_PIG	138	171	yes	yes	3;4	1.0441E-10	103.43	By MS/MS				By matching		By MS/MS
AASTINEVAQIVLL	RVVVTVEQTEEELDKAASTINEVAQIVLL_	KAASTINEVAQIVLL_______________	K	A	A	L	L	-	3	0	1	0	0	1	1	0	0	2	2	0	0	0	0	1	1	0	0	2	0	0	14	0	1440.8188	tr|F1RN05|F1RN05_PIG	tr|F1RN05|F1RN05_PIG	460	473	yes	yes	2	5.7649E-05	118.91	By matching	By MS/MS		By MS/MS		By MS/MS	By matching
AASTPYFEILEK	TGDSQAQELCLHLTKAASTPYFEILEKWIY	LTKAASTPYFEILEKWIYRGIIDDPYSEFM	K	A	A	E	K	W	2	0	0	0	0	0	2	0	0	1	1	1	0	1	1	1	1	0	1	0	0	0	12	0	1367.6973	tr|F1SCV1|F1SCV1_PIG;tr|A0A287B4S7|A0A287B4S7_PIG	tr|F1SCV1|F1SCV1_PIG	382	393	yes	no	2	0.0032924	72.006		By matching		By MS/MS	By MS/MS		By MS/MS
AASVAESCINYQQGTPHK	______________________________	VAESCINYQQGTPHKLFLVQTVKQASLEDI	R	A	A	H	K	L	3	0	1	0	1	2	1	1	1	1	0	1	0	0	1	2	1	0	1	1	0	0	18	0	1959.9109	tr|I3LN84|I3LN84_PIG	tr|I3LN84|I3LN84_PIG	13	30	yes	yes	3	8.523E-10	168.41	By MS/MS	By MS/MS	By MS/MS	By MS/MS	By MS/MS	By MS/MS	By MS/MS
AASVGLMR	RGLYHFGYHVETFQRAASVGLMRNGTQVSQ	HVETFQRAASVGLMRNGTQVSQGEAEAEGG	R	A	A	M	R	N	2	1	0	0	0	0	0	1	0	0	1	0	1	0	0	1	0	0	0	1	0	0	8	0	803.43236	tr|A0A286ZQJ9|A0A286ZQJ9_PIG	tr|A0A286ZQJ9|A0A286ZQJ9_PIG	144	151	yes	yes	2	0.0035737	90.986	By MS/MS	By MS/MS		By matching	By MS/MS	By MS/MS	By matching
AASVPVEFQEHHLSEVQNMASEEKLEQVLSSMK	GVGPELMHAVKEVFKAASVPVEFQEHHLSE	MASEEKLEQVLSSMKENKVAIIGKIHTPME	K	A	A	M	K	E	3	0	1	0	0	3	6	0	2	0	3	2	2	1	1	5	0	0	0	4	0	0	33	1	3710.792	tr|Q1G1K7|Q1G1K7_PIG;tr|Q1G1K9|Q1G1K9_PIG	tr|Q1G1K7|Q1G1K7_PIG	73	105	yes	no	4;5	1.3334E-16	131.23	By MS/MS	By MS/MS	By matching		By matching	By matching
AATAAADFTAK	KGAVWGATLNKDATKAATAAADFTAKVWDA	DATKAATAAADFTAKVWDAVSGDELMTLAH	K	A	A	A	K	V	6	0	0	1	0	0	0	0	0	0	0	1	0	1	0	0	2	0	0	0	0	0	11	0	1036.5189	tr|I3LEQ7|I3LEQ7_PIG	tr|I3LEQ7|I3LEQ7_PIG	74	84	yes	yes	2	8.9512E-06	127.4	By MS/MS	By MS/MS	By matching	By matching	By MS/MS	By MS/MS	By MS/MS
AATAAAVVAEEDTELRDLLVQTLENSGVLNR	______________________________	DLLVQTLENSGVLNRIKAELRAAVFLALEE	M	A	A	N	R	I	6	2	2	2	0	1	4	1	0	0	5	0	0	0	0	1	3	0	0	4	0	0	31	1	3267.6947	tr|A0A287AHW3|A0A287AHW3_PIG;tr|F1SBY0|F1SBY0_PIG;tr|A0A287B7X6|A0A287B7X6_PIG	tr|A0A287AHW3|A0A287AHW3_PIG	2	32	yes	no	3;4	6.0041E-122	342.03	By MS/MS	By MS/MS		By matching	By MS/MS	By matching	By MS/MS
AATAAGVGR	______________________________	______________________________	M	A	A	G	R	L	4	1	0	0	0	0	0	2	0	0	0	0	0	0	0	0	1	0	0	1	0	0	9	0	772.41915	tr|F1SNV1|F1SNV1_PIG	tr|F1SNV1|F1SNV1_PIG	2	10	yes	yes	2	0.009154	65.313		By matching	By matching	By MS/MS		By matching
AATAIMCDLCKPPPQESTK	FTLETIVERYRQAARAATAIMCDLCKPPPQ	IMCDLCKPPPQESTKSCMDCSASYCNECFK	R	A	A	T	K	S	3	0	0	1	2	1	1	0	0	1	1	2	1	0	3	1	2	0	0	0	0	0	19	1	2116.9955	tr|A0A287AB27|A0A287AB27_PIG;tr|A0A286ZIC5|A0A286ZIC5_PIG;tr|K7GPW0|K7GPW0_PIG;tr|F1RLE9|F1RLE9_PIG	tr|A0A287AB27|A0A287AB27_PIG	139	157	yes	no	3	3.0513E-06	140.95	By MS/MS	By MS/MS	By MS/MS	By MS/MS	By MS/MS	By matching	By MS/MS
AATAPLLEAVDNLSAFASNPEFSSVPAQISPEGR	ALDGAFTEENRAQCRAATAPLLEAVDNLSA	PEFSSVPAQISPEGRAAMEPIVISAKTMLE	R	A	A	G	R	A	7	1	2	1	0	1	3	1	0	1	3	0	0	2	4	5	1	0	0	2	0	0	34	0	3455.7209	tr|F1SFZ8|F1SFZ8_PIG;tr|A0A287BAK1|A0A287BAK1_PIG;tr|A0A287AC34|A0A287AC34_PIG;tr|A0A287AIU5|A0A287AIU5_PIG;tr|A0A287BLY8|A0A287BLY8_PIG	tr|F1SFZ8|F1SFZ8_PIG	1560	1593	yes	no	3;4	8.8904E-34	202.05	By MS/MS	By MS/MS	By MS/MS	By MS/MS	By MS/MS	By MS/MS	By MS/MS
AATAPSAGVSAPEAAASTEAPLQYSLLLQHLVGDKR	______________________________	LQYSLLLQHLVGDKRQPRVLEPGTLGGIPS	M	A	A	K	R	Q	9	1	0	1	0	2	2	2	1	0	5	1	0	0	3	4	2	0	1	2	0	0	36	1	3589.874	tr|F1RHK3|F1RHK3_PIG;tr|A0A287AMP9|A0A287AMP9_PIG	tr|F1RHK3|F1RHK3_PIG	2	37	yes	no	3;4	4.5595E-30	171.5	By MS/MS	By MS/MS	By matching	By MS/MS	By MS/MS	By MS/MS	By MS/MS
AATASPGAGGMDAKPR	______________________________	ATASPGAGGMDAKPRTSPKSVKFLFGGLAG	M	A	A	P	R	T	5	1	0	1	0	0	0	3	0	0	0	1	1	0	2	1	1	0	0	0	0	0	16	1	1456.7093	tr|A0A287AN76|A0A287AN76_PIG	tr|A0A287AN76|A0A287AN76_PIG	2	17	yes	yes	2	1.9216E-19	215.71	By MS/MS	By matching	By MS/MS	By MS/MS	By MS/MS	By MS/MS	By MS/MS
AATATEDDEDDDIDLFGSDEEEDKEAAR	QHVSPMRQVEPPSRKAATATEDDEDDDIDL	DLFGSDEEEDKEAARLREERLRQYAEKKAK	K	A	A	A	R	L	5	1	0	8	0	0	6	1	0	1	1	1	0	1	0	1	2	0	0	0	0	0	28	1	3071.2487	tr|F1SEV8|F1SEV8_PIG;tr|A0A287BF97|A0A287BF97_PIG;tr|I3LT08|I3LT08_PIG;tr|A0A287ANN7|A0A287ANN7_PIG	tr|I3LT08|I3LT08_PIG	402	429	no	no	3	2.4343E-17	167.78				By MS/MS
AATATMATSGSAR	______________________________	______________________________	M	A	A	A	R	K	5	1	0	0	0	0	0	1	0	0	0	0	1	0	0	2	3	0	0	0	0	0	13	0	1194.5663	sp|A6M931|IF4A3_PIG	sp|A6M931|IF4A3_PIG	2	14	yes	yes	2	3.302E-07	155.15	By MS/MS	By matching	By MS/MS	By MS/MS	By MS/MS	By MS/MS	By matching
AATEASGDDVR	______________________________	______________________________	M	A	A	V	R	C	3	1	0	2	0	0	1	1	0	0	0	0	0	0	0	1	1	0	0	1	0	0	11	0	1090.4891	tr|A0A287BHL2|A0A287BHL2_PIG	tr|A0A287BHL2|A0A287BHL2_PIG	2	12	yes	yes	2	0.00052777	97.431				By MS/MS
AATEDERPAGSGDGERLDFLR	______________________________	RPAGSGDGERLDFLRDRHVRFFQRCLQVLP	M	A	A	L	R	D	3	3	0	3	0	0	3	3	0	0	2	0	0	1	1	1	1	0	0	0	0	0	21	2	2261.0673	tr|A0A287AJM6|A0A287AJM6_PIG	tr|A0A287AJM6|A0A287AJM6_PIG	2	22	yes	yes	3	0.023381	46.027	By MS/MS
AATENIPVVR	LLNNVHLSHPVYVRRAATENIPVVRRPDRK	VYVRRAATENIPVVRRPDRKDLLGYLNGEA	R	A	A	V	R	R	2	1	1	0	0	0	1	0	0	1	0	0	0	0	1	0	1	0	0	2	0	0	10	0	1068.5928	tr|F1SAB0|F1SAB0_PIG	tr|F1SAB0|F1SAB0_PIG	78	87	yes	yes	2	0.00044022	91.069	By MS/MS	By matching	By matching	By MS/MS			By MS/MS
AATESFASDPILYRPVAVALDTK	HGTHEYHAETIKNVRAATESFASDPILYRP	DPILYRPVAVALDTKGPEIRTGLIKGSGTA	R	A	A	T	K	G	5	1	0	2	0	0	1	0	0	1	2	1	0	1	2	2	2	0	1	2	0	0	23	1	2434.2744	tr|A0A287ACX9|A0A287ACX9_PIG;tr|A0A287B8G0|A0A287B8G0_PIG;tr|A0A286ZI36|A0A286ZI36_PIG;tr|F1SHL9|F1SHL9_PIG	tr|F1SHL9|F1SHL9_PIG	93	115	no	no	2;3	1.8341E-93	318.55	By MS/MS	By MS/MS	By MS/MS	By MS/MS	By MS/MS	By MS/MS	By MS/MS
AATESFASDPILYRPVAVALDTKGPEIR	HGTHEYHAETIKNVRAATESFASDPILYRP	RPVAVALDTKGPEIRTGLIKGSGTAEVELK	R	A	A	I	R	T	5	2	0	2	0	0	2	1	0	2	2	1	0	1	3	2	2	0	1	2	0	0	28	2	2986.5764	tr|A0A287ACX9|A0A287ACX9_PIG;tr|A0A287B8G0|A0A287B8G0_PIG;tr|A0A286ZI36|A0A286ZI36_PIG;tr|F1SHL9|F1SHL9_PIG	tr|F1SHL9|F1SHL9_PIG	93	120	no	no	3;4	7.0454E-37	236.82	By MS/MS	By MS/MS	By MS/MS	By MS/MS	By MS/MS	By MS/MS	By MS/MS
AATETIPASTAASATATATAAALGEVEDEGLLASLFR	______________________________	LGEVEDEGLLASLFRDRFPEAQWRERPDVG	M	A	A	F	R	D	12	1	0	1	0	0	4	2	0	1	4	0	0	1	1	3	6	0	0	1	0	0	37	0	3547.7894	tr|A0A287BT60|A0A287BT60_PIG	tr|A0A287BT60|A0A287BT60_PIG	2	38	yes	yes	3;4	5.3046E-41	216.2	By MS/MS	By MS/MS	By MS/MS	By MS/MS	By MS/MS	By MS/MS	By MS/MS
AATFFGCIGIDK	NSIKVAQWMIQQPHKAATFFGCIGIDKFGE	PHKAATFFGCIGIDKFGEILKKKAAEAHVD	K	A	A	D	K	F	2	0	0	1	1	0	0	2	0	2	0	1	0	2	0	0	1	0	0	0	0	0	12	0	1298.6329	tr|F1S2G5|F1S2G5_PIG;tr|A0A287AXX0|A0A287AXX0_PIG;tr|A0A286ZZS1|A0A286ZZS1_PIG;tr|A0A287ASQ2|A0A287ASQ2_PIG;tr|A0A287AR68|A0A287AR68_PIG	tr|F1S2G5|F1S2G5_PIG	75	86	yes	no	2	0.0010629	86.189	By matching	By MS/MS	By MS/MS	By MS/MS	By MS/MS	By MS/MS	By MS/MS
AATFFGEVVK	______________________________	______________________________	M	A	A	V	K	A	2	0	0	0	0	0	1	1	0	0	0	1	0	2	0	0	1	0	0	2	0	0	10	0	1067.5651	tr|I3LT95|I3LT95_PIG	tr|I3LT95|I3LT95_PIG	2	11	yes	yes	1;2	2.7728E-05	118.5	By MS/MS	By MS/MS	By MS/MS	By MS/MS	By MS/MS	By MS/MS	By MS/MS
AATFGLILDDVSLTHLTFGK	RELVSRQVSDDLTERAATFGLILDDVSLTH	LILDDVSLTHLTFGKEFTEAVEAKQVAQQE	R	A	A	G	K	E	2	0	0	2	0	0	0	2	1	1	4	1	0	2	0	1	3	0	0	1	0	0	20	0	2118.1361	tr|F2Z543|F2Z543_PIG	tr|F2Z543|F2Z543_PIG	158	177	no	no	2;3	5.0721E-21	209.21	By MS/MS	By MS/MS	By MS/MS	By MS/MS	By MS/MS	By MS/MS	By MS/MS
AATFPLQVLGFEVDAVNSVQFSNHTGYAHWK	LSIQSHVVRGYVGNRAATFPLQVLGFEVDA	NSVQFSNHTGYAHWKGQVLNSDELHALYEG	R	A	A	W	K	G	4	0	2	1	0	2	1	2	2	0	2	1	0	3	1	2	2	1	1	4	0	0	31	0	3432.6891	tr|A0A286ZIG4|A0A286ZIG4_PIG;sp|O46560|PDXK_PIG	tr|A0A286ZIG4|A0A286ZIG4_PIG	33	63	yes	no	4	8.3568E-59	263.92	By MS/MS	By MS/MS	By MS/MS		By MS/MS	By MS/MS	By MS/MS
AATFTYSPLLYWINK	LRREERAQEWVQVMRAATFTYSPLLYWINK	AATFTYSPLLYWINKRRHYGMNAAINTGPP	R	A	A	N	K	R	2	0	1	0	0	0	0	0	0	1	2	1	0	1	1	1	2	1	2	0	0	0	15	0	1786.9294	tr|I3LEX3|I3LEX3_PIG	tr|I3LEX3|I3LEX3_PIG	56	70	yes	yes	2	0.0023713	68.355					By matching		By matching
AATGEEVSAEDLGGADLHCR	RKQGTIFLGGPPLVKAATGEEVSAEDLGGA	EVSAEDLGGADLHCRKSGVSDYYALDDNHA	K	A	A	C	R	K	4	1	0	2	1	0	3	3	1	0	2	0	0	0	0	1	1	0	0	1	0	0	20	0	2056.912	tr|A0A287B773|A0A287B773_PIG;tr|F1SK15|F1SK15_PIG	tr|A0A287B773|A0A287B773_PIG	249	268	yes	no	3	4.615E-06	133.78	By matching	By MS/MS	By MS/MS	By MS/MS	By MS/MS	By matching	By MS/MS
AATGPTIEEVD	GCTGPSCGTGYTPGRAATGPTIEEVD____	TPGRAATGPTIEEVD_______________	R	A	A	V	D	-	2	0	0	1	0	0	2	1	0	1	0	0	0	0	1	0	2	0	0	1	0	0	11	0	1101.519	sp|A5A8V7|HS71L_PIG	sp|A5A8V7|HS71L_PIG	631	641	yes	yes	2	0.053	47.657					By MS/MS	By matching	By matching
AATGSTSEGEEIFLLIQSEK	FYNDDIFNFNYAQAKAATGSTSEGEEIFLL	TSEGEEIFLLIQSEKLKNDYIYLSWLARCY	K	A	A	E	K	L	2	0	0	0	0	1	4	2	0	2	2	1	0	1	0	3	2	0	0	0	0	0	20	0	2109.0477	tr|A0A287ARA1|A0A287ARA1_PIG	tr|A0A287ARA1|A0A287ARA1_PIG	404	423	yes	yes	2	2.0062E-05	128.73							By MS/MS
AATIIYTSGTTGRPK	APGAGRVPERDWRKRAATIIYTSGTTGRPK	AATIIYTSGTTGRPKGVLSTHRNLEAVVTG	R	A	A	P	K	G	2	1	0	0	0	0	0	2	0	2	0	1	0	0	1	1	4	0	1	0	0	0	15	1	1535.8308	tr|A0A287A933|A0A287A933_PIG;tr|A0A286ZYB0|A0A286ZYB0_PIG;tr|I3LK72|I3LK72_PIG	tr|A0A287A933|A0A287A933_PIG	262	276	yes	no	2;3	4.2006E-08	169.52				By matching	By matching	By matching	By matching
AATITATSPGALWGLDR	RGSFGELALMYNTPRAATITATSPGALWGL	TITATSPGALWGLDRVTFRRIIVKNNAKKR	R	A	A	D	R	V	4	1	0	1	0	0	0	2	0	1	2	0	0	0	1	1	3	1	0	0	0	0	17	0	1699.8893	tr|A0A286ZNQ7|A0A286ZNQ7_PIG	tr|A0A286ZNQ7|A0A286ZNQ7_PIG	232	248	yes	yes	2;3	3.8415E-13	188.91	By MS/MS	By MS/MS	By MS/MS	By MS/MS	By MS/MS	By matching	By matching
AATITPFR	APVKQKTVAELEAEKAATITPFRKTMTSAS	AELEAEKAATITPFRKTMTSASVYTAGLTG	K	A	A	F	R	K	2	1	0	0	0	0	0	0	0	1	0	0	0	1	1	0	2	0	0	0	0	0	8	0	875.4865	tr|F1SMG3|F1SMG3_PIG;tr|A0A286ZZS0|A0A286ZZS0_PIG;tr|A0A287BII8|A0A287BII8_PIG;tr|A0A286ZZT0|A0A286ZZT0_PIG	tr|F1SMG3|F1SMG3_PIG	463	470	no	no	2	0.0067101	73.039	By MS/MS	By MS/MS	By MS/MS	By MS/MS	By matching	By MS/MS	By MS/MS
AATITPFRK	APVKQKTVAELEAEKAATITPFRKTMTSAS	ELEAEKAATITPFRKTMTSASVYTAGLTGI	K	A	A	R	K	T	2	1	0	0	0	0	0	0	0	1	0	1	0	1	1	0	2	0	0	0	0	0	9	1	1003.5815	tr|F1SMG3|F1SMG3_PIG;tr|A0A286ZZS0|A0A286ZZS0_PIG;tr|A0A287BII8|A0A287BII8_PIG;tr|A0A286ZZT0|A0A286ZZT0_PIG	tr|F1SMG3|F1SMG3_PIG	463	471	no	no	2;3	0.00066854	96.492	By MS/MS	By MS/MS	By MS/MS	By MS/MS	By MS/MS	By MS/MS	By MS/MS
AATIVATSEGSLWGLDR	HGSFGELALMYNTPRAATIVATSEGSLWGL	TIVATSEGSLWGLDRVTFRRIIVKNNAKKR	R	A	A	D	R	V	3	1	0	1	0	0	1	2	0	1	2	0	0	0	0	2	2	1	0	1	0	0	17	0	1745.8948	tr|C1PIG4|C1PIG4_PIG;tr|A0A287AEK2|A0A287AEK2_PIG	tr|C1PIG4|C1PIG4_PIG	215	231	yes	no	2;3	6.1298E-36	248.32	By MS/MS	By MS/MS	By MS/MS	By MS/MS	By MS/MS	By MS/MS	By MS/MS
AATLELSEVKK	AAAKAEAGHNRRHFKAATLELSEVKKELQA	RHFKAATLELSEVKKELQAKEQEVQRLQAE	K	A	A	K	K	E	2	0	0	0	0	0	2	0	0	0	2	2	0	0	0	1	1	0	0	1	0	0	11	1	1187.6762	tr|A0A287BTI4|A0A287BTI4_PIG;tr|F1RI72|F1RI72_PIG	tr|A0A287BTI4|A0A287BTI4_PIG	1113	1123	yes	no	2	0.04251	53.517	By matching	By matching	By matching		By matching
AATLESSEEDTLLNFVR	______________________________	TLESSEEDTLLNFVRVLEKRDGTVLRLQQY	M	A	A	V	R	V	2	1	1	1	0	0	3	0	0	0	3	0	0	1	0	2	2	0	0	1	0	0	17	0	1893.932	tr|A0A287B739|A0A287B739_PIG	tr|A0A287B739|A0A287B739_PIG	2	18	yes	yes	2;3	2.7218E-47	265.6	By MS/MS	By MS/MS	By MS/MS	By MS/MS	By MS/MS	By MS/MS	By MS/MS
AATLMMLGR	AIDMCPKNASYYGNRAATLMMLGRFREALG	SYYGNRAATLMMLGRFREALGDAQQSVRLD	R	A	A	G	R	F	2	1	0	0	0	0	0	1	0	0	2	0	2	0	0	0	1	0	0	0	0	0	9	0	962.50414	tr|A0A287B3M2|A0A287B3M2_PIG;tr|F1S0P4|F1S0P4_PIG	tr|A0A287B3M2|A0A287B3M2_PIG	69	77	yes	no	2	0.087145	43.814					By MS/MS
AATNLENQLHSAQK	______________________________	MAATNLENQLHSAQKNLLFLQREHASTLKG	M	A	A	Q	K	N	3	0	2	0	0	2	1	0	1	0	2	1	0	0	0	1	1	0	0	0	0	0	14	0	1523.7692	tr|F1RFN0|F1RFN0_PIG	tr|F1RFN0|F1RFN0_PIG	2	15	yes	yes	2	1.6264E-09	176.42	By MS/MS	By MS/MS	By MS/MS	By MS/MS	By MS/MS	By MS/MS	By MS/MS
AATPEPGEPGK	______________________________	______________________________	M	A	A	G	K	G	2	0	0	0	0	0	2	2	0	0	0	1	0	0	3	0	1	0	0	0	0	0	11	0	1052.5138	tr|A0A287A189|A0A287A189_PIG	tr|A0A287A189|A0A287A189_PIG	2	12	yes	yes	2	0.024911	47.187	By MS/MS	By MS/MS	By matching	By matching
AATPFSDSWYYPAHPPSYTSTWNSR	LGTGGILGYLFGSNRAATPFSDSWYYPAHP	YPAHPPSYTSTWNSRAYSPLRGGPGSYSAC	R	A	A	S	R	A	3	1	1	1	0	0	0	0	1	0	0	0	0	1	4	5	3	2	3	0	0	0	25	0	2888.2831	tr|A0A287AGS1|A0A287AGS1_PIG	tr|A0A287AGS1|A0A287AGS1_PIG	278	302	yes	yes	3	3.3413E-06	91.767		By matching	By MS/MS			By matching
AATPTPSLASGK	GLGLALGGGSPSRRKAATPTPSLASGKLRE	RRKAATPTPSLASGKLREE___________	K	A	A	G	K	L	3	0	0	0	0	0	0	1	0	0	1	1	0	0	2	2	2	0	0	0	0	0	12	0	1099.5873	tr|F1RNH0|F1RNH0_PIG	tr|F1RNH0|F1RNH0_PIG	457	468	yes	yes	2	3.9577E-06	140.16	By MS/MS	By MS/MS	By MS/MS	By MS/MS	By MS/MS	By MS/MS
AATQCEFSK	DPASISVLIIAWKFRAATQCEFSKQEFMDG	IAWKFRAATQCEFSKQEFMDGMTELGCDSI	R	A	A	S	K	Q	2	0	0	0	1	1	1	0	0	0	0	1	0	1	0	1	1	0	0	0	0	0	9	0	1040.4597	tr|A0A287BB12|A0A287BB12_PIG;tr|I3L7H0|I3L7H0_PIG;tr|A0A287AU07|A0A287AU07_PIG;tr|I3L6I2|I3L6I2_PIG	tr|A0A287BB12|A0A287BB12_PIG	110	118	yes	no	2	0.0042028	69.598				By matching
AATQFWR	LVVVYYGVDFSFDYRAATQFWRSKVLEVAK	VDFSFDYRAATQFWRSKVLEVAKDFPEYTF	R	A	A	W	R	S	2	1	0	0	0	1	0	0	0	0	0	0	0	1	0	0	1	1	0	0	0	0	7	0	878.43989	tr|F1SAD9|F1SAD9_PIG;tr|A0A287B1Q0|A0A287B1Q0_PIG	tr|F1SAD9|F1SAD9_PIG	430	436	yes	no	2	0.011306	91.584		By matching		By MS/MS		By MS/MS	By MS/MS
AATSPALFNR	VVFTMNPSSEGLKDRAATSPALFNRCVLNW	GLKDRAATSPALFNRCVLNWFGDWSTEALY	R	A	A	N	R	C	3	1	1	0	0	0	0	0	0	0	1	0	0	1	1	1	1	0	0	0	0	0	10	0	1046.5509	tr|A0A287B9W3|A0A287B9W3_PIG	tr|A0A287B9W3|A0A287B9W3_PIG	2175	2184	yes	yes	2	6.5228E-06	144.38	By MS/MS	By MS/MS	By matching	By MS/MS	By MS/MS	By MS/MS	By MS/MS
AATSTLSVCDFLGEK	TKLTWGPYLWFYMLRAATSTLSVCDFLGEK	AATSTLSVCDFLGEKIASVLGISTPKYQYA	R	A	A	E	K	I	2	0	0	1	1	0	1	1	0	0	2	1	0	1	0	2	2	0	0	1	0	0	15	0	1597.7658	tr|A0A287AMV6|A0A287AMV6_PIG;tr|A0A287AWY8|A0A287AWY8_PIG	tr|A0A287AMV6|A0A287AMV6_PIG	129	143	yes	no	2	0.036582	46.88					By matching
AATTGHVIDIYACALDQTGLLEMK	YVKKGTKHFEALANRAATTGHVIDIYACAL	IYACALDQTGLLEMKCCPNLTGGYMVMGDS	R	A	A	M	K	C	4	0	0	2	1	1	1	2	1	2	3	1	1	0	0	0	3	0	1	1	0	0	24	0	2590.2771	tr|F1SHL3|F1SHL3_PIG;tr|A0A287AP11|A0A287AP11_PIG	tr|F1SHL3|F1SHL3_PIG	338	361	yes	no	3	3.3221E-12	168.14	By MS/MS	By MS/MS	By MS/MS	By MS/MS	By MS/MS	By MS/MS	By MS/MS
AATVGYNILK	ISKDRKERVRQGIVKAATVGYNILKEGGSA	QGIVKAATVGYNILKEGGSAVDAVEGAVVV	K	A	A	L	K	E	2	0	1	0	0	0	0	1	0	1	1	1	0	0	0	0	1	0	1	1	0	0	10	0	1048.5917	tr|F1RPW8|F1RPW8_PIG;tr|A0A286ZT02|A0A286ZT02_PIG	tr|F1RPW8|F1RPW8_PIG	31	40	yes	no	2	0.00099549	85.064	By MS/MS	By MS/MS	By MS/MS	By MS/MS	By MS/MS	By MS/MS	By MS/MS
AATVTLEPAGR	______________________________	______________________________	M	A	A	G	R	C	3	1	0	0	0	0	1	1	0	0	1	0	0	0	1	0	2	0	0	1	0	0	11	0	1084.5877	tr|F1S3J0|F1S3J0_PIG	tr|F1S3J0|F1S3J0_PIG	2	12	yes	yes	2	1.9218E-05	120.12	By MS/MS	By MS/MS	By MS/MS	By MS/MS	By MS/MS	By MS/MS	By MS/MS
AATVVAPPGPVPGR	______________________________	MAATVVAPPGPVPGRANKRSGSGQGGGGGG	M	A	A	G	R	A	3	1	0	0	0	0	0	2	0	0	0	0	0	0	4	0	1	0	0	3	0	0	14	0	1287.7299	tr|I3LEF1|I3LEF1_PIG;tr|F1SG88|F1SG88_PIG	tr|I3LEF1|I3LEF1_PIG	2	15	yes	no	2	0.014568	54.608	By MS/MS	By MS/MS				By MS/MS
AATVVLAAGWPR	______________________________	WRRAATVVLAAGWPRWVPAAPSRPQLPAEG	R	A	A	P	R	W	4	1	0	0	0	0	0	1	0	0	1	0	0	0	1	0	1	1	0	2	0	0	12	0	1210.6822	tr|A0A287B8K2|A0A287B8K2_PIG	tr|A0A287B8K2|A0A287B8K2_PIG	15	26	yes	yes	2;3	6.76E-06	135.79	By MS/MS	By MS/MS	By MS/MS	By MS/MS	By matching	By MS/MS	By MS/MS
AAVAADALR	WLPSNSKPHNHVYPRAAVAADALRCSEIGR	NHVYPRAAVAADALRCSEIGRDTLRDGGSA	R	A	A	L	R	C	5	1	0	1	0	0	0	0	0	0	1	0	0	0	0	0	0	0	0	1	0	0	9	0	856.47667	sp|P20735|GGT1_PIG;tr|J9JIM2|J9JIM2_PIG;tr|K7GKE3|K7GKE3_PIG	sp|P20735|GGT1_PIG	40	48	yes	no	2	0.0069502	65.252	By MS/MS	By matching	By matching	By matching	By MS/MS	By matching	By matching
AAVAASPAAAAEDQELQR	______________________________	AASPAAAAEDQELQREAVPGLESQRRQIEN	M	A	A	Q	R	E	8	1	0	1	0	2	2	0	0	0	1	0	0	0	1	1	0	0	0	1	0	0	18	0	1767.8751	tr|A0A287B8P7|A0A287B8P7_PIG;tr|F1RWV6|F1RWV6_PIG;tr|A0A287AJL4|A0A287AJL4_PIG	tr|A0A287B8P7|A0A287B8P7_PIG	2	19	yes	no	2;3	1.3007E-13	183.79	By MS/MS	By MS/MS	By matching
AAVAGELPEPLELIFPTEVLEESTR	TEEHTFFYLNEEAEKAAVAGELPEPLELIF	LELIFPTEVLEESTRT______________	K	A	A	T	R	T	3	1	0	0	0	0	6	1	0	1	4	0	0	1	3	1	2	0	0	2	0	0	25	0	2709.4113	tr|I3LN57|I3LN57_PIG;tr|F1S4S3|F1S4S3_PIG	tr|I3LN57|I3LN57_PIG	530	554	yes	no	3	4.0853E-05	74.579
AAVAGELPEPLELIFPTEVLEESTRT	TEEHTFFYLNEEAEKAAVAGELPEPLELIF	ELIFPTEVLEESTRT_______________	K	A	A	R	T	-	3	1	0	0	0	0	6	1	0	1	4	0	0	1	3	1	3	0	0	2	0	0	26	1	2810.459	tr|I3LN57|I3LN57_PIG;tr|F1S4S3|F1S4S3_PIG	tr|I3LN57|I3LN57_PIG	530	555	yes	no	3	1.0175E-05	85.573	By MS/MS	By matching		By MS/MS			By MS/MS
AAVALLMDSFSCELQPWGVK	GDMPFPCLSAYGTSKAAVALLMDSFSCELQ	LMDSFSCELQPWGVKVSVIQPACFRTEAVK	K	A	A	V	K	V	3	0	0	1	1	1	1	1	0	0	3	1	1	1	1	2	0	1	0	2	0	0	20	0	2221.0911	tr|Q8MKG1|Q8MKG1_PIG	tr|Q8MKG1|Q8MKG1_PIG	237	256	yes	yes	2;3	4.2704E-08	162.32							By MS/MS
AAVATLLQSVHVPEFTPK	NLFAQTYGLTGSQDRAAVATLLQSVHVPEF	ATLLQSVHVPEFTPKSGVKIHVSDQELQSA	R	A	A	P	K	S	3	0	0	0	0	1	1	0	1	0	2	1	0	1	2	1	2	0	0	3	0	0	18	0	1907.0516	tr|K7GRY0|K7GRY0_PIG	tr|K7GRY0|K7GRY0_PIG	785	802	yes	yes	2;3;4	6.0724E-60	283.13	By MS/MS	By MS/MS	By MS/MS	By MS/MS	By MS/MS	By MS/MS	By MS/MS
AAVAWANQNR	DCPENAFLRDQPWYKAAVAWANQNRAPVLS	QPWYKAAVAWANQNRAPVLSIDPPVHEVEQ	K	A	A	N	R	A	4	1	2	0	0	1	0	0	0	0	0	0	0	0	0	0	0	1	0	1	0	0	10	0	1099.5523	tr|A0A287ARX6|A0A287ARX6_PIG;tr|A0A287B8P4|A0A287B8P4_PIG;tr|F1SIE7|F1SIE7_PIG	tr|A0A287ARX6|A0A287ARX6_PIG	363	372	yes	no	2	0.077333	43.246		By MS/MS			By matching	By matching	By matching
AAVAWEAGKPLSIEEIEVAPPK	______________________________	GKPLSIEEIEVAPPKAHEVRIKIIATAVCH	K	A	A	P	K	A	5	0	0	0	0	0	4	1	0	2	1	2	0	0	3	1	0	1	0	2	0	0	22	1	2304.2365	tr|A0A287AZV4|A0A287AZV4_PIG;tr|F1S0C1|F1S0C1_PIG	tr|A0A287AZV4|A0A287AZV4_PIG	2	23	yes	no	2;3;4	4.911E-12	179.36	By MS/MS	By MS/MS	By MS/MS	By MS/MS	By MS/MS	By MS/MS	By MS/MS
AAVDAGFVPNDMQVGQTGK	YDLADQLHAAVGASRAAVDAGFVPNDMQVG	AGFVPNDMQVGQTGKIVAPELYIAVGISGA	R	A	A	G	K	I	3	0	1	2	0	2	0	3	0	0	0	1	1	1	1	0	1	0	0	3	0	0	19	0	1903.9098	tr|A0A287A4T2|A0A287A4T2_PIG;tr|A0A286ZRJ3|A0A286ZRJ3_PIG;tr|F1SJX1|F1SJX1_PIG	tr|A0A287A4T2|A0A287A4T2_PIG	250	268	yes	no	2;3	5.355E-14	182.89	By MS/MS	By MS/MS	By MS/MS	By MS/MS	By MS/MS	By MS/MS	By MS/MS
AAVDASYIDEIDGLFK	INLMLSTYAKILSERAAVDASYIDEIDGLF	AVDASYIDEIDGLFKEANTIENFLIQKREL	R	A	A	F	K	E	3	0	0	3	0	0	1	1	0	2	1	1	0	1	0	1	0	0	1	1	0	0	16	0	1725.8461	tr|I3LSF1|I3LSF1_PIG	tr|I3LSF1|I3LSF1_PIG	79	94	yes	yes	2;3	1.175E-05	140.91	By MS/MS	By MS/MS	By MS/MS	By MS/MS	By MS/MS	By MS/MS	By MS/MS
AAVDGPDLEMLTGQER	YIPPHAALCLEVTLKAAVDGPDLEMLTGQE	AVDGPDLEMLTGQERVALANRKRECGNAHY	K	A	A	E	R	V	2	1	0	2	0	1	2	2	0	0	2	0	1	0	1	0	1	0	0	1	0	0	16	0	1700.8039	tr|A0A287BLV8|A0A287BLV8_PIG;tr|F1S912|F1S912_PIG;tr|A0A286ZS80|A0A286ZS80_PIG;tr|A0A287AWK4|A0A287AWK4_PIG	tr|A0A287BLV8|A0A287BLV8_PIG	204	219	yes	no	2	6.8378E-09	174.21	By MS/MS	By MS/MS	By MS/MS	By MS/MS	By MS/MS	By MS/MS	By MS/MS
AAVDLVAEFPQPAGATR	______________________________	VDLVAEFPQPAGATRWAEVMARFAAGLGSQ	M	A	A	T	R	W	5	1	0	1	0	1	1	1	0	0	1	0	0	1	2	0	1	0	0	2	0	0	17	0	1711.8893	tr|F1SF93|F1SF93_PIG	tr|F1SF93|F1SF93_PIG	2	18	yes	yes	2;3	1.7686E-09	170.95	By MS/MS	By MS/MS	By MS/MS	By MS/MS	By MS/MS	By MS/MS	By MS/MS
AAVDMYTEGIADIGEMIMLLPICPPDEK	IATKYDLCGKDIKERAAVDMYTEGIADIGE	GEMIMLLPICPPDEKDAKMALIKERVSNHY	R	A	A	E	K	D	3	0	0	3	1	0	3	2	0	4	2	1	3	0	3	0	1	0	1	1	0	0	28	0	3091.4626	tr|A0A287A995|A0A287A995_PIG;tr|A0A287B688|A0A287B688_PIG	tr|A0A287A995|A0A287A995_PIG	90	117	yes	no	2;3;4	8.303E-15	155.87	By MS/MS		By matching	By MS/MS	By MS/MS	By MS/MS	By MS/MS
AAVDMYTEGIADIGEMIMLLPICPPDEKDAK	IATKYDLCGKDIKERAAVDMYTEGIADIGE	IMLLPICPPDEKDAKMALIKERVSNHYLPA	R	A	A	A	K	M	4	0	0	4	1	0	3	2	0	4	2	2	3	0	3	0	1	0	1	1	0	0	31	1	3405.6216	tr|A0A287A995|A0A287A995_PIG;tr|A0A287B688|A0A287B688_PIG	tr|A0A287A995|A0A287A995_PIG	90	120	yes	no	3;4	1.8135E-18	166.98		By MS/MS	By matching	By MS/MS	By MS/MS	By MS/MS	By MS/MS
AAVDPADSTAEFR	VYQWESPDPKLFDTRAAVDPADSTAEFRLS	TRAAVDPADSTAEFRLSQGDVYKDLRLRGY	R	A	A	F	R	L	4	1	0	2	0	0	1	0	0	0	0	0	0	1	1	1	1	0	0	1	0	0	13	0	1348.6259	tr|I3LC73|I3LC73_PIG	tr|I3LC73|I3LC73_PIG	973	985	yes	yes	2	8.1222E-07	154.24	By MS/MS	By MS/MS	By MS/MS	By MS/MS	By MS/MS	By MS/MS	By MS/MS
AAVDSFYLLYR	______________________________	______________________________	M	A	A	Y	R	E	2	1	0	1	0	0	0	0	0	0	2	0	0	1	0	1	0	0	2	1	0	0	11	0	1316.6765	tr|F1S5S7|F1S5S7_PIG	tr|F1S5S7|F1S5S7_PIG	2	12	yes	yes	2	8.0063E-14	187	By matching	By MS/MS	By MS/MS		By MS/MS	By MS/MS	By MS/MS
AAVEALQSQALHATSQQPLR	RRELEEETSAFNRRKAAVEALQSQALHATS	LQSQALHATSQQPLRKDKDKKN________	K	A	A	L	R	K	5	1	0	0	0	4	1	0	1	0	3	0	0	0	1	2	1	0	0	1	0	0	20	0	2118.1182	tr|F1RJU9|F1RJU9_PIG;tr|A0A287AWW1|A0A287AWW1_PIG	tr|F1RJU9|F1RJU9_PIG	403	422	yes	no	3	0.012877	50.425	By matching				By MS/MS
AAVEEEPKPK	______________________________	______________________________	M	A	A	P	K	K	2	0	0	0	0	0	3	0	0	0	0	2	0	0	2	0	0	0	0	1	0	0	10	1	1096.5764	tr|F1S2G5|F1S2G5_PIG;tr|A0A287AXX0|A0A287AXX0_PIG;tr|A0A286ZZS1|A0A286ZZS1_PIG;tr|A0A287AR68|A0A287AR68_PIG	tr|F1S2G5|F1S2G5_PIG	2	11	yes	no	2	5.2149E-05	117.04	By MS/MS	By MS/MS	By MS/MS	By MS/MS	By MS/MS	By MS/MS	By MS/MS
AAVEEGIVLGGGCALLR	NEKKDRVTDALNATRAAVEEGIVLGGGCAL	VEEGIVLGGGCALLRCIPALESITPANEDQ	R	A	A	L	R	C	3	1	0	0	1	0	2	4	0	1	3	0	0	0	0	0	0	0	0	2	0	0	17	0	1683.8978	tr|F1SMZ7|F1SMZ7_PIG;tr|A0A287ATN8|A0A287ATN8_PIG	tr|F1SMZ7|F1SMZ7_PIG	430	446	yes	no	2;3	2.2193E-26	223.14	By MS/MS	By MS/MS	By MS/MS	By MS/MS	By MS/MS	By MS/MS	By MS/MS
AAVELEEPEDAR	RKALEHVPNSVRLWKAAVELEEPEDARIML	LWKAAVELEEPEDARIMLSRAVECCPTSVE	K	A	A	A	R	I	3	1	0	1	0	0	4	0	0	0	1	0	0	0	1	0	0	0	0	1	0	0	12	0	1327.6256	tr|I3L7Q4|I3L7Q4_PIG;tr|A0A286ZT56|A0A286ZT56_PIG	tr|I3L7Q4|I3L7Q4_PIG	350	361	yes	no	2	0.0065061	66.92		By matching		By MS/MS		By matching	By matching
AAVENFLPTPSK	RYGKMLVQATMTIYKAAVENFLPTPSKSHY	IYKAAVENFLPTPSKSHYVFNLRDFSRVIQ	K	A	A	S	K	S	2	0	1	0	0	0	1	0	0	0	1	1	0	1	2	1	1	0	0	1	0	0	12	0	1272.6714	tr|A0A287A5Y7|A0A287A5Y7_PIG	tr|A0A287A5Y7|A0A287A5Y7_PIG	2199	2210	yes	yes	2	0.03741	50.353
AAVENLPTFLVELSR	PDRLELEAAQKFLERAAVENLPTFLVELSR	AAVENLPTFLVELSRVLANPGNSQVARVAA	R	A	A	S	R	V	2	1	1	0	0	0	2	0	0	0	3	0	0	1	1	1	1	0	0	2	0	0	15	0	1657.9039	tr|F1RWJ5|F1RWJ5_PIG	tr|F1RWJ5|F1RWJ5_PIG	28	42	yes	yes	2;3	9.1661E-07	157.09	By MS/MS	By MS/MS	By MS/MS	By MS/MS	By MS/MS	By MS/MS	By MS/MS
AAVEQVPIEPYTIPLSQAEVIQEGSDVTLVAWGTQVHVIR	DKNPCIFFEPKILYRAAVEQVPIEPYTIPL	DVTLVAWGTQVHVIREVASMAREKLGVSCE	R	A	A	I	R	E	4	1	0	1	0	4	4	2	1	4	2	0	0	0	3	2	3	1	1	7	0	0	40	0	4342.2849	tr|F1RQL3|F1RQL3_PIG	tr|F1RQL3|F1RQL3_PIG	250	289	yes	yes	3;4;5	1.089E-38	174.66	By MS/MS	By MS/MS	By MS/MS	By MS/MS	By MS/MS		By MS/MS
AAVESLGFILFR	LLHVAVSDVNDDVRRAAVESLGFILFRTPE	VRRAAVESLGFILFRTPEQCPSVVSLLSES	R	A	A	F	R	T	2	1	0	0	0	0	1	1	0	1	2	0	0	2	0	1	0	0	0	1	0	0	12	0	1321.7394	tr|F1SMW9|F1SMW9_PIG	tr|F1SMW9|F1SMW9_PIG	617	628	yes	yes	2;3	7.4663E-08	159.58	By MS/MS	By MS/MS	By MS/MS	By MS/MS	By MS/MS	By MS/MS	By MS/MS
AAVEWFDGK	KGDATVSYEDPPTAKAAVEWFDGKDFQGSK	DPPTAKAAVEWFDGKDFQGSKLKVSLARKK	K	A	A	G	K	D	2	0	0	1	0	0	1	1	0	0	0	1	0	1	0	0	0	1	0	1	0	0	9	0	1021.4869	tr|A0A287ASQ1|A0A287ASQ1_PIG;tr|A0A287A6T1|A0A287A6T1_PIG;tr|A0A286ZXI2|A0A286ZXI2_PIG;tr|A0A287APW0|A0A287APW0_PIG;tr|F1RFI8|F1RFI8_PIG	tr|A0A287ASQ1|A0A287ASQ1_PIG	425	433	yes	no	2	0.0040597	69.825	By matching	By matching	By MS/MS	By MS/MS	By MS/MS	By MS/MS	By MS/MS
AAVEWFDGKDFQGSK	KGDATVSYEDPPTAKAAVEWFDGKDFQGSK	AAVEWFDGKDFQGSKLKVSLARKKPPMNSM	K	A	A	S	K	L	2	0	0	2	0	1	1	2	0	0	0	2	0	2	0	1	0	1	0	1	0	0	15	1	1683.7893	tr|A0A287ASQ1|A0A287ASQ1_PIG;tr|A0A287A6T1|A0A287A6T1_PIG;tr|A0A286ZXI2|A0A286ZXI2_PIG;tr|A0A287APW0|A0A287APW0_PIG;tr|F1RFI8|F1RFI8_PIG	tr|A0A287ASQ1|A0A287ASQ1_PIG	425	439	yes	no	2;3	6.5148E-26	220.29	By MS/MS	By MS/MS	By MS/MS	By MS/MS	By MS/MS	By MS/MS	By MS/MS
AAVFDLDGVLALPSITTSWAR	______________________________	DGVLALPSITTSWARAEEKLALPRGFLNEA	R	A	A	A	R	A	4	1	0	2	0	0	0	1	0	1	3	0	0	1	1	2	2	1	0	2	0	0	21	0	2202.1685	tr|F1RJS3|F1RJS3_PIG;sp|Q6Q2C2|HYES_PIG;tr|A0A287BED6|A0A287BED6_PIG	tr|F1RJS3|F1RJS3_PIG	5	25	yes	no	2;3	2.5817E-49	271.73	By MS/MS	By MS/MS	By MS/MS	By MS/MS	By MS/MS	By MS/MS	By MS/MS
AAVFVLR	______________________________	______________________________	M	A	A	L	R	S	2	1	0	0	0	0	0	0	0	0	1	0	0	1	0	0	0	0	0	2	0	0	7	0	774.47521	tr|F1SKI6|F1SKI6_PIG	tr|F1SKI6|F1SKI6_PIG	2	8	yes	yes	2	0.10506	36.587	By MS/MS	By matching	By MS/MS	By MS/MS	By matching	By matching
AAVGQGDFSLLDHR	KEQWRQQQRTEALRRAAVGQGDFSLLDHRG	RAAVGQGDFSLLDHRGQVRCKADFRGQWVL	R	A	A	H	R	G	2	1	0	2	0	1	0	2	1	0	2	0	0	1	0	1	0	0	0	1	0	0	14	0	1484.7372	tr|A0A287AQS7|A0A287AQS7_PIG	tr|A0A287AQS7|A0A287AQS7_PIG	95	108	yes	yes	3	0.00018401	89.231	By MS/MS	By MS/MS	By MS/MS	By MS/MS	By MS/MS	By MS/MS	By MS/MS
AAVHEALCDNVDTR	EREETELNKCFYDKKAAVHEALCDNVDTRT	KAAVHEALCDNVDTRTALEEMRALVSQCNL	K	A	A	T	R	T	3	1	1	2	1	0	1	0	1	0	1	0	0	0	0	0	1	0	0	2	0	0	14	0	1569.7206	tr|F1RYA3|F1RYA3_PIG	tr|F1RYA3|F1RYA3_PIG	582	595	yes	yes	3	0.012247	50.108						By matching	By matching
AAVHLEGKIEQAQR	QTKTNRAVANSRPAKAAVHLEGKIEQAQRW	KAAVHLEGKIEQAQRWIDNPTVDDRGVGQA	K	A	A	Q	R	W	3	1	0	0	0	2	2	1	1	1	1	1	0	0	0	0	0	0	0	1	0	0	14	1	1548.8372	sp|P26234-2|VINC_PIG;sp|P26234|VINC_PIG;tr|A0A2C9F393|A0A2C9F393_PIG	sp|P26234-2|VINC_PIG	490	503	no	no	2	2.0893E-06	160.67				By matching	By matching	By matching	By matching
AAVHPPALAVLSHTPDGATQTIAWVGK	ELKTRGFGGIYGVGKAAVHPPALAVLSHTP	HTPDGATQTIAWVGKGIVYDTGGLSMKGKT	K	A	A	G	K	G	6	0	0	1	0	1	0	2	2	1	2	1	0	0	3	1	3	1	0	3	0	0	27	0	2707.4446	tr|A5GFT5|A5GFT5_PIG;tr|A0A287AFW2|A0A287AFW2_PIG	tr|A5GFT5|A5GFT5_PIG	234	260	yes	no	3;4	3.8496E-11	145.9	By MS/MS	By MS/MS	By MS/MS	By MS/MS	By MS/MS	By MS/MS	By MS/MS
AAVIFADTLTLLFEGIAR	ENLLLVLGTDMSDRRAAVIFADTLTLLFEG	IFADTLTLLFEGIARIVETHQPIVETYYGP	R	A	A	A	R	I	4	1	0	1	0	0	1	1	0	2	3	0	0	2	0	0	2	0	0	1	0	0	18	0	1920.072	tr|I3LF91|I3LF91_PIG	tr|I3LF91|I3LF91_PIG	268	285	yes	yes	2;3	0.00021762	102.66	By MS/MS			By MS/MS	By MS/MS	By MS/MS	By MS/MS
AAVIGLTK	SIKGVVNRCVYSATKAAVIGLTKSVAADFI	CVYSATKAAVIGLTKSVAADFIQQGIRCNC	K	A	A	T	K	S	2	0	0	0	0	0	0	1	0	1	1	1	0	0	0	0	1	0	0	1	0	0	8	0	771.48544	tr|I3LHC8|I3LHC8_PIG	tr|I3LHC8|I3LHC8_PIG	152	159	yes	yes	2	0.007436	71.342	By MS/MS	By MS/MS	By MS/MS	By MS/MS	By MS/MS	By MS/MS	By MS/MS
AAVLCLSYRPDILVTGTYDKK	DMAADGQQFGEIKGKAAVLCLSYRPDILVT	SYRPDILVTGTYDKKVTIYDPRVGPALLKS	K	A	A	K	K	V	2	1	0	2	1	0	0	1	0	1	3	2	0	0	1	1	2	0	2	2	0	0	21	2	2382.2617	tr|F1SEX6|F1SEX6_PIG	tr|F1SEX6|F1SEX6_PIG	267	287	yes	yes	4	0.046443	31.775
AAVLGDALMLVK	______________________________	______________________________	M	A	A	V	K	G	3	0	0	1	0	0	0	1	0	0	3	1	1	0	0	0	0	0	0	2	0	0	12	0	1199.6948	tr|F1S8Q4|F1S8Q4_PIG;tr|A0A287B895|A0A287B895_PIG;tr|A0A287BEB5|A0A287BEB5_PIG;tr|A0A286ZK64|A0A286ZK64_PIG	tr|F1S8Q4|F1S8Q4_PIG	2	13	yes	no	2	0.0030026	66.621	By MS/MS	By matching	By matching		By MS/MS	By matching	By matching
AAVLGENGR	KGYAFVQYANERHARAAVLGENGRVLAGQT	NERHARAAVLGENGRVLAGQTLDINMAGEP	R	A	A	G	R	V	2	1	1	0	0	0	1	2	0	0	1	0	0	0	0	0	0	0	0	1	0	0	9	0	885.46683	tr|F1S4Y9|F1S4Y9_PIG;tr|A0A286ZYT0|A0A286ZYT0_PIG;tr|A0A287BLC1|A0A287BLC1_PIG	tr|F1S4Y9|F1S4Y9_PIG	70	78	yes	no	2	0.041039	47.082					By matching		By matching
AAVLNAER	______________________________	______________________________	M	A	A	E	R	L	3	1	1	0	0	0	1	0	0	0	1	0	0	0	0	0	0	0	0	1	0	0	8	0	842.46102	tr|I3LPF1|I3LPF1_PIG	tr|I3LPF1|I3LPF1_PIG	2	9	yes	yes	2	0.0020378	85.212	By matching	By MS/MS	By MS/MS	By matching	By matching		By matching
AAVLVQQWVSYADTELIPAACGATLPALGLR	QLLWPAGLGGPGGSRAAVLVQQWVSYADTE	IPAACGATLPALGLRSSAQDPQAALGALGR	R	A	A	L	R	S	7	1	0	1	1	2	1	2	0	1	5	0	0	0	2	1	2	1	1	3	0	0	31	0	3253.7169	tr|A0A287BPW4|A0A287BPW4_PIG	tr|A0A287BPW4|A0A287BPW4_PIG	92	122	yes	yes	3;4	4.9714E-12	125.52	By MS/MS	By MS/MS	By MS/MS		By MS/MS	By MS/MS	By MS/MS
AAVMATLLFPGR	YTMRGAGAVIHTHSKAAVMATLLFPGREFK	HSKAAVMATLLFPGREFKITHQEMIKGIKK	K	A	A	G	R	E	3	1	0	0	0	0	0	1	0	0	2	0	1	1	1	0	1	0	0	1	0	0	12	0	1245.6904	tr|F1SGT2|F1SGT2_PIG;tr|K7GLU2|K7GLU2_PIG;tr|A0A287ALG9|A0A287ALG9_PIG;tr|A0A286ZZL6|A0A286ZZL6_PIG	tr|F1SGT2|F1SGT2_PIG	107	118	yes	no	2;3	2.8532E-07	146.23	By MS/MS	By MS/MS	By MS/MS	By MS/MS	By MS/MS	By MS/MS	By MS/MS
AAVMHDILDMMPEGIK	VTKQRVESHFDLELRAAVMHDILDMMPEGI	AVMHDILDMMPEGIKQNKARTILQHLSEAW	R	A	A	I	K	Q	2	0	0	2	0	0	1	1	1	2	1	1	3	0	1	0	0	0	0	1	0	0	16	0	1769.8514	tr|F1RHH8|F1RHH8_PIG	tr|F1RHH8|F1RHH8_PIG	687	702	yes	yes	3	0.00025006	82.259			By matching	By matching		By matching	By matching
AAVNLLGEEK	KAKETADAITKEAKKAAVNLLGEEKKST__	KEAKKAAVNLLGEEKKST____________	K	A	A	E	K	K	2	0	1	0	0	0	2	1	0	0	2	1	0	0	0	0	0	0	0	1	0	0	10	0	1042.5659	tr|F1RLG5|F1RLG5_PIG	tr|F1RLG5|F1RLG5_PIG	177	186	yes	yes	2	0.00028766	99.139	By MS/MS	By MS/MS	By MS/MS	By MS/MS	By MS/MS	By MS/MS	By MS/MS
AAVNLLGEEKK	KAKETADAITKEAKKAAVNLLGEEKKST__	EAKKAAVNLLGEEKKST_____________	K	A	A	K	K	S	2	0	1	0	0	0	2	1	0	0	2	2	0	0	0	0	0	0	0	1	0	0	11	1	1170.6608	tr|F1RLG5|F1RLG5_PIG	tr|F1RLG5|F1RLG5_PIG	177	187	yes	yes	2;3	4.3037E-05	119.62	By MS/MS	By MS/MS	By MS/MS		By MS/MS	By MS/MS	By MS/MS
AAVPDAVGK	NLCFVGLISMIDPPRAAVPDAVGKCRSAGI	MIDPPRAAVPDAVGKCRSAGIKVIMVTGDH	R	A	A	G	K	C	3	0	0	1	0	0	0	1	0	0	0	1	0	0	1	0	0	0	0	2	0	0	9	0	826.45487	tr|D2WKD7|D2WKD7_PIG;tr|A0A286ZRK2|A0A286ZRK2_PIG;tr|A0A287BCY9|A0A287BCY9_PIG;tr|A0A287AVW1|A0A287AVW1_PIG;sp|D2WKD8|AT1A2_PIG;tr|A0A287B7W0|A0A287B7W0_PIG;tr|A0A286ZRG2|A0A286ZRG2_PIG;tr|D2WKD6|D2WKD6_PIG;tr|F1SAX3|F1SAX3_PIG;sp|P05024|AT1A1_PIG;tr|I3LT88|I3LT88_PIG	tr|D2WKD6|D2WKD6_PIG	595	603	no	no	2	0.0080166	63.565	By matching	By MS/MS	By MS/MS	By MS/MS	By MS/MS	By MS/MS	By MS/MS
AAVPELLQQQEEDRSK	______________________________	AVPELLQQQEEDRSKLRSVSVDLNVDPSLQ	M	A	A	S	K	L	2	1	0	1	0	3	3	0	0	0	2	1	0	0	1	1	0	0	0	1	0	0	16	1	1839.9327	tr|F1SBI1|F1SBI1_PIG;tr|A0A287A6M6|A0A287A6M6_PIG	tr|F1SBI1|F1SBI1_PIG	2	17	yes	no	2;3	2.0236E-26	220.23	By MS/MS	By MS/MS	By MS/MS	By matching	By MS/MS	By MS/MS	By matching
AAVPIVNLRDEVLFPSWEALFSGSEGQLKPGAR	SRLQDLYSIVRRADRAAVPIVNLRDEVLFP	ALFSGSEGQLKPGARIFSFDGRDVLQHPAW	R	A	A	A	R	I	4	2	1	1	0	1	3	3	0	1	4	1	0	2	3	3	0	1	0	3	0	0	33	2	3552.8729	tr|A0A286ZIL9|A0A286ZIL9_PIG;tr|I3LH70|I3LH70_PIG;tr|A0A287BQN5|A0A287BQN5_PIG	tr|A0A286ZIL9|A0A286ZIL9_PIG	1167	1199	yes	no	4	2.8376E-10	101.37	By MS/MS	By MS/MS	By MS/MS	By MS/MS	By MS/MS	By MS/MS	By matching
AAVPSGASTGIYEALELR	PTVEVDLHTAKGLFRAAVPSGASTGIYEAL	PSGASTGIYEALELRDNDKTRYMGKGVSKA	R	A	A	L	R	D	4	1	0	0	0	0	2	2	0	1	2	0	0	0	1	2	1	0	1	1	0	0	18	0	1803.9367	tr|I3LK59|I3LK59_PIG;tr|A0A287B6S5|A0A287B6S5_PIG;sp|Q1KYT0|ENOB_PIG;tr|A0A286ZSQ1|A0A286ZSQ1_PIG;tr|F1RFY2|F1RFY2_PIG;tr|A0A287AZR0|A0A287AZR0_PIG;tr|I3LCN1|I3LCN1_PIG;tr|A0A287ANH6|A0A287ANH6_PIG;tr|A0A287AVF3|A0A287AVF3_PIG	tr|I3LK59|I3LK59_PIG	33	50	no	no	2;3	2.711E-13	184.98	By MS/MS	By MS/MS	By MS/MS	By MS/MS	By MS/MS	By MS/MS	By MS/MS
AAVPSGASTGIYEALELRDNDK	PTVEVDLHTAKGLFRAAVPSGASTGIYEAL	STGIYEALELRDNDKTRYMGKGVSKAVEHI	R	A	A	D	K	T	4	1	1	2	0	0	2	2	0	1	2	1	0	0	1	2	1	0	1	1	0	0	22	1	2276.1285	tr|I3LK59|I3LK59_PIG;tr|A0A287B6S5|A0A287B6S5_PIG	tr|I3LK59|I3LK59_PIG	33	54	yes	no	2;3	1.3124E-50	260.08	By MS/MS	By MS/MS	By MS/MS	By MS/MS	By MS/MS	By MS/MS	By MS/MS
AAVPSGASTGIYEALELRDNDKTR	PTVEVDLHTAKGLFRAAVPSGASTGIYEAL	GIYEALELRDNDKTRYMGKGVSKAVEHINK	R	A	A	T	R	Y	4	2	1	2	0	0	2	2	0	1	2	1	0	0	1	2	2	0	1	1	0	0	24	2	2533.2772	tr|I3LK59|I3LK59_PIG;tr|A0A287B6S5|A0A287B6S5_PIG	tr|I3LK59|I3LK59_PIG	33	56	yes	no	2;3;4	1.0855E-39	240.24	By MS/MS	By MS/MS	By MS/MS	By MS/MS	By MS/MS	By MS/MS	By MS/MS
AAVQAAEVK	______________________________	______________________________	M	A	A	V	K	V	4	0	0	0	0	1	1	0	0	0	0	1	0	0	0	0	0	0	0	2	0	0	9	0	885.49198	tr|A0A287AKI9|A0A287AKI9_PIG	tr|A0A287AKI9|A0A287AKI9_PIG	2	10	yes	yes	2	0.00021577	106.04	By MS/MS	By MS/MS	By MS/MS	By MS/MS	By MS/MS	By MS/MS	By MS/MS
AAVQAAEVKVDGAEPK	______________________________	AVQAAEVKVDGAEPKLSKNELKRRLKAEKK	M	A	A	P	K	L	5	0	0	1	0	1	2	1	0	0	0	2	0	0	1	0	0	0	0	3	0	0	16	1	1581.8362	tr|A0A287AKI9|A0A287AKI9_PIG	tr|A0A287AKI9|A0A287AKI9_PIG	2	17	yes	yes	2	1.0082E-08	166.38	By MS/MS	By MS/MS	By MS/MS	By MS/MS	By MS/MS	By MS/MS	By MS/MS
AAVQTTCDLMSLVTK	KLGPTSQKGGLNRFRAAVQTTCDLMSLVTK	AAVQTTCDLMSLVTKAKELHVQNVHMYLPT	R	A	A	T	K	A	2	0	0	1	1	1	0	0	0	0	2	1	1	0	0	1	3	0	0	2	0	0	15	0	1636.8164	tr|A0A287AFM4|A0A287AFM4_PIG;tr|A0A287AHM2|A0A287AHM2_PIG;tr|A0A287BNP7|A0A287BNP7_PIG;tr|F1RPM0|F1RPM0_PIG;tr|I3L8R9|I3L8R9_PIG;tr|I3LKX4|I3LKX4_PIG;tr|A0A286ZYC0|A0A286ZYC0_PIG	tr|A0A287AFM4|A0A287AFM4_PIG	691	705	yes	no	2	0.021131	54.143					By MS/MS		By matching
AAVQVLNDIEK	VGVSNVFGPGTRIPKAAVQVLNDIEKCLEK	RIPKAAVQVLNDIEKCLEKKQQSM______	K	A	A	E	K	C	2	0	1	1	0	1	1	0	0	1	1	1	0	0	0	0	0	0	0	2	0	0	11	0	1198.6558	tr|F1RQ10|F1RQ10_PIG;tr|A0A287BA08|A0A287BA08_PIG;tr|A0A287AFU8|A0A287AFU8_PIG;sp|Q8MI68|MUTA_PIG	tr|F1RQ10|F1RQ10_PIG	730	740	yes	no	2	2.7867E-05	123.35	By MS/MS	By MS/MS	By MS/MS	By MS/MS	By MS/MS	By MS/MS	By MS/MS
AAVRPGLGR	______________________________	______________________________	M	A	A	G	R	V	2	2	0	0	0	0	0	2	0	0	1	0	0	0	1	0	0	0	0	1	0	0	9	1	895.53518	tr|F1RMR5|F1RMR5_PIG	tr|F1RMR5|F1RMR5_PIG	2	10	yes	yes	2	0.00022288	138.55	By MS/MS	By MS/MS	By MS/MS	By MS/MS	By MS/MS	By MS/MS	By MS/MS
AAVSTDGNQDKAPHLPPLSK	______________________________	DGNQDKAPHLPPLSKQSLLFCPKSKLHIHR	M	A	A	S	K	Q	3	0	1	2	0	1	0	1	1	0	2	2	0	0	3	2	1	0	0	1	0	0	20	1	2045.0542	tr|F1SE82|F1SE82_PIG;tr|A0A287BMW0|A0A287BMW0_PIG;tr|A0A287B275|A0A287B275_PIG	tr|F1SE82|F1SE82_PIG	2	21	yes	no	3	0.016434	47.808			By matching
AAVTEDLHFGPAAGTR	______________________________	AVTEDLHFGPAAGTRFFCTASRGLEPFLLR	M	A	A	T	R	F	4	1	0	1	0	0	1	2	1	0	1	0	0	1	1	0	2	0	0	1	0	0	16	0	1611.8005	tr|F1S4U6|F1S4U6_PIG;tr|A0A287B0I2|A0A287B0I2_PIG;tr|A0A287BF91|A0A287BF91_PIG;tr|A0A286ZLR9|A0A286ZLR9_PIG	tr|F1S4U6|F1S4U6_PIG	2	17	yes	no	2	2.3459E-09	176.18		By MS/MS	By MS/MS	By MS/MS	By matching	By matching	By MS/MS
AAVTVVMASK	DGRLCTSLPVWHDNRAAVTVVMASKGYPGD	WHDNRAAVTVVMASKGYPGDYTKGVEITGF	R	A	A	S	K	G	3	0	0	0	0	0	0	0	0	0	0	1	1	0	0	1	1	0	0	3	0	0	10	0	975.5423	tr|I3LP37|I3LP37_PIG	tr|I3LP37|I3LP37_PIG	333	342	yes	yes	2	0.0048327	74.376	By matching	By matching	By matching	By matching		By MS/MS	By matching
AAVVAASLAAGGEEAAATTSVPGSPGLPGSR	______________________________	ATTSVPGSPGLPGSRSAERALEEAVATGTL	M	A	A	S	R	S	9	1	0	0	0	0	2	5	0	0	2	0	0	0	3	4	2	0	0	3	0	0	31	0	2721.3933	tr|A0A287BT19|A0A287BT19_PIG;tr|A0A287AQY5|A0A287AQY5_PIG	tr|A0A287BT19|A0A287BT19_PIG	2	32	yes	no	3	1.3967E-08	91.113			By matching				By matching
AAVVALWR	______________________________	______________________________	M	A	A	W	R	R	3	1	0	0	0	0	0	0	0	0	1	0	0	0	0	0	0	1	0	2	0	0	8	0	884.52322	tr|A0A287AG08|A0A287AG08_PIG	tr|A0A287AG08|A0A287AG08_PIG	2	9	yes	yes	2	0.0014247	95.957	By MS/MS	By MS/MS		By MS/MS	By MS/MS	By MS/MS	By MS/MS
AAVVENVVK	______________________________	______________________________	M	A	A	V	K	L	2	0	1	0	0	0	1	0	0	0	0	1	0	0	0	0	0	0	0	4	0	0	9	0	927.53893	tr|A0A287AN39|A0A287AN39_PIG;tr|A0A287B2V5|A0A287B2V5_PIG;tr|F1RRH9|F1RRH9_PIG	tr|A0A287AN39|A0A287AN39_PIG	2	10	yes	no	2	0.021634	57.859						By MS/MS
AAVVILIQSMQIPEFTPK	NLFAQTYGLIGSRDRAAVVILIQSMQIPEF	VILIQSMQIPEFTPKSGIKIHISDQELQTS	R	A	A	P	K	S	2	0	0	0	0	2	1	0	0	3	1	1	1	1	2	1	1	0	0	2	0	0	18	0	1984.1067	tr|A0A287A3T5|A0A287A3T5_PIG	tr|A0A287A3T5|A0A287A3T5_PIG	785	802	yes	yes	2;3	4.4322E-05	118.87	By MS/MS	By MS/MS			By MS/MS		By MS/MS
AAVVLPAR	RVSPEKSEIWGPGLKAAVVLPARYFYIQAV	IWGPGLKAAVVLPARYFYIQAVDTSGNKFT	K	A	A	A	R	Y	3	1	0	0	0	0	0	0	0	0	1	0	0	0	1	0	0	0	0	2	0	0	8	0	795.49667	tr|F1RLQ5|F1RLQ5_PIG	tr|F1RLQ5|F1RLQ5_PIG	41	48	yes	yes	2	0.085662	50.307			By matching	By matching	By matching		By MS/MS
AAVVPLSTWR	ASGVLVVTTWLLSGRAAVVPLSTWRRLSLC	LLSGRAAVVPLSTWRRLSLCWFAVCGFVHL	R	A	A	W	R	R	2	1	0	0	0	0	0	0	0	0	1	0	0	0	1	1	1	1	0	2	0	0	10	0	1098.6186	tr|D0G6S5|D0G6S5_PIG	tr|D0G6S5|D0G6S5_PIG	53	62	yes	yes	2	0.00041431	92.439	By MS/MS	By MS/MS	By MS/MS	By MS/MS	By MS/MS	By MS/MS	By MS/MS
AAVVTSPPPTTAPHK	______________________________	AAVVTSPPPTTAPHKERYFDRVDENNPEYL	R	A	A	H	K	E	3	0	0	0	0	0	0	0	1	0	0	1	0	0	4	1	3	0	0	2	0	0	15	0	1472.7987	tr|A0A287BPN8|A0A287BPN8_PIG;tr|F1S8P9|F1S8P9_PIG;tr|A0A286ZR45|A0A286ZR45_PIG;tr|A0A287AI37|A0A287AI37_PIG	tr|A0A287BPN8|A0A287BPN8_PIG	7	21	yes	no	3	0.00020591	85.457					By matching
AAVYNHFISDGVK	IIVPLKTGLQEVEVKAAVYNHFISDGVKKT	VKAAVYNHFISDGVKKTLKVVPEGMRVNKT	K	A	A	V	K	K	2	0	1	1	0	0	0	1	1	1	0	1	0	1	0	1	0	0	1	2	0	0	13	0	1419.7147	tr|F1SBS4|F1SBS4_PIG;tr|I3LTB8|I3LTB8_PIG;sp|P01025|CO3_PIG;CON__Q2UVX4	tr|F1SBS4|F1SBS4_PIG	912	924	yes	no	2;3	1.557E-11	167.11	By matching			By MS/MS	By MS/MS	By MS/MS	By matching
AAVYNHFISDGVKK	IIVPLKTGLQEVEVKAAVYNHFISDGVKKT	KAAVYNHFISDGVKKTLKVVPEGMRVNKTV	K	A	A	K	K	T	2	0	1	1	0	0	0	1	1	1	0	2	0	1	0	1	0	0	1	2	0	0	14	1	1547.8096	tr|F1SBS4|F1SBS4_PIG;tr|I3LTB8|I3LTB8_PIG;sp|P01025|CO3_PIG;CON__Q2UVX4	tr|F1SBS4|F1SBS4_PIG	912	925	yes	no	2;3;4	2.811E-36	241.39	By MS/MS	By matching	By MS/MS	By MS/MS	By MS/MS	By MS/MS	By MS/MS
AAWAFSR	AYEDKNDIPKDKSEKAAWAFSRKATLELTH	IPKDKSEKAAWAFSRKATLELTHNWGTEDD	K	A	A	S	R	K	3	1	0	0	0	0	0	0	0	0	0	0	0	1	0	1	0	1	0	0	0	0	7	0	807.40277	tr|I3LDM7|I3LDM7_PIG	tr|I3LDM7|I3LDM7_PIG	89	95	yes	yes	2	0.0088192	99.919	By MS/MS	By MS/MS	By MS/MS	By MS/MS	By MS/MS	By MS/MS	By MS/MS
AAWAVQELPSLALPILACAGAPAER	GRYASPRSAFRLPARAAWAVQELPSLALPI	LALPILACAGAPAERLSRWPNCILLAMFLI	R	A	A	E	R	L	8	1	0	0	1	1	2	1	0	1	4	0	0	0	3	1	0	1	0	1	0	0	25	0	2574.3628	tr|F1S0R8|F1S0R8_PIG	tr|F1S0R8|F1S0R8_PIG	324	348	yes	yes	2;3;4	3.022E-18	195.62	By MS/MS	By MS/MS	By MS/MS	By MS/MS	By MS/MS	By MS/MS	By MS/MS
AAWDHMK	MIQRVHLRGSFMVTRAAWDHMKKQNFGRII	RGSFMVTRAAWDHMKKQNFGRIIMTSSAAG	R	A	A	M	K	K	2	0	0	1	0	0	0	0	1	0	0	1	1	0	0	0	0	1	0	0	0	0	7	0	857.38541	tr|I3LEF8|I3LEF8_PIG;tr|A0A287A3B5|A0A287A3B5_PIG	tr|I3LEF8|I3LEF8_PIG	133	139	yes	no	2	0.019279	73.039	By MS/MS	By MS/MS	By MS/MS	By MS/MS	By MS/MS	By matching	By MS/MS
AAWDHMKK	MIQRVHLRGSFMVTRAAWDHMKKQNFGRII	GSFMVTRAAWDHMKKQNFGRIIMTSSAAGI	R	A	A	K	K	Q	2	0	0	1	0	0	0	0	1	0	0	2	1	0	0	0	0	1	0	0	0	0	8	1	985.48037	tr|I3LEF8|I3LEF8_PIG;tr|A0A287A3B5|A0A287A3B5_PIG	tr|I3LEF8|I3LEF8_PIG	133	140	yes	no	3	0.0078823	52.403				By matching		By matching	By matching
AAWEAYLSR	LMSANRLEAAEKYRKAAWEAYLSRLAV___	AEKYRKAAWEAYLSRLAV____________	K	A	A	S	R	L	3	1	0	0	0	0	1	0	0	0	1	0	0	0	0	1	0	1	1	0	0	0	9	0	1065.5243	tr|F1SQ55|F1SQ55_PIG	tr|F1SQ55|F1SQ55_PIG	469	477	yes	yes	2	0.043318	55.112						By MS/MS
AAWEIDSGRR	DMAMKVELARLSYQRAAWEIDSGRRNTYYA	LSYQRAAWEIDSGRRNTYYASIAKAYAADI	R	A	A	R	R	N	2	2	0	1	0	0	1	1	0	1	0	0	0	0	0	1	0	1	0	0	0	0	10	1	1159.5734	sp|P41367|ACADM_PIG;tr|A0A2C9F350|A0A2C9F350_PIG	sp|P41367|ACADM_PIG	340	349	yes	no	2;3	5.6179E-06	144.9	By MS/MS		By MS/MS	By MS/MS	By matching	By matching	By MS/MS
AAWGEETDYTPVWCMR	GPQGFPELKNDTFLRAAWGEETDYTPVWCM	AWGEETDYTPVWCMRQAGRYLPEFRETRAA	R	A	A	M	R	Q	2	1	0	1	1	0	2	1	0	0	0	0	1	0	1	0	2	2	1	1	0	0	16	0	1970.8291	tr|F1S365|F1S365_PIG	tr|F1S365|F1S365_PIG	22	37	yes	yes	2	5.3542E-36	247.79	By MS/MS	By MS/MS	By MS/MS	By MS/MS	By MS/MS	By MS/MS	By MS/MS
AAWGKVGGQAGAHGAEALER	______________________________	VGGQAGAHGAEALERMFLGFPTTKTYFPHF	K	A	A	E	R	M	6	1	0	0	0	1	2	5	1	0	1	1	0	0	0	0	0	1	0	1	0	0	20	1	1934.9711	tr|F1RGX4|F1RGX4_PIG;sp|P01965|HBA_PIG	tr|F1RGX4|F1RGX4_PIG	13	32	yes	no	3;4	1.8418E-11	178.32	By MS/MS	By matching	By matching	By MS/MS	By matching		By MS/MS
AAWTDLLR	KGILSSPMARAEKSRAAWTDLLRSALTTVL	ARAEKSRAAWTDLLRSALTTVLDCWDPDGT	R	A	A	L	R	S	2	1	0	1	0	0	0	0	0	0	2	0	0	0	0	0	1	1	0	0	0	0	8	0	944.50797	tr|F1SHF7|F1SHF7_PIG	tr|F1SHF7|F1SHF7_PIG	1790	1797	yes	yes	2	0.018373	54.549		By MS/MS		By matching	By matching	By MS/MS	By MS/MS
AAWYGGLAVLLQTSPEAPYIYALLSR	LLSPTERLYAHHLSRAAWYGGLAVLLQTSP	QTSPEAPYIYALLSRLFRAQDPDQLRQHAL	R	A	A	S	R	L	5	1	0	0	0	1	1	2	0	1	5	0	0	0	2	2	1	1	3	1	0	0	26	0	2822.5007	tr|F1RU52|F1RU52_PIG;tr|I3LGH6|I3LGH6_PIG	tr|F1RU52|F1RU52_PIG	40	65	yes	no	3	0.00032925	57.278	By MS/MS			By matching		By MS/MS
AAYADLLTPLISK	KMLNIHVDKLLKPTKAAYADLLTPLISKLS	TKAAYADLLTPLISKLSPYPSSPMRRPQSA	K	A	A	S	K	L	3	0	0	1	0	0	0	0	0	1	3	1	0	0	1	1	1	0	1	0	0	0	13	0	1374.7759	tr|F1S5Y8|F1S5Y8_PIG	tr|F1S5Y8|F1S5Y8_PIG	278	290	yes	yes	2	5.7862E-05	120.65	By MS/MS	By MS/MS	By matching	By MS/MS	By MS/MS	By MS/MS	By MS/MS
AAYDREESPNLEEYEPNTVASLLK	IYRVSGIKSKVDELKAAYDREESPNLEEYE	NLEEYEPNTVASLLKQYLRDLPENLLTKEL	K	A	A	L	K	Q	3	1	2	1	0	0	5	0	0	0	3	1	0	0	2	2	1	0	2	1	0	0	24	1	2737.3083	tr|A0A287A2V5|A0A287A2V5_PIG;tr|F1SMA1|F1SMA1_PIG	tr|A0A287A2V5|A0A287A2V5_PIG	245	268	yes	no	3	5.0997E-05	78.717		By matching		By MS/MS	By MS/MS	By matching	By MS/MS
AAYDVSSFSFFQR	LSVLYKGDPKVVLLKAAYDVSSFSFFQRSS	LKAAYDVSSFSFFQRSSVQEFMTFTSQLIV	K	A	A	Q	R	S	2	1	0	1	0	1	0	0	0	0	0	0	0	3	0	3	0	0	1	1	0	0	13	0	1523.7045	tr|F1SSG1|F1SSG1_PIG;tr|A0A287A140|A0A287A140_PIG	tr|F1SSG1|F1SSG1_PIG	21	33	yes	no	2;3	6.7469E-10	175.93	By MS/MS	By MS/MS	By MS/MS	By MS/MS	By MS/MS	By MS/MS	By MS/MS
AAYEAFCTWK	LVADCGVSEARAAVRAAYEAFCTWKGVSAK	RAAVRAAYEAFCTWKGVSAKERSSFLRKWY	R	A	A	W	K	G	3	0	0	0	1	0	1	0	0	0	0	1	0	1	0	0	1	1	1	0	0	0	10	0	1245.5488	tr|A0A287AR05|A0A287AR05_PIG;tr|F1RUE3|F1RUE3_PIG;tr|A0A287AXP0|A0A287AXP0_PIG	tr|A0A287AR05|A0A287AR05_PIG	104	113	yes	no	2	0.0014144	80.787			By MS/MS	By MS/MS	By MS/MS		By matching
AAYFGIYDTAK	YQGFNVSVQGIIIYRAAYFGIYDTAKGMLP	IIYRAAYFGIYDTAKGMLPDPKNTHIFISW	R	A	A	A	K	G	3	0	0	1	0	0	0	1	0	1	0	1	0	1	0	0	1	0	2	0	0	0	11	0	1218.5921	tr|F2Z565|F2Z565_PIG	tr|F2Z565|F2Z565_PIG	189	199	yes	yes	2	0.00311	71.451	By MS/MS	By MS/MS	By MS/MS	By matching	By MS/MS	By MS/MS
AAYFGVYDTAK	YQGFNVSVQGIIIYRAAYFGVYDTAKGMLP	IIYRAAYFGVYDTAKGMLPDPRNTHIVVSW	R	A	A	A	K	G	3	0	0	1	0	0	0	1	0	0	0	1	0	1	0	0	1	0	2	1	0	0	11	0	1204.5764	tr|A0A286ZIE8|A0A286ZIE8_PIG;tr|I3LDJ6|I3LDJ6_PIG;tr|F1RZQ6|F1RZQ6_PIG;tr|A0A287AXS7|A0A287AXS7_PIG;tr|A0A287AVQ0|A0A287AVQ0_PIG	tr|A0A287AXS7|A0A287AXS7_PIG	189	199	no	no	2	4.7928E-05	119.07	By MS/MS	By MS/MS	By MS/MS	By MS/MS	By MS/MS	By MS/MS	By MS/MS
AAYIHLR	TVFSAPNYCDQMGNKAAYIHLRGSDLRPQF	YCDQMGNKAAYIHLRGSDLRPQFHQFTAVP	K	A	A	L	R	G	2	1	0	0	0	0	0	0	1	1	1	0	0	0	0	0	0	0	1	0	0	0	7	0	842.47627	tr|F1RM25|F1RM25_PIG	tr|F1RM25|F1RM25_PIG	459	465	yes	yes	2	0.016073	80.377			By matching	By MS/MS	By MS/MS	By MS/MS	By MS/MS
AAYIYFTDFCPDSLFNK	CFLRDFGSKSENKYKAAYIYFTDFCPDSLF	YIYFTDFCPDSLFNKIKASCSKSIRRCKEI	K	A	A	N	K	I	2	0	1	2	1	0	0	0	0	1	1	1	0	3	1	1	1	0	2	0	0	0	17	0	2070.9397	tr|F1S5Y5|F1S5Y5_PIG;tr|A0A287AXC7|A0A287AXC7_PIG;tr|A0A286ZKN4|A0A286ZKN4_PIG	tr|F1S5Y5|F1S5Y5_PIG	106	122	yes	no	2	3.3553E-06	140.14	By MS/MS	By MS/MS	By MS/MS	By MS/MS	By MS/MS	By MS/MS	By MS/MS
AAYIYIR	LVEGCLVGGRAMGARAAYIYIRGEFYNEAS	GGRAMGARAAYIYIRGEFYNEASNLQVAIR	R	A	A	I	R	G	2	1	0	0	0	0	0	0	0	2	0	0	0	0	0	0	0	0	2	0	0	0	7	0	868.48069	tr|F1RVN1|F1RVN1_PIG	tr|F1RVN1|F1RVN1_PIG	153	159	yes	yes	2	0.019852	71.995			By MS/MS	By MS/MS
AAYLQEK	EILTKRTNAQRQQIKAAYLQEKGKPLDEAL	NAQRQQIKAAYLQEKGKPLDEALKKALTGH	K	A	A	E	K	G	2	0	0	0	0	1	1	0	0	0	1	1	0	0	0	0	0	0	1	0	0	0	7	0	821.42832	tr|F1SJB5|F1SJB5_PIG;sp|P19619|ANXA1_PIG;tr|K7GLE1|K7GLE1_PIG	tr|F1SJB5|F1SJB5_PIG	82	88	yes	no	2	0.017615	76.847	By matching	By matching	By MS/MS	By MS/MS	By MS/MS	By MS/MS	By matching
AAYLQGLNSADLLK	REEQAEPDGTEVADKAAYLQGLNSADLLKA	KAAYLQGLNSADLLKALCYPRVKVGNEFVT	K	A	A	L	K	A	3	0	1	1	0	1	0	1	0	0	4	1	0	0	0	1	0	0	1	0	0	0	14	0	1475.7984	sp|Q9TV62|MYH4_PIG;tr|F1SS65|F1SS65_PIG;sp|Q9TV61|MYH1_PIG	sp|Q9TV62|MYH4_PIG	387	400	yes	no	3	0.092134	20.806				By matching	By matching	By matching	By matching
AAYLQWR	______________________________	______________________________	M	A	A	W	R	R	2	1	0	0	0	1	0	0	0	0	1	0	0	0	0	0	0	1	1	0	0	0	7	0	906.47119	tr|F1SAH7|F1SAH7_PIG	tr|F1SAH7|F1SAH7_PIG	2	8	yes	yes	2	0.0066255	83.229	By MS/MS	By MS/MS	By MS/MS	By MS/MS	By MS/MS	By MS/MS	By MS/MS
AAYNPGQAVPWNAVK	VKGRLPQLGEKVLVKAAYNPGQAVPWNAVK	AAYNPGQAVPWNAVKVQTLSNQPLLKSPAP	K	A	A	V	K	V	4	0	2	0	0	1	0	1	0	0	0	1	0	0	2	0	0	1	1	2	0	0	15	0	1584.8049	tr|F1RMA3|F1RMA3_PIG	tr|F1RMA3|F1RMA3_PIG	98	112	yes	yes	2	3.9123E-09	179.53	By MS/MS	By MS/MS	By MS/MS	By MS/MS	By MS/MS	By MS/MS	By MS/MS
AAYPDLENPPLIVTPSQQPK	NIISGLQEVFGCAIKAAYPDLENPPLIVTP	LENPPLIVTPSQQPKFGDYQCNSAMGISQM	K	A	A	P	K	F	2	0	1	1	0	2	1	0	0	1	2	1	0	0	5	1	1	0	1	1	0	0	20	0	2177.1368	tr|F1RR89|F1RR89_PIG	tr|F1RR89|F1RR89_PIG	90	109	yes	yes	2;3	2.6437E-07	152	By MS/MS	By MS/MS	By MS/MS	By MS/MS	By MS/MS	By MS/MS	By MS/MS
AAYQVAALPK	NDIYKQYFQGNFPARAAYQVAALPKGGRVE	NFPARAAYQVAALPKGGRVEIEAIAIQGPL	R	A	A	P	K	G	4	0	0	0	0	1	0	0	0	0	1	1	0	0	1	0	0	0	1	1	0	0	10	0	1030.5811	tr|A0A286ZNH3|A0A286ZNH3_PIG;tr|F1S0M2|F1S0M2_PIG	tr|A0A286ZNH3|A0A286ZNH3_PIG	108	117	yes	no	2	1.9423E-05	133.12	By MS/MS	By MS/MS	By MS/MS	By MS/MS	By MS/MS	By MS/MS	By MS/MS
AAYSFYNVHTQTPLLDLMSDALVLAK	LPSTIMNHPTHKSLKAAYSFYNVHTQTPLL	TPLLDLMSDALVLAKMKGFDVFNALDLMEN	K	A	A	A	K	M	4	0	1	2	0	1	0	0	1	0	5	1	1	1	1	2	2	0	2	2	0	0	26	0	2880.4732	tr|A0A287AI66|A0A287AI66_PIG;tr|F1RR06|F1RR06_PIG	tr|A0A287AI66|A0A287AI66_PIG	389	414	yes	no	3	1.6093E-08	111.4	By matching	By MS/MS		By MS/MS	By MS/MS		By MS/MS
AAYSGHLDVVR	HVNTRDEDEYTPLHRAAYSGHLDVVRELIA	PLHRAAYSGHLDVVRELIANGADVHAVTVD	R	A	A	V	R	E	2	1	0	1	0	0	0	1	1	0	1	0	0	0	0	1	0	0	1	2	0	0	11	0	1186.6095	tr|F1STJ8|F1STJ8_PIG	tr|F1STJ8|F1STJ8_PIG	115	125	yes	yes	2	0.067583	43.308	By matching	By MS/MS	By matching	By matching
AAYSYRPGPGAGPAAGAALPDQSFLWNVFQR	______________________________	AALPDQSFLWNVFQRVDKDRSGVISDNELQ	M	A	A	Q	R	V	7	2	1	1	0	2	0	4	0	0	2	0	0	2	4	2	0	1	2	1	0	0	31	1	3234.5999	tr|A0A287AKU6|A0A287AKU6_PIG	tr|A0A287AKU6|A0A287AKU6_PIG	2	32	yes	yes	3;4	1.1453E-14	139.19		By MS/MS	By MS/MS		By MS/MS	By matching	By MS/MS
AAYVLFYQR	DSNVSLASEDQIVTKAAYVLFYQRRDDEFY	DQIVTKAAYVLFYQRRDDEFYKAPSLSFPG	K	A	A	Q	R	R	2	1	0	0	0	1	0	0	0	0	1	0	0	1	0	0	0	0	2	1	0	0	9	0	1129.592	tr|F1SKD5|F1SKD5_PIG;tr|I3LRX7|I3LRX7_PIG;tr|A0A287A103|A0A287A103_PIG;tr|A0A287AEJ8|A0A287AEJ8_PIG;tr|F1SPT0|F1SPT0_PIG;tr|A0A287B8P7|A0A287B8P7_PIG;tr|F1RWV6|F1RWV6_PIG;tr|K7GQH3|K7GQH3_PIG;tr|K7GLG2|K7GLG2_PIG	tr|A0A287A103|A0A287A103_PIG	936	944	no	no	2	0.000423	114.19	By MS/MS	By MS/MS			By matching	By matching	By MS/MS
AAYYNLSDEISFHCYDGYTLR	CPRPQDFENGEYWPRAAYYNLSDEISFHCY	SDEISFHCYDGYTLRGSANRTCQVTGRWDG	R	A	A	L	R	G	2	1	1	2	1	0	1	1	1	1	2	0	0	1	0	2	1	0	4	0	0	0	21	0	2557.122	tr|F1RQW6|F1RQW6_PIG;tr|A0A287AAZ9|A0A287AAZ9_PIG	tr|F1RQW6|F1RQW6_PIG	118	138	yes	no	3	6.1575E-05	97.457	By matching		By MS/MS
AAYYPPSQIAQLRPSPR	PSGYFMAAIPQTQNRAAYYPPSQIAQLRPS	YYPPSQIAQLRPSPRWTAQGARPHPFQNMP	R	A	A	P	R	W	3	2	0	0	0	2	0	0	0	1	1	0	0	0	4	2	0	0	2	0	0	0	17	1	1914.0112	tr|F2Z557|F2Z557_PIG;tr|A0A287AP48|A0A287AP48_PIG	tr|F2Z557|F2Z557_PIG	420	436	yes	no	3	0.0022105	63.462	By MS/MS	By matching	By MS/MS	By MS/MS	By MS/MS	By matching	By MS/MS
ACADAIDPATLWEY	VGGHYLKGDHAGVLKACADAIDPATLWEY_	KACADAIDPATLWEY_______________	K	A	C	E	Y	-	4	0	0	2	1	0	1	0	0	1	1	0	0	0	1	0	1	1	1	0	0	0	14	0	1594.6974	tr|C0LZL0|C0LZL0_PIG	tr|C0LZL0|C0LZL0_PIG	480	493	yes	yes	2	0.0082834	63.076			By matching	By MS/MS	By MS/MS	By matching	By MS/MS
ACADATLSQITNNIDPVGR	QEAEQLKNQIRDARKACADATLSQITNNID	ATLSQITNNIDPVGRIQMRTRRTLRGHLAK	K	A	C	G	R	I	3	1	2	2	1	1	0	1	0	2	1	0	0	0	1	1	2	0	0	1	0	0	19	0	2014.9742	tr|I3LSK5|I3LSK5_PIG	tr|I3LSK5|I3LSK5_PIG	24	42	yes	yes	2;3	1.105E-224	424.8	By MS/MS	By MS/MS	By MS/MS	By MS/MS	By MS/MS	By MS/MS	By MS/MS
ACADPAAGSVILLENLR	DVLFLKDCVGPEVEKACADPAAGSVILLEN	ADPAAGSVILLENLRFHVEEEGKGKDASGS	K	A	C	L	R	F	4	1	1	1	1	0	1	1	0	1	3	0	0	0	1	1	0	0	0	1	0	0	17	0	1768.9142	tr|F1RPH0|F1RPH0_PIG;sp|Q7SIB7|PGK1_PIG;tr|K7GKJ8|K7GKJ8_PIG	tr|F1RPH0|F1RPH0_PIG	107	123	yes	no	2;3	1.1174E-46	257.95	By MS/MS	By MS/MS	By MS/MS	By MS/MS	By MS/MS	By MS/MS	By MS/MS
ACAEAWAR	HLTYLDDRPVFPKDRACAEAWARGGYAAEK	PVFPKDRACAEAWARGGYAAEKEERQQWER	R	A	C	A	R	G	4	1	0	0	1	0	1	0	0	0	0	0	0	0	0	0	0	1	0	0	0	0	8	0	933.41269	tr|F1S5U4|F1S5U4_PIG	tr|F1S5U4|F1S5U4_PIG	289	296	yes	yes	2	0.0035023	91.906	By MS/MS	By MS/MS	By MS/MS	By MS/MS	By MS/MS	By MS/MS	By MS/MS
ACAEIAAQR	ALQYDTLISLMEHLKACAEIAAQRTVNWQK	LMEHLKACAEIAAQRTVNWQKFCIKDDSVL	K	A	C	Q	R	T	4	1	0	0	1	1	1	0	0	1	0	0	0	0	0	0	0	0	0	0	0	0	9	0	988.47601	tr|F1SUQ5|F1SUQ5_PIG	tr|F1SUQ5|F1SUQ5_PIG	3276	3284	yes	yes	2	0.059697	42.396		By matching		By matching	By matching	By matching	By matching
ACAELHQNVNVK	FPDEFHLQTLNPFLRACAELHQNVNVKNII	FLRACAELHQNVNVKNIIIALIDRLALFAH	R	A	C	V	K	N	2	0	2	0	1	1	1	0	1	0	1	1	0	0	0	0	0	0	0	2	0	0	12	0	1381.6772	tr|I3LBB2|I3LBB2_PIG;tr|A0A286ZU91|A0A286ZU91_PIG	tr|I3LBB2|I3LBB2_PIG	285	296	yes	no	2;3	3.7705E-59	291.87	By MS/MS	By MS/MS	By matching	By MS/MS	By MS/MS	By MS/MS	By MS/MS
ACAEYSFHVPSLEELVGVLQK	______________________________	FHVPSLEELVGVLQKGLKDNFADVQVSVVD	M	A	C	Q	K	G	2	0	0	0	1	1	3	1	1	0	3	1	0	1	1	2	0	0	1	3	0	0	21	0	2375.1831	tr|F1STK8|F1STK8_PIG	tr|F1STK8|F1STK8_PIG	2	22	yes	yes	2;3	8.4932E-08	148.96	By MS/MS	By MS/MS	By matching		By MS/MS		By matching
ACALQVLSAILEGSK	DTPELGNPSPKVRTRACALQVLSAILEGSK	ACALQVLSAILEGSKQFLSVAEDTSDHRRA	R	A	C	S	K	Q	3	0	0	0	1	1	1	1	0	1	3	1	0	0	0	2	0	0	0	1	0	0	15	0	1558.8389	tr|A0A287BII2|A0A287BII2_PIG	tr|A0A287BII2|A0A287BII2_PIG	493	507	yes	yes	2;3	4.9597E-05	100.11	By MS/MS	By MS/MS	By matching	By MS/MS	By MS/MS	By matching	By MS/MS
ACALSIAESCRPGDK	RLGANSLLDLVVFGRACALSIAESCRPGDK	ACALSIAESCRPGDKVPSIKPNAGEESVMN	R	A	C	D	K	V	3	1	0	1	2	0	1	1	0	1	1	1	0	0	1	2	0	0	0	0	0	0	15	1	1633.7552	sp|Q0QF01|SDHA_PIG	sp|Q0QF01|SDHA_PIG	466	480	yes	yes	3	0.00051048	75.316				By MS/MS	By matching	By matching
ACARPLISVYSEK	______________________________	______________________________	M	A	C	E	K	G	2	1	0	0	1	0	1	0	0	1	1	1	0	0	1	2	0	0	1	1	0	0	13	1	1492.7708	tr|A0A287AE76|A0A287AE76_PIG;tr|F1SJJ5|F1SJJ5_PIG	tr|A0A287AE76|A0A287AE76_PIG	2	14	yes	no	2	0.0070245	102.4
ACARPLISVYSEKGESSGK	______________________________	PLISVYSEKGESSGKNVTLPAVFKAPIRPD	M	A	C	G	K	N	2	1	0	0	1	0	2	2	0	1	1	2	0	0	1	4	0	0	1	1	0	0	19	2	2038.0153	tr|A0A287AE76|A0A287AE76_PIG;tr|F1SJJ5|F1SJJ5_PIG	tr|A0A287AE76|A0A287AE76_PIG	2	20	yes	no	3	1.376E-10	174.65				By matching	By matching
ACDELTDILPEQEQQGLQEAVR	FFSQLDQRVLNAFLKACDELTDILPEQEQQ	ILPEQEQQGLQEAVRKLHKQWKDLQGEAPY	K	A	C	V	R	K	2	1	0	2	1	4	4	1	0	1	3	0	0	0	1	0	1	0	0	1	0	0	22	0	2541.2017	tr|I3L589|I3L589_PIG;tr|F1S7X1|F1S7X1_PIG	tr|I3L589|I3L589_PIG	964	985	yes	no	3	0.00090564	58.904					By matching
ACDGNVDHAAAHITNR	MQLGFTAQEARLGLRACDGNVDHAAAHITN	CDGNVDHAAAHITNRREELAQIRKEEKEKK	R	A	C	N	R	R	4	1	2	2	1	0	0	1	2	1	0	0	0	0	0	0	1	0	0	1	0	0	16	0	1720.77	tr|A0A287B3P5|A0A287B3P5_PIG;tr|F1SSM7|F1SSM7_PIG;tr|A0A287A5K2|A0A287A5K2_PIG	tr|A0A287B3P5|A0A287B3P5_PIG	398	413	yes	no	3	0.00025027	82.248					By matching		By matching
ACDHITSNVLPLLLEQFHK	PSAKLLQAAAGASARACDHITSNVLPLLLE	ITSNVLPLLLEQFHKHSQSNQRRTILEMIL	R	A	C	H	K	H	1	0	1	1	1	1	1	0	2	1	4	1	0	1	1	1	1	0	0	1	0	0	19	0	2234.1518	tr|F1S8Y2|F1S8Y2_PIG;tr|A0A287A0G6|A0A287A0G6_PIG	tr|F1S8Y2|F1S8Y2_PIG	385	403	yes	no	4	2.7893E-05	114.96	By MS/MS	By MS/MS	By MS/MS	By MS/MS	By MS/MS	By MS/MS	By MS/MS
ACDLPAWVHFPDTER	ALLEDEERAVRLGVRACDLPAWVHFPDTER	ACDLPAWVHFPDTERAEWLNKTVKHMWPFI	R	A	C	E	R	A	2	1	0	2	1	0	1	0	1	0	1	0	0	1	2	0	1	1	0	1	0	0	15	0	1812.8254	tr|F1SHW1|F1SHW1_PIG;tr|A0A287BCJ5|A0A287BCJ5_PIG;tr|A0A286ZI47|A0A286ZI47_PIG	tr|F1SHW1|F1SHW1_PIG	98	112	yes	no	3	0.0018929	66.965	By MS/MS		By MS/MS	By MS/MS	By MS/MS	By MS/MS	By matching
ACDLWEQILQDHPTDMLALK	HVAAVETFAKGNFPKACDLWEQILQDHPTD	EQILQDHPTDMLALKFSHDAYFYLGYQEQM	K	A	C	L	K	F	2	0	0	3	1	2	1	0	1	1	4	1	1	0	1	0	1	1	0	0	0	0	20	0	2396.1505	tr|F1SM81|F1SM81_PIG;tr|A0A287AH70|A0A287AH70_PIG;tr|A0A287ANX1|A0A287ANX1_PIG	tr|F1SM81|F1SM81_PIG	127	146	yes	no	3	6.018E-06	130	By MS/MS	By MS/MS	By MS/MS	By matching	By MS/MS	By MS/MS	By MS/MS
ACDTLLMCIVTVMNHGLR	PQVLEEDEEQASTERACDTLLMCIVTVMNH	TLLMCIVTVMNHGLRNGGGVGDILRKPSKD	R	A	C	L	R	N	1	1	1	1	2	0	0	1	1	1	3	0	2	0	0	0	2	0	0	2	0	0	18	0	2103.0097	tr|F1RZR0|F1RZR0_PIG;tr|A0A287BL11|A0A287BL11_PIG	tr|F1RZR0|F1RZR0_PIG	2453	2470	yes	no	3	7.6209E-10	169.92	By MS/MS	By MS/MS	By MS/MS	By MS/MS	By MS/MS	By MS/MS	By MS/MS
ACDTPLHPLGR	FSVEKYDDIKRYLIKACDTPLHPLGRLVET	YLIKACDTPLHPLGRLVETLVAVYRMTYVG	K	A	C	G	R	L	1	1	0	1	1	0	0	1	1	0	2	0	0	0	2	0	1	0	0	0	0	0	11	0	1235.6081	tr|F1SI31|F1SI31_PIG;tr|A0A286ZI16|A0A286ZI16_PIG;tr|A0A287A8G5|A0A287A8G5_PIG;tr|A0A287AD27|A0A287AD27_PIG;tr|A0A286ZNG4|A0A286ZNG4_PIG	tr|F1SI31|F1SI31_PIG	1347	1357	yes	no	2	0.085402	42.109	By MS/MS	By matching	By matching	By matching	By MS/MS	By matching	By matching
ACEALEALDELLESEVPIITSHLSEVLTFCLEVAK	LITAVQALIPVDEAKACEALEALDELLESE	SHLSEVLTFCLEVAKNVALGDAIRVRILCC	K	A	C	A	K	N	4	0	0	1	2	0	7	0	1	2	7	1	0	1	1	3	2	0	0	3	0	0	35	0	3927.9737	tr|F1SGN4|F1SGN4_PIG;tr|A0A287ALE4|A0A287ALE4_PIG	tr|F1SGN4|F1SGN4_PIG	221	255	yes	no	3;4	0.0078722	38.844				By MS/MS			By matching
ACEEQDAVVASFEQLFR	HPRGRYQFNFHEAQRACEEQDAVVASFEQL	EEQDAVVASFEQLFRAWEEGLDWCNAGWLQ	R	A	C	F	R	A	3	1	0	1	1	2	3	0	0	0	1	0	0	2	0	1	0	0	0	2	0	0	17	0	1997.9153	tr|I3LJC9|I3LJC9_PIG;tr|A0A287A245|A0A287A245_PIG	tr|I3LJC9|I3LJC9_PIG	197	213	yes	no	2;3	1.2913E-59	281.12	By MS/MS	By MS/MS	By MS/MS	By MS/MS	By MS/MS	By MS/MS	By MS/MS
ACEFAGFQCQIQFGPHNEQK	RDDILNGSHPVSFDKACEFAGFQCQIQFGP	GFQCQIQFGPHNEQKHKAGFLDLKDFLPKE	K	A	C	Q	K	H	2	0	1	0	2	4	2	2	1	1	0	1	0	3	1	0	0	0	0	0	0	0	20	0	2395.0474	tr|F1SFZ8|F1SFZ8_PIG;tr|A0A287BAK1|A0A287BAK1_PIG;tr|A0A287AC34|A0A287AC34_PIG;tr|A0A287AIU5|A0A287AIU5_PIG	tr|F1SFZ8|F1SFZ8_PIG	235	254	yes	no	3	4.6321E-12	181.41	By MS/MS	By MS/MS	By MS/MS	By MS/MS	By MS/MS	By MS/MS	By MS/MS
ACEIKQPVFGANYIK	KDAMQSFMMPFYLMKACEIKQPVFGANYIK	ACEIKQPVFGANYIKGTVKAEAGGGWEGSA	K	A	C	I	K	G	2	0	1	0	1	1	1	1	0	2	0	2	0	1	1	0	0	0	1	1	0	0	15	1	1736.892	tr|I3LC26|I3LC26_PIG	tr|I3LC26|I3LC26_PIG	79	93	yes	yes	3	0.0018305	67.102	By matching	By MS/MS	By MS/MS			By matching
ACEIRDQITSK	ECQTELKYLKQNKEKACEIRDQITSKEAQL	NKEKACEIRDQITSKEAQLTSSKEIVKSYE	K	A	C	S	K	E	1	1	0	1	1	1	1	0	0	2	0	1	0	0	0	1	1	0	0	0	0	0	11	1	1319.6503	tr|A0A286ZKH5|A0A286ZKH5_PIG;tr|A0A287BR13|A0A287BR13_PIG;tr|A0A287AKY6|A0A287AKY6_PIG;tr|A0A287ASM3|A0A287ASM3_PIG;tr|F1RJV2|F1RJV2_PIG;tr|A0A287BNG5|A0A287BNG5_PIG;tr|A0A287ATD2|A0A287ATD2_PIG	tr|A0A286ZKH5|A0A286ZKH5_PIG	192	202	yes	no	2	5.235E-13	185.18	By MS/MS	By matching	By matching	By matching	By matching	By matching	By matching
ACEPGVDYVYK	HHDEEEVTLDDRLERACEPGVDYVYKTRLL	RLERACEPGVDYVYKTRLLKKELSDDFDDY	R	A	C	Y	K	T	1	0	0	1	1	0	1	1	0	0	0	1	0	0	1	0	0	0	2	2	0	0	11	0	1299.5805	tr|F1SBS4|F1SBS4_PIG;tr|I3LTB8|I3LTB8_PIG;sp|P01025|CO3_PIG;CON__Q2UVX4	tr|F1SBS4|F1SBS4_PIG	1534	1544	yes	no	2	0.00033363	96.331	By MS/MS	By MS/MS	By MS/MS	By MS/MS	By MS/MS	By MS/MS	By MS/MS
ACEPIIQNFCHDVADNQIDSGDLMECLIQNK	ELESEDIQIEALLMRACEPIIQNFCHDVAD	QIDSGDLMECLIQNKHQKDMNEKCAIGVTH	R	A	C	N	K	H	2	0	3	4	3	3	2	1	1	4	2	1	1	1	1	1	0	0	0	1	0	0	31	0	3646.616	tr|A0A287AYN4|A0A287AYN4_PIG;tr|I3LPL7|I3LPL7_PIG	tr|A0A287AYN4|A0A287AYN4_PIG	554	584	yes	no	3	2.9674E-11	115.76	By matching	By MS/MS			By matching
ACFFNCEVLQR	FIDHLLDEALADPARACFFNCEVLQRFRGF	DPARACFFNCEVLQRFRGFGGVRIEEDVVV	R	A	C	Q	R	F	1	1	1	0	2	1	1	0	0	0	1	0	0	2	0	0	0	0	0	1	0	0	11	0	1442.6435	tr|F1RNW4|F1RNW4_PIG;tr|I3LR43|I3LR43_PIG	tr|F1RNW4|F1RNW4_PIG	432	442	yes	no	2	1.7917E-13	187	By MS/MS	By MS/MS	By MS/MS	By MS/MS	By MS/MS	By MS/MS	By MS/MS
ACFTMDPK	YHQLKKLGSSLDWDRACFTMDPKLSATVIE	SSLDWDRACFTMDPKLSATVIEAFVRLHEE	R	A	C	P	K	L	1	0	0	1	1	0	0	0	0	0	0	1	1	1	1	0	1	0	0	0	0	0	8	0	968.40957	tr|A0A287BPW4|A0A287BPW4_PIG	tr|A0A287BPW4|A0A287BPW4_PIG	444	451	yes	yes	2	0.033481	49.442	By MS/MS	By MS/MS	By matching	By MS/MS	By MS/MS	By matching	By MS/MS
ACFYNLDKFR	VVDLNGRYFGGRVVKACFYNLDKFRVLDLA	GRVVKACFYNLDKFRVLDLAEQV_______	K	A	C	F	R	V	1	1	1	1	1	0	0	0	0	0	1	1	0	2	0	0	0	0	1	0	0	0	10	1	1332.6285	tr|F1RUL1|F1RUL1_PIG	tr|F1RUL1|F1RUL1_PIG	384	393	yes	yes	3	0.0028169	65.5		By matching			By matching	By MS/MS
ACGACPLWEK	LSVGETCTLPGSAEKACGACPLWEKCDAQS	GSAEKACGACPLWEKCDAQSSKCVCRAASE	K	A	C	E	K	C	2	0	0	0	2	0	1	1	0	0	1	1	0	0	1	0	0	1	0	0	0	0	10	0	1190.5212	sp|Q9TUQ3|CO7_PIG;tr|F1SMJ1|F1SMJ1_PIG	sp|Q9TUQ3|CO7_PIG	772	781	yes	no	2	0.0084855	65.465
ACGAPNVVEDDIDQFLSR	GPSAEMETSAPLALKACGAPNVVEDDIDQF	APNVVEDDIDQFLSRQDGKIYRSRDPQLCR	K	A	C	S	R	Q	2	1	1	3	1	1	1	1	0	1	1	0	0	1	1	1	0	0	0	2	0	0	18	0	2004.9211	tr|A0A286ZWG1|A0A286ZWG1_PIG;tr|I3L829|I3L829_PIG;tr|A0A287B880|A0A287B880_PIG	tr|A0A286ZWG1|A0A286ZWG1_PIG	99	116	yes	no	2;3	1.7944E-27	235.73	By MS/MS	By MS/MS	By MS/MS	By MS/MS	By MS/MS	By MS/MS	By MS/MS
ACGDSTLTQITAGLDPVGR	QEAEQLRNQIRDARKACGDSTLTQITAGLD	STLTQITAGLDPVGRIQMRTRRTLRGHLAK	K	A	C	G	R	I	2	1	0	2	1	1	0	3	0	1	2	0	0	0	1	1	3	0	0	1	0	0	19	0	1930.9418	tr|F2Z4Z8|F2Z4Z8_PIG	tr|F2Z4Z8|F2Z4Z8_PIG	24	42	yes	yes	2;3	5.0118E-75	303.04	By MS/MS	By MS/MS	By MS/MS	By MS/MS	By MS/MS	By MS/MS	By MS/MS
ACGFIQEAAK	IQLHVSSVKSDNLTRACGFIQEAAKQGAKI	DNLTRACGFIQEAAKQGAKIISLPECFNSP	R	A	C	A	K	Q	3	0	0	0	1	1	1	1	0	1	0	1	0	1	0	0	0	0	0	0	0	0	10	0	1093.5226	tr|F1SKY2|F1SKY2_PIG	tr|F1SKY2|F1SKY2_PIG	31	40	yes	yes	2	4.5856E-05	122.52	By MS/MS	By MS/MS	By MS/MS	By MS/MS	By MS/MS	By MS/MS	By MS/MS
ACGFNTVTTYVPWNLHEPER	RVPRESWRDRLLKLKACGFNTVTTYVPWNL	TVTTYVPWNLHEPERGKFDFSGNLDMEAFI	K	A	C	E	R	G	1	1	2	0	1	0	2	1	1	0	1	0	0	1	2	0	3	1	1	2	0	0	20	0	2390.1114	tr|A0A286ZWU4|A0A286ZWU4_PIG;tr|A0A287A906|A0A287A906_PIG	tr|A0A286ZWU4|A0A286ZWU4_PIG	102	121	yes	no	2;3	4.1094E-15	185.66	By MS/MS	By MS/MS	By MS/MS	By MS/MS	By MS/MS	By MS/MS	By MS/MS
ACGHTVLMR	______________________________	______________________________	M	A	C	M	R	L	1	1	0	0	1	0	0	1	1	0	1	0	1	0	0	0	1	0	0	1	0	0	9	0	1043.5005	tr|A0A287AYZ7|A0A287AYZ7_PIG;tr|F1S9K3|F1S9K3_PIG;tr|A0A287BSX7|A0A287BSX7_PIG	tr|A0A287AYZ7|A0A287AYZ7_PIG	2	10	yes	no	2	2.0032E-09	183.74	By MS/MS	By matching	By MS/MS	By MS/MS	By MS/MS	By MS/MS	By MS/MS
ACGLALAK	SPPAYKIGDVVATRKACGLALAKLGHANDR	DVVATRKACGLALAKLGHANDRVIVLDGDT	K	A	C	A	K	L	3	0	0	0	1	0	0	1	0	0	2	1	0	0	0	0	0	0	0	0	0	0	8	0	802.43711	tr|I3L954|I3L954_PIG	tr|I3L954|I3L954_PIG	294	301	yes	yes	2	0.0037724	89.673	By MS/MS	By MS/MS	By MS/MS	By MS/MS	By MS/MS
ACGLIIFR	______________________________	______________________________	R	A	C	F	R	R	1	1	0	0	1	0	0	1	0	2	1	0	0	1	0	0	0	0	0	0	0	0	8	0	948.52151	sp|P50584|AP4A_PIG	sp|P50584|AP4A_PIG	5	12	yes	yes	2	0.0030612	97.596	By MS/MS	By MS/MS	By matching	By MS/MS	By MS/MS	By MS/MS	By MS/MS
ACGLNFADLMAR	APPAPGPGQLTLRVKACGLNFADLMARQGL	RVKACGLNFADLMARQGLYDRLPPLPITPG	K	A	C	A	R	Q	3	1	1	1	1	0	0	1	0	0	2	0	1	1	0	0	0	0	0	0	0	0	12	0	1337.622	tr|I3L9V2|I3L9V2_PIG	tr|I3L9V2|I3L9V2_PIG	92	103	yes	yes	2	4.6908E-06	139.02	By MS/MS	By MS/MS	By MS/MS	By MS/MS	By MS/MS	By MS/MS	By MS/MS
ACGLNTLTTYVPWNLHEPER	RVPRAYWRDRLLKMKACGLNTLTTYVPWNL	TLTTYVPWNLHEPERGKFDFSGNLDMEAFI	K	A	C	E	R	G	1	1	2	0	1	0	2	1	1	0	3	0	0	0	2	0	3	1	1	1	0	0	20	0	2370.1427	tr|A0A287A878|A0A287A878_PIG;tr|F1S6C5|F1S6C5_PIG;tr|A0A287B239|A0A287B239_PIG	tr|A0A287A878|A0A287A878_PIG	86	105	yes	no	3	2.1276E-05	114.55	By MS/MS	By MS/MS	By MS/MS	By MS/MS	By matching	By matching	By MS/MS
ACGLVASNLNLK	______________________________	______________________________	M	A	C	L	K	P	2	0	2	0	1	0	0	1	0	0	3	1	0	0	0	1	0	0	0	1	0	0	12	0	1258.6704	tr|A0A286ZRI5|A0A286ZRI5_PIG;sp|Q49I35|LEG1_PIG	tr|A0A286ZRI5|A0A286ZRI5_PIG	2	13	yes	no	2	8.7951E-05	105.52	By MS/MS	By MS/MS	By MS/MS	By MS/MS	By MS/MS	By MS/MS	By MS/MS
ACGLVASNLNLKPGECLK	______________________________	LVASNLNLKPGECLKVRGEVAPDAKSFVLN	M	A	C	L	K	V	2	0	2	0	2	0	1	2	0	0	4	2	0	0	1	1	0	0	0	1	0	0	18	1	1942.9969	tr|A0A286ZRI5|A0A286ZRI5_PIG;sp|Q49I35|LEG1_PIG	tr|A0A286ZRI5|A0A286ZRI5_PIG	2	19	yes	no	2;3	2.3206E-74	294.81	By MS/MS	By MS/MS	By MS/MS	By MS/MS	By MS/MS	By MS/MS	By MS/MS
ACGNFGIPCELR	MGSTSDLSHCEKIKKACGNFGIPCELRVTS	IKKACGNFGIPCELRVTSAHKGPDETLRIK	K	A	C	L	R	V	1	1	1	0	2	0	1	2	0	1	1	0	0	1	1	0	0	0	0	0	0	0	12	0	1392.6278	tr|F1RTV5|F1RTV5_PIG;tr|A0A287AI68|A0A287AI68_PIG	tr|F1RTV5|F1RTV5_PIG	285	296	yes	no	2	0.00015259	107.45	By MS/MS	By MS/MS	By MS/MS	By MS/MS	By MS/MS	By MS/MS	By MS/MS
ACGNMFGLMHGTCPETSGGLLICLPR	IHNLPVLAKMAAVSKACGNMFGLMHGTCPE	TCPETSGGLLICLPREQAARFCAEIKSPKY	K	A	C	P	R	E	1	1	1	0	3	0	1	5	1	1	4	0	2	1	2	1	2	0	0	0	0	0	26	0	2848.2951	tr|K9IVF4|K9IVF4_PIG	tr|K9IVF4|K9IVF4_PIG	305	330	yes	yes	3	1.5683E-09	136.4					By matching
ACGSSAPQQAVYLLLALFR	AILKGEPLAVRSALKACGSSAPQQAVYLLL	SAPQQAVYLLLALFREVTTLYRSHNANLHP	K	A	C	F	R	E	4	1	0	0	1	2	0	1	0	0	4	0	0	1	1	2	0	0	1	1	0	0	19	0	2064.0826	tr|F1RZA6|F1RZA6_PIG	tr|F1RZA6|F1RZA6_PIG	4087	4105	no	no	3	0.0024208	56.851					By MS/MS	By matching	By MS/MS
ACGVSRPVIACSVTIK	NVPYVFVRSKQALGRACGVSRPVIACSVTI	CGVSRPVIACSVTIKEGSQLKQQIQSIQQS	R	A	C	I	K	E	2	1	0	0	2	0	0	1	0	2	0	1	0	0	1	2	1	0	0	3	0	0	16	1	1716.9015	tr|F2Z5V3|F2Z5V3_PIG;tr|A0A287AI22|A0A287AI22_PIG;tr|A0A287AJR4|A0A287AJR4_PIG	tr|F2Z5V3|F2Z5V3_PIG	92	107	yes	no	2;3	1.6611E-08	174.73	By MS/MS	By MS/MS	By matching	By MS/MS	By MS/MS	By MS/MS	By MS/MS
ACIDSNEDGDLSK	PVYDCLVWHDGETWRACIDSNEDGDLSKST	WRACIDSNEDGDLSKSTVLRNYKEAQEYGS	R	A	C	S	K	S	1	0	1	3	1	0	1	1	0	1	1	1	0	0	0	2	0	0	0	0	0	0	13	0	1422.5933	tr|A0A287BD60|A0A287BD60_PIG;tr|I3LEY6|I3LEY6_PIG;tr|F1RLQ9|F1RLQ9_PIG	tr|F1RLQ9|F1RLQ9_PIG	176	188	no	no	2	1.6091E-09	166.55	By MS/MS	By MS/MS	By MS/MS	By MS/MS	By MS/MS	By MS/MS	By MS/MS
ACIENGASCIDICGEPQFLELIYWK	NCVGPYRFYGEPVVRACIENGASCIDICGE	DICGEPQFLELIYWKYHEKAAEKGVYIIGS	R	A	C	W	K	Y	2	0	1	1	3	1	3	2	0	4	2	1	0	1	1	1	0	1	1	0	0	0	25	0	2985.3711	tr|F1S8P1|F1S8P1_PIG	tr|F1S8P1|F1S8P1_PIG	112	136	yes	yes	3	1.386E-05	86.211				By matching	By MS/MS		By MS/MS
ACIGDTLCQK	REEFLPRGDRYDALRACIGDTLCQKLQNLN	YDALRACIGDTLCQKLQNLNIFLVGCGAIG	R	A	C	Q	K	L	1	0	0	1	2	1	0	1	0	1	1	1	0	0	0	0	1	0	0	0	0	0	10	0	1164.5267	tr|A0A287BNN4|A0A287BNN4_PIG;tr|A0A287AV00|A0A287AV00_PIG;tr|A0A287BRW8|A0A287BRW8_PIG;tr|A0A2C9F371|A0A2C9F371_PIG;tr|F1RVE8|F1RVE8_PIG;tr|A0A287AK02|A0A287AK02_PIG	tr|A0A287BNN4|A0A287BNN4_PIG	568	577	yes	no	2	0.00029729	98.629	By matching	By matching	By matching	By MS/MS	By matching	By MS/MS	By MS/MS
ACIGFGGNLASIR	GFVEEERKNWQEARKACIGFGGNLASIRNE	RKACIGFGGNLASIRNEKEQAFLTYHMKDS	K	A	C	I	R	N	2	1	1	0	1	0	0	3	0	2	1	0	0	1	0	1	0	0	0	0	0	0	13	0	1334.6765	tr|K7GPB4|K7GPB4_PIG;tr|F1RWA3|F1RWA3_PIG;tr|G9K122|G9K122_PIG	tr|K7GPB4|K7GPB4_PIG	975	987	yes	no	2	6.5823E-05	118.4	By MS/MS	By MS/MS	By MS/MS		By MS/MS	By MS/MS
ACIIVYYIEDDGEIINDVLK	SSTFSLTPENSWAPKACIIVYYIEDDGEII	YYIEDDGEIINDVLKIPVQLVFKNKIQLFW	K	A	C	L	K	I	1	0	1	3	1	0	2	1	0	5	1	1	0	0	0	0	0	0	2	2	0	0	20	0	2354.1716	tr|K7GKY0|K7GKY0_PIG;tr|K7GP25|K7GP25_PIG	tr|K7GKY0|K7GKY0_PIG	529	548	yes	no	3	0.10636	8.089
ACIPYLK	LMMNVNTRGTYLTSKACIPYLKKSRIAHIL	RGTYLTSKACIPYLKKSRIAHILNLSPPLN	K	A	C	L	K	K	1	0	0	0	1	0	0	0	0	1	1	1	0	0	1	0	0	0	1	0	0	0	7	0	863.45751	tr|K7GNL4|K7GNL4_PIG;tr|F1SNA8|F1SNA8_PIG	tr|K7GNL4|K7GNL4_PIG	162	168	yes	no	2	0.051245	50.12			By MS/MS	By MS/MS	By MS/MS		By matching
ACIPYLKK	LMMNVNTRGTYLTSKACIPYLKKSRIAHIL	GTYLTSKACIPYLKKSRIAHILNLSPPLNL	K	A	C	K	K	S	1	0	0	0	1	0	0	0	0	1	1	2	0	0	1	0	0	0	1	0	0	0	8	1	991.55247	tr|K7GNL4|K7GNL4_PIG;tr|F1SNA8|F1SNA8_PIG	tr|K7GNL4|K7GNL4_PIG	162	169	yes	no	3	0.089003	17.395					By MS/MS	By matching	By matching
ACKPQANGENAISAR	MRYNDFLHDPLSLCKACKPQANGENAISAR	ACKPQANGENAISARSDLNPSNGSYPFQAL	K	A	C	A	R	S	4	1	2	0	1	1	1	1	0	1	0	1	0	0	1	1	0	0	0	0	0	0	15	1	1585.7631	tr|F1RKC7|F1RKC7_PIG	tr|F1RKC7|F1RKC7_PIG	494	508	yes	yes	2	1.2147E-06	172.11				By MS/MS		By MS/MS	By matching
ACLAEAITLIESTHSR	RFVDKLYTGLIQGQRACLAEAITLIESTHS	CLAEAITLIESTHSRKKELAQVLLQKVLVY	R	A	C	S	R	K	3	1	0	0	1	0	2	0	1	2	2	0	0	0	0	2	2	0	0	0	0	0	16	0	1770.8934	tr|F1RS52|F1RS52_PIG	tr|F1RS52|F1RS52_PIG	101	116	yes	yes	3	0.00020025	84.842			By matching	By MS/MS		By matching	By MS/MS
ACLGCMGAGPGR	CVNTEGSYECRDCAKACLGCMGAGPGRCKK	CAKACLGCMGAGPGRCKKCSPGYQQVGSKC	K	A	C	G	R	C	2	1	0	0	2	0	0	4	0	0	1	0	1	0	1	0	0	0	0	0	0	0	12	0	1205.5104	tr|F1SQD9|F1SQD9_PIG	tr|F1SQD9|F1SQD9_PIG	273	284	yes	yes	2	0.072552	44.309					By matching
ACLGLPPQNHMLLEHK	NALFRQRSCIENILRACLGLPPQNHMLLEH	CLGLPPQNHMLLEHKMERPGLKRVGLVTAA	R	A	C	H	K	M	1	0	1	0	1	1	1	1	2	0	4	1	1	0	2	0	0	0	0	0	0	0	16	0	1856.9389	tr|A0A287AXJ7|A0A287AXJ7_PIG;tr|A0A287BDF8|A0A287BDF8_PIG	tr|A0A287AXJ7|A0A287AXJ7_PIG	492	507	yes	no	2;3;4	1.1475E-18	202	By MS/MS	By MS/MS	By MS/MS	By MS/MS	By MS/MS	By MS/MS	By MS/MS
ACLIFFDEIDAIGGAR	ARMVRELFEMARTKKACLIFFDEIDAIGGA	CLIFFDEIDAIGGARFDDGAGGDNEVQRTM	K	A	C	A	R	F	3	1	0	2	1	0	1	2	0	3	1	0	0	2	0	0	0	0	0	0	0	0	16	0	1766.8662	tr|F1SB53|F1SB53_PIG;tr|A0A287BR45|A0A287BR45_PIG	tr|F1SB53|F1SB53_PIG	269	284	yes	no	2;3	8.9558E-06	130.24	By MS/MS	By MS/MS	By matching	By MS/MS	By MS/MS	By MS/MS	By MS/MS
ACLILTTQR	DPKQAIREGAVAALRACLILTTQREPKEMQ	AVAALRACLILTTQREPKEMQKPQWYRHTF	R	A	C	Q	R	E	1	1	0	0	1	1	0	0	0	1	2	0	0	0	0	0	2	0	0	0	0	0	9	0	1074.5856	tr|A0A287BMJ2|A0A287BMJ2_PIG;tr|A0A287BKJ8|A0A287BKJ8_PIG;tr|A0A287AWH2|A0A287AWH2_PIG	tr|A0A287BMJ2|A0A287BMJ2_PIG	215	223	yes	no	2	0.062172	50.039	By matching				By matching
ACLISLGYDVENDR	FDKDHGGALGPEEFKACLISLGYDVENDRQ	KACLISLGYDVENDRQGDAEFNRIMSVVDP	K	A	C	D	R	Q	1	1	1	2	1	0	1	1	0	1	2	0	0	0	0	1	0	0	1	1	0	0	14	0	1623.7563	tr|A0A287A4Q7|A0A287A4Q7_PIG;tr|F1RI39|F1RI39_PIG;tr|A0A287AA30|A0A287AA30_PIG	tr|A0A287A4Q7|A0A287A4Q7_PIG	792	805	yes	no	2;3	1.8037E-13	195.51	By MS/MS	By MS/MS	By MS/MS	By MS/MS	By MS/MS	By MS/MS	By MS/MS
ACLISLGYDVENDRQGDAEFNR	FDKDHGGALGPEEFKACLISLGYDVENDRQ	YDVENDRQGDAEFNRIMSVVDPNHSGLVTF	K	A	C	N	R	I	2	2	2	3	1	1	2	2	0	1	2	0	0	1	0	1	0	0	1	1	0	0	22	1	2541.1554	tr|A0A287A4Q7|A0A287A4Q7_PIG;tr|A0A287AA30|A0A287AA30_PIG	tr|A0A287A4Q7|A0A287A4Q7_PIG	792	813	yes	no	2;3	5.3538E-78	309.14	By MS/MS	By MS/MS	By MS/MS	By MS/MS	By MS/MS	By MS/MS	By MS/MS
ACLISMGYNMGEAEFAR	FDRKKTGMMDTDDFRACLISMGYNMGEAEF	LISMGYNMGEAEFARIMSIVDPNRLGVVTF	R	A	C	A	R	I	3	1	1	0	1	0	2	2	0	1	1	0	2	1	0	1	0	0	1	0	0	0	17	0	1918.8376	tr|I3LLY3|I3LLY3_PIG	tr|I3LLY3|I3LLY3_PIG	774	790	yes	yes	2;3	3.1029E-13	191.26	By MS/MS	By MS/MS	By MS/MS	By MS/MS	By matching	By MS/MS	By MS/MS
ACLLETPIR	______________________________	______________________________	M	A	C	I	R	M	1	1	0	0	1	0	1	0	0	1	2	0	0	0	1	0	1	0	0	0	0	0	9	0	1071.5747	tr|A0A287B1R6|A0A287B1R6_PIG;tr|I3L6N3|I3L6N3_PIG	tr|A0A287B1R6|A0A287B1R6_PIG	2	10	yes	no	2	0.00018689	127.12	By MS/MS	By MS/MS	By MS/MS	By MS/MS	By MS/MS	By MS/MS	By MS/MS
ACLLQISGYK	NINPEKDASFKICMKACLLQISGYKQLYLD	KICMKACLLQISGYKQLYLDVESVRKRPYD	K	A	C	Y	K	Q	1	0	0	0	1	1	0	1	0	1	2	1	0	0	0	1	0	0	1	0	0	0	10	0	1151.6009	tr|A0A287AGG8|A0A287AGG8_PIG;tr|F1RRE7|F1RRE7_PIG	tr|A0A287AGG8|A0A287AGG8_PIG	97	106	yes	no	2	0.00043902	101.54
ACLPSGSFLTCSSDNTIR	YVWNVEVYPEFEDQRACLPSGSFLTCSSDN	PSGSFLTCSSDNTIRFWNLDSNPDSHWQKN	R	A	C	I	R	F	1	1	1	1	2	0	0	1	0	1	2	0	0	1	1	4	2	0	0	0	0	0	18	0	1984.8983	tr|F1RLF2|F1RLF2_PIG;sp|Q8HXL3|WDR62_PIG	tr|F1RLF2|F1RLF2_PIG	421	438	yes	no	2;3	1.2136E-26	222.94	By MS/MS	By MS/MS	By matching	By matching	By MS/MS	By matching	By MS/MS
ACLQDSYDNLQEVMKFEIDHLSK	LDNVRLENEKLLESKACLQDSYDNLQEVMK	NLQEVMKFEIDHLSKSLQNCKKENETLKSD	K	A	C	S	K	S	1	0	1	3	1	2	2	0	1	1	3	2	1	1	0	2	0	0	1	1	0	0	23	1	2782.2942	tr|A0A287BJ51|A0A287BJ51_PIG;tr|A0A287AV90|A0A287AV90_PIG;tr|A0A287BSA6|A0A287BSA6_PIG;tr|A0A287AKN4|A0A287AKN4_PIG	tr|A0A287BJ51|A0A287BJ51_PIG	868	890	yes	no	4	0.00079256	58.272				By matching		By matching	By MS/MS
ACMTNLVK	SRDPLLLAIIPKYLRACMTNLVKMGFPSKT	IIPKYLRACMTNLVKMGFPSKTDNPSCEYS	R	A	C	V	K	M	1	0	1	0	1	0	0	0	0	0	1	1	1	0	0	0	1	0	0	1	0	0	8	0	935.45686	tr|F1RRK9|F1RRK9_PIG;tr|F1RRJ4|F1RRJ4_PIG	tr|F1RRK9|F1RRK9_PIG	391	398	yes	no	2	0.0028877	81.784	By MS/MS	By MS/MS	By matching	By MS/MS	By MS/MS	By matching	By matching
ACNCLLLK	TVTNLKRIAQAVEKKACNCLLLKVNQIGSV	AQAVEKKACNCLLLKVNQIGSVTESIQACK	K	A	C	L	K	V	1	0	1	0	2	0	0	0	0	0	3	1	0	0	0	0	0	0	0	0	0	0	8	0	990.49906	sp|Q1KYT0|ENOB_PIG;tr|A0A286ZSQ1|A0A286ZSQ1_PIG;tr|F1RFY2|F1RFY2_PIG;tr|A0A287AZR0|A0A287AZR0_PIG;tr|I3LCN1|I3LCN1_PIG;tr|A0A287ANH6|A0A287ANH6_PIG;tr|A0A287AVF3|A0A287AVF3_PIG	sp|Q1KYT0|ENOB_PIG	336	343	no	no	2	0.03476	49.058		By matching
ACNIPNERQR	______________________________	______________________________	M	A	C	Q	R	T	1	2	2	0	1	1	1	0	0	1	0	0	0	0	1	0	0	0	0	0	0	0	10	1	1256.6044	sp|F1RTY8|DNJ5B_PIG	sp|F1RTY8|DNJ5B_PIG	2	11	yes	yes	2	0.059402	57.177						By matching	By MS/MS
ACNQLGQFLQHR	SLIIHYDSEPNLLVRACNQLGQFLQHRETN	LVRACNQLGQFLQHRETNLRYLALESMCTL	R	A	C	H	R	E	1	1	1	0	1	3	0	1	1	0	2	0	0	1	0	0	0	0	0	0	0	0	12	0	1470.715	tr|I3LK24|I3LK24_PIG;tr|F1RH60|F1RH60_PIG;tr|F1RZ02|F1RZ02_PIG	tr|I3LK24|I3LK24_PIG	330	341	no	no	2;3	8.7214E-29	230.09	By MS/MS	By MS/MS	By MS/MS	By MS/MS	By MS/MS	By MS/MS	By MS/MS
ACPFLPVK	ENNRMTAAIKDLQVRACPFLPVKRKGRITT	IKDLQVRACPFLPVKRKGRITTVLQPCDLF	R	A	C	V	K	R	1	0	0	0	1	0	0	0	0	0	1	1	0	1	2	0	0	0	0	1	0	0	8	0	930.49971	tr|F1SIL5|F1SIL5_PIG	tr|F1SIL5|F1SIL5_PIG	1016	1023	yes	yes	2	0.017792	62.714	By matching	By MS/MS				By MS/MS
ACPFLPVKR	ENNRMTAAIKDLQVRACPFLPVKRKGRITT	KDLQVRACPFLPVKRKGRITTVLQPCDLFY	R	A	C	K	R	K	1	1	0	0	1	0	0	0	0	0	1	1	0	1	2	0	0	0	0	1	0	0	9	1	1086.6008	tr|F1SIL5|F1SIL5_PIG	tr|F1SIL5|F1SIL5_PIG	1016	1024	yes	yes	2;3	0.0010276	71.379		By MS/MS	By matching	By matching	By MS/MS	By matching	By MS/MS
ACPLDQAIGLLVAIFHK	______________________________	PLDQAIGLLVAIFHKYSGREGDKNTLSKSE	M	A	C	H	K	Y	3	0	0	1	1	1	0	1	1	2	3	1	0	1	1	0	0	0	0	1	0	0	17	0	1865.0233	tr|I3L7Z6|I3L7Z6_PIG;sp|Q2EN75|S10A6_PIG	tr|I3L7Z6|I3L7Z6_PIG	2	18	yes	no	2	0.00040523	78.342						By MS/MS	By MS/MS
ACPLGTAACLVR	CRDIDTLRDRAPQLRACPLGTAACLVRGDW	QLRACPLGTAACLVRGDWAFDVGRPREGLQ	R	A	C	V	R	G	3	1	0	0	2	0	0	1	0	0	2	0	0	0	1	0	1	0	0	1	0	0	12	0	1287.6428	tr|F1SB67|F1SB67_PIG	tr|F1SB67|F1SB67_PIG	227	238	yes	yes	2	0.00070241	89.247	By MS/MS	By MS/MS		By MS/MS	By matching	By matching	By matching
ACPRPEGLNFQDLK	NGLTVAQNQVLNLIKACPRPEGLNFQDLKN	KACPRPEGLNFQDLKNQLQHMSVASIKQAV	K	A	C	L	K	N	1	1	1	1	1	1	1	1	0	0	2	1	0	1	2	0	0	0	0	0	0	0	14	1	1643.809	tr|F1STM9|F1STM9_PIG	tr|F1STM9|F1STM9_PIG	218	231	yes	yes	2;3	0.00093541	94.688	By MS/MS	By MS/MS	By matching	By MS/MS	By MS/MS	By MS/MS	By MS/MS
ACQAATDDSELLQQVSAAASVVSQALHDLLQHVR	EAGKLVDRSVENCVRACQAATDDSELLQQV	SVVSQALHDLLQHVRQFASRGEPIGRYDQA	R	A	C	V	R	Q	7	1	0	3	1	5	1	0	2	0	5	0	0	0	0	4	1	0	0	4	0	0	34	0	3630.806	tr|A0A287B272|A0A287B272_PIG;tr|I3LDQ1|I3LDQ1_PIG	tr|A0A287B272|A0A287B272_PIG	756	789	yes	no	4	5.5895E-34	208.62	By MS/MS	By MS/MS		By matching	By MS/MS	By matching	By MS/MS
ACQIFVR	SFGGAGGHAPGVARKACQIFVRNLPFDFTW	HAPGVARKACQIFVRNLPFDFTWKMLKDKF	K	A	C	V	R	N	1	1	0	0	1	1	0	0	0	1	0	0	0	1	0	0	0	0	0	1	0	0	7	0	892.45891	tr|A0A286ZJK2|A0A286ZJK2_PIG;tr|F1SA50|F1SA50_PIG;tr|A0A287AR13|A0A287AR13_PIG;tr|A0A287BPD5|A0A287BPD5_PIG;tr|A0A287BL93|A0A287BL93_PIG	tr|A0A286ZJK2|A0A286ZJK2_PIG	613	619	no	no	2	0.0054267	121.87	By MS/MS	By MS/MS	By MS/MS	By MS/MS	By MS/MS	By MS/MS	By MS/MS
ACQLLGYSSHDLIGQK	TVNAKTTEILVANDKACQLLGYSSHDLIGQ	CQLLGYSSHDLIGQKLTRFFLKPDSHVVEA	K	A	C	Q	K	L	1	0	0	1	1	2	0	2	1	1	3	1	0	0	0	2	0	0	1	0	0	0	16	0	1788.8829	tr|F1SI07|F1SI07_PIG;tr|A0A286ZU04|A0A286ZU04_PIG	tr|F1SI07|F1SI07_PIG	150	165	yes	no	3	0.00035436	76.85	By matching	By matching		By MS/MS	By MS/MS	By matching	By MS/MS
ACQSCPSEPNAAALQAALAR	AAHEALGQFCCALHKACQSCPSEPNAAALQ	PSEPNAAALQAALARVVPSYMQAVNGEQER	K	A	C	A	R	V	7	1	1	0	2	2	1	0	0	0	2	0	0	0	2	2	0	0	0	0	0	0	20	0	2084.9732	tr|F1SGN4|F1SGN4_PIG;tr|A0A287ALE4|A0A287ALE4_PIG	tr|F1SGN4|F1SGN4_PIG	729	748	yes	no	2;3	8.2671E-11	175.21	By MS/MS	By MS/MS	By matching	By MS/MS	By MS/MS	By matching	By MS/MS
ACQSIYPLHDVFVR	VNKLIPDSIGKDIEKACQSIYPLHDVFVRK	KACQSIYPLHDVFVRKVKMLKKPKFELGKL	K	A	C	V	R	K	1	1	0	1	1	1	0	0	1	1	1	0	0	1	1	1	0	0	1	2	0	0	14	0	1703.8454	tr|F2Z5C7|F2Z5C7_PIG;tr|A0A287B4K6|A0A287B4K6_PIG	tr|F2Z5C7|F2Z5C7_PIG	200	213	yes	no	2;3	1.4684E-19	215.08	By MS/MS	By MS/MS	By MS/MS	By MS/MS	By MS/MS	By MS/MS	By MS/MS
ACQSIYPLHDVFVRK	VNKLIPDSIGKDIEKACQSIYPLHDVFVRK	ACQSIYPLHDVFVRKVKMLKKPKFELGKLM	K	A	C	R	K	V	1	1	0	1	1	1	0	0	1	1	1	1	0	1	1	1	0	0	1	2	0	0	15	1	1831.9403	tr|F2Z5C7|F2Z5C7_PIG;tr|A0A287B4K6|A0A287B4K6_PIG	tr|F2Z5C7|F2Z5C7_PIG	200	214	yes	no	3	0.0010503	69.729	By matching	By matching	By matching		By matching		By matching
ACQVYIQHLR	VGTQTSQVEIKLSLKACQVYIQHLRSKEHE	KLSLKACQVYIQHLRSKEHERPRRLRLVRK	K	A	C	L	R	S	1	1	0	0	1	2	0	0	1	1	1	0	0	0	0	0	0	0	1	1	0	0	10	0	1286.6554	tr|A0A286ZRM3|A0A286ZRM3_PIG;tr|A0A287BPH8|A0A287BPH8_PIG;tr|A0A287AT54|A0A287AT54_PIG	tr|A0A286ZRM3|A0A286ZRM3_PIG	1205	1214	yes	no	2	0.06383	45.68				By MS/MS		By matching	By matching
ACRFTPIQWKQGFER	EVIVKEYLVNLNGYKACRFTPIQWKQGFER	ACRFTPIQWKQGFEREAYRRRHRNSGLNFF	K	A	C	E	R	E	1	2	0	0	1	2	1	1	0	1	0	1	0	2	1	0	1	1	0	0	0	0	15	2	1922.9574	tr|I3LA39|I3LA39_PIG	tr|I3LA39|I3LA39_PIG	240	254	yes	yes	4	0.093009	23.138				By matching			By matching
ACSIVQFCYFQDLQAAR	______________________________	SIVQFCYFQDLQAARDFLFPHLREETPSGA	M	A	C	A	R	D	3	1	0	1	2	3	0	0	0	1	1	0	0	2	0	1	0	0	1	1	0	0	17	0	2075.9557	tr|A0A287BB18|A0A287BB18_PIG;tr|A0A287B4A4|A0A287B4A4_PIG	tr|A0A287BB18|A0A287BB18_PIG	2	18	yes	no	2;3	2.1475E-06	136.27	By MS/MS	By MS/MS	By MS/MS	By MS/MS	By MS/MS	By MS/MS	By MS/MS
ACSLPPGPQTVLLFDELSDALCR	AQERALRRTEQLVARACSLPPGPQTVLLFD	QTVLLFDELSDALCRVADLADFVRIAHPEA	R	A	C	C	R	V	2	1	0	2	2	1	1	1	0	0	5	0	0	1	3	2	1	0	0	1	0	0	23	0	2558.2509	tr|A0A287BNR4|A0A287BNR4_PIG;tr|A0A287BHY4|A0A287BHY4_PIG;tr|A0A287AE55|A0A287AE55_PIG;tr|F1RTM1|F1RTM1_PIG;tr|I3LIT7|I3LIT7_PIG;tr|A0A287BGM4|A0A287BGM4_PIG	tr|A0A287BNR4|A0A287BNR4_PIG	82	104	yes	no	3	3.4007E-06	108.4	By MS/MS	By MS/MS	By MS/MS	By MS/MS	By MS/MS	By matching	By MS/MS
ACSPAASEITGLSTAVLAAHGR	PRVLDKLSLCVAPGKACSPAASEITGLSTA	EITGLSTAVLAAHGRQYFDANLANLLRAFL	K	A	C	G	R	Q	6	1	0	0	1	0	1	2	1	1	2	0	0	0	1	3	2	0	0	1	0	0	22	0	2139.0743	tr|I3L5D1|I3L5D1_PIG	tr|I3L5D1|I3L5D1_PIG	76	97	yes	yes	3	9.4529E-07	133.26		By MS/MS	By MS/MS		By matching
ACSVLFPLIYSEIK	TKPRAIFSSGAVLYRACSVLFPLIYSEIKY	RACSVLFPLIYSEIKYLVH___________	R	A	C	I	K	Y	1	0	0	0	1	0	1	0	0	2	2	1	0	1	1	2	0	0	1	1	0	0	14	0	1638.8691	tr|A7L861|A7L861_PIG	tr|A7L861|A7L861_PIG	557	570	yes	yes	2;3	0.0003103	97.214		By matching	By MS/MS	By MS/MS		By matching	By matching
ACTELGIR	VMVANRGEIAIRVFRACTELGIRTVAVYSE	IAIRVFRACTELGIRTVAVYSEQDTGQMHR	R	A	C	I	R	T	1	1	0	0	1	0	1	1	0	1	1	0	0	0	0	0	1	0	0	0	0	0	8	0	918.4593	tr|F1RUV5|F1RUV5_PIG	tr|F1RUV5|F1RUV5_PIG	55	62	yes	yes	2	0.0033084	94.407	By MS/MS	By MS/MS	By matching	By MS/MS	By MS/MS	By MS/MS	By MS/MS
ACTILLR	GDEYFTFITECKDPKACTILLRGASKEILS	ITECKDPKACTILLRGASKEILSEVERNLQ	K	A	C	L	R	G	1	1	0	0	1	0	0	0	0	1	2	0	0	0	0	0	1	0	0	0	0	0	7	0	845.47931	tr|A0A287AMZ2|A0A287AMZ2_PIG;tr|F1RP17|F1RP17_PIG;tr|A0A287AUX8|A0A287AUX8_PIG	tr|A0A287AMZ2|A0A287AMZ2_PIG	371	377	yes	no	2	0.0069199	106.29	By MS/MS	By MS/MS	By MS/MS	By MS/MS	By MS/MS	By MS/MS	By matching
ACTTEEDQEKLMQITSLHSLNAFLLPIK	SASVKKPHTLLQRVKACTTEEDQEKLMQIT	ITSLHSLNAFLLPIKTVGVQGDCRSYSYVC	K	A	C	I	K	T	2	0	1	1	1	2	3	0	1	2	5	2	1	1	1	2	3	0	0	0	0	0	28	1	3229.6363	tr|I3LJ73|I3LJ73_PIG;tr|A0A286ZY37|A0A286ZY37_PIG	tr|I3LJ73|I3LJ73_PIG	494	521	yes	no	4	7.0446E-10	114.83	By MS/MS		By matching		By matching		By MS/MS
ACVDTALENMASPK	DDPLLSGLLDAPALKACVDTALENMASPKM	KACVDTALENMASPKMKVVEVLAGDGQLYS	K	A	C	P	K	M	3	0	1	1	1	0	1	0	0	0	1	1	1	0	1	1	1	0	0	1	0	0	14	0	1505.6854	tr|I3LC73|I3LC73_PIG	tr|I3LC73|I3LC73_PIG	1227	1240	yes	yes	2;3	8.3905E-09	168.22	By MS/MS	By MS/MS	By MS/MS	By MS/MS	By MS/MS	By MS/MS	By MS/MS
ACVMMQGR	PGHAGRLVFGILNGRACVMMQGRFHLYEGY	FGILNGRACVMMQGRFHLYEGYPLWKVTFP	R	A	C	G	R	F	1	1	0	0	1	1	0	1	0	0	0	0	2	0	0	0	0	0	0	1	0	0	8	0	951.40886	tr|A0A287AM78|A0A287AM78_PIG;tr|A0A287A2Y1|A0A287A2Y1_PIG;tr|F1S8H8|F1S8H8_PIG	tr|A0A287AM78|A0A287AM78_PIG	77	84	yes	no	2	0.013055	62.714	By MS/MS	By MS/MS	By MS/MS		By MS/MS
ACVQVAQDCGTDALDLWTLMQK	SKLNRLNAVVGEYARACVQVAQDCGTDALD	DCGTDALDLWTLMQKDNQDFSSYLSDGLHL	R	A	C	Q	K	D	3	0	0	3	2	3	0	1	0	0	3	1	1	0	0	0	2	1	0	2	0	0	22	0	2522.1604	tr|F1SA96|F1SA96_PIG;tr|A0A287B3A3|A0A287B3A3_PIG	tr|F1SA96|F1SA96_PIG	165	186	yes	no	2;3	1.7624E-08	154.84	By MS/MS	By MS/MS	By MS/MS		By MS/MS	By MS/MS	By MS/MS
ACVQVLDPK	TAQQPGPNAPLSWVRACVQVLDPKSRWRSK	PLSWVRACVQVLDPKSRWRSKILLGLNFYG	R	A	C	P	K	S	1	0	0	1	1	1	0	0	0	0	1	1	0	0	1	0	0	0	0	2	0	0	9	0	1028.5325	tr|F1RZ01|F1RZ01_PIG	tr|F1RZ01|F1RZ01_PIG	280	288	yes	yes	2	0.0041842	69.628	By MS/MS	By matching	By MS/MS		By MS/MS	By MS/MS	By MS/MS
ACVSMLGVPVDPDTLHATLR	LIQGLTEDMVTVLIRACVSMLGVPVDPDTL	LGVPVDPDTLHATLRLCLRLTRDHKYAMMF	R	A	C	L	R	L	2	1	0	2	1	0	0	1	1	0	3	0	1	0	2	1	2	0	0	3	0	0	20	0	2151.0816	tr|F1RUH0|F1RUH0_PIG;tr|I3L770|I3L770_PIG;tr|K7GNJ7|K7GNJ7_PIG;tr|A0A287AA97|A0A287AA97_PIG	tr|F1RUH0|F1RUH0_PIG	1802	1821	yes	no	3	7.8553E-05	102.33	By MS/MS	By MS/MS	By matching	By MS/MS	By MS/MS	By MS/MS	By MS/MS
ACVVHGSDLKDMTSEQLDDILK	RLNIPVSQVNPRDAKACVVHGSDLKDMTSE	DLKDMTSEQLDDILKYHTEIVFARTSPQQK	K	A	C	L	K	Y	1	0	0	4	1	1	1	1	1	1	3	2	1	0	0	2	1	0	0	2	0	0	22	1	2473.1829	tr|D2WKD6|D2WKD6_PIG;tr|F1SAX3|F1SAX3_PIG;sp|P05024|AT1A1_PIG;tr|I3LT88|I3LT88_PIG	tr|D2WKD6|D2WKD6_PIG	660	681	yes	no	3;4	2.5913E-65	292.64	By MS/MS	By MS/MS	By MS/MS	By MS/MS	By MS/MS	By MS/MS	By MS/MS
ACWVLHYFCEVK	VFPLFSSELGYMRARACWVLHYFCEVKFKS	RARACWVLHYFCEVKFKSDQNLQTALELTR	R	A	C	V	K	F	1	0	0	0	2	0	1	0	1	0	1	1	0	1	0	0	0	1	1	2	0	0	12	0	1610.7374	tr|A0A287A5B3|A0A287A5B3_PIG;tr|A0A287AJI2|A0A287AJI2_PIG;tr|A0A287B2B4|A0A287B2B4_PIG;tr|A0A287ASM1|A0A287ASM1_PIG;tr|I3LDM3|I3LDM3_PIG;tr|A0A287BTF2|A0A287BTF2_PIG	tr|A0A287A5B3|A0A287A5B3_PIG	476	487	yes	no	3	0.0017357	68.515	By MS/MS		By MS/MS	By MS/MS	By MS/MS	By MS/MS	By MS/MS
ACYALENFVENLGPK	YLKSVPSGHTHHLAKACYALENFVENLGPK	ACYALENFVENLGPKVQPYLPELMECMLQP	K	A	C	P	K	V	2	0	2	0	1	0	2	1	0	0	2	1	0	1	1	0	0	0	1	1	0	0	15	0	1723.824	tr|F1SGN4|F1SGN4_PIG;tr|A0A287ALE4|A0A287ALE4_PIG	tr|F1SGN4|F1SGN4_PIG	458	472	yes	no	2;3	1.047E-13	199.68	By MS/MS	By MS/MS	By MS/MS	By MS/MS	By MS/MS	By MS/MS	By MS/MS
ACYGVLR	ESLRYKLLGGLAVRRACYGVLRFIMESGAK	LGGLAVRRACYGVLRFIMESGAKGCEVVVS	R	A	C	L	R	F	1	1	0	0	1	0	0	1	0	0	1	0	0	0	0	0	0	0	1	1	0	0	7	0	837.41671	sp|Q0Z8U2|RS3_PIG	sp|Q0Z8U2|RS3_PIG	118	124	yes	yes	2	0.016073	80.377	By MS/MS	By MS/MS	By MS/MS	By MS/MS	By MS/MS	By MS/MS	By MS/MS
ACYLSINPQKDEALETEK	HTSAEFEVVRTIKERACYLSINPQKDEALE	LSINPQKDEALETEKVQYLLPDGSTLDVGP	R	A	C	E	K	V	2	0	1	1	1	1	3	0	0	1	2	2	0	0	1	1	1	0	1	0	0	0	18	1	2108.0096	tr|F1STD5|F1STD5_PIG	tr|F1STD5|F1STD5_PIG	220	237	yes	yes	3	8.3256E-08	159.81	By matching		By matching			By MS/MS
ACYLSINPQKDETLETEK	HSSSEFEIVKAIKERACYLSINPQKDETLE	LSINPQKDETLETEKAQYYLPDGSTIEIGP	R	A	C	E	K	A	1	0	1	1	1	1	3	0	0	1	2	2	0	0	1	1	2	0	1	0	0	0	18	1	2138.0201	tr|F2Z5G5|F2Z5G5_PIG;tr|A0A287AI87|A0A287AI87_PIG	tr|F2Z5G5|F2Z5G5_PIG	221	238	yes	no	2;3	1.2824E-74	308.84	By MS/MS	By MS/MS	By MS/MS	By MS/MS	By MS/MS	By MS/MS	By MS/MS
ADAASQVLLGSGLTILSQPLMYVK	______________________________	GSGLTILSQPLMYVKVLIQVGYEPLPPTIG	M	A	D	V	K	V	3	0	0	1	0	2	0	2	0	1	5	1	1	0	1	3	1	0	1	2	0	0	24	0	2474.3454	tr|A0A286ZU97|A0A286ZU97_PIG;tr|F1SIE0|F1SIE0_PIG	tr|A0A286ZU97|A0A286ZU97_PIG	2	25	yes	no	2;3	1.2301E-52	270.26	By MS/MS	By MS/MS	By MS/MS	By MS/MS	By MS/MS	By MS/MS	By MS/MS
ADAATSFLR	______________________________	PRSLFKADAATSFLRAARSGNLDKALDHLR	K	A	D	L	R	A	3	1	0	1	0	0	0	0	0	0	1	0	0	1	0	1	1	0	0	0	0	0	9	0	950.48214	tr|A0A287AUC3|A0A287AUC3_PIG;tr|A0A287AG00|A0A287AG00_PIG	tr|A0A287AUC3|A0A287AUC3_PIG	10	18	yes	no	2	0.10081	42.311	By matching		By MS/MS
ADAEASTAVAEEAKPDAK	______________________________	EASTAVAEEAKPDAKTLQVLRDLANRLRIQ	M	A	D	A	K	T	7	0	0	2	0	0	3	0	0	0	0	2	0	0	1	1	1	0	0	1	0	0	18	1	1772.8428	tr|I3L954|I3L954_PIG	tr|I3L954|I3L954_PIG	2	19	yes	yes	2;3	1.7354E-74	299.04	By MS/MS	By MS/MS	By MS/MS	By MS/MS	By MS/MS	By MS/MS	By MS/MS
ADAECYTAMK	SEIEDAAFLAREKAKADAECYTAMKIAEAN	REKAKADAECYTAMKIAEANKLKLTPEYLQ	K	A	D	M	K	I	3	0	0	1	1	0	1	0	0	0	0	1	1	0	0	0	1	0	1	0	0	0	10	0	1158.4685	tr|F1RX83|F1RX83_PIG;tr|A0A287BRP6|A0A287BRP6_PIG	tr|F1RX83|F1RX83_PIG	258	267	yes	no	2	0.0033394	70.816					By matching
ADAEDLLDSFLSNILQDCR	ALNSLTACLSRSVLRADAEDLLDSFLSNIL	DLLDSFLSNILQDCRHHLCEPDMKLVWPSA	R	A	D	C	R	H	2	1	1	4	1	1	1	0	0	1	4	0	0	1	0	2	0	0	0	0	0	0	19	0	2194.0212	tr|F1S8Y2|F1S8Y2_PIG	tr|F1S8Y2|F1S8Y2_PIG	339	357	yes	yes	2;3	1.5119E-47	257.02	By MS/MS	By MS/MS	By MS/MS	By MS/MS	By MS/MS	By MS/MS	By MS/MS
ADAEGESDLENSR	RILAQATSDLVNAIKADAEGESDLENSRKL	IKADAEGESDLENSRKLLSAAKILADATAK	K	A	D	S	R	K	2	1	1	2	0	0	3	1	0	0	1	0	0	0	0	2	0	0	0	0	0	0	13	0	1391.5801	tr|F1SFZ8|F1SFZ8_PIG;tr|A0A287BAK1|A0A287BAK1_PIG;tr|A0A287AC34|A0A287AC34_PIG;tr|A0A287AIU5|A0A287AIU5_PIG;tr|A0A287BLY8|A0A287BLY8_PIG	tr|F1SFZ8|F1SFZ8_PIG	842	854	yes	no	2	5.7966E-15	199.33	By matching	By MS/MS	By MS/MS	By MS/MS	By MS/MS	By MS/MS	By MS/MS
ADAFGDELFSVFEDDSTTAPGTK	______________________________	FSVFEDDSTTAPGTKKDKEKEKGKWKGPPG	M	A	D	T	K	K	3	0	0	4	0	0	2	2	0	0	1	1	0	3	1	2	3	0	0	1	0	0	23	0	2419.0703	tr|F1SLL6|F1SLL6_PIG	tr|F1SLL6|F1SLL6_PIG	2	24	yes	yes	2;3	5.7397E-09	160.47		By MS/MS	By matching	By MS/MS	By MS/MS	By MS/MS	By MS/MS
ADAFGDELFSVFEDDSTTAPGTKK	______________________________	SVFEDDSTTAPGTKKDKEKEKGKWKGPPGS	M	A	D	K	K	D	3	0	0	4	0	0	2	2	0	0	1	2	0	3	1	2	3	0	0	1	0	0	24	1	2547.1653	tr|F1SLL6|F1SLL6_PIG	tr|F1SLL6|F1SLL6_PIG	2	25	yes	yes	2;3	3.404E-06	106.43	By MS/MS	By MS/MS	By MS/MS	By MS/MS	By MS/MS	By MS/MS	By MS/MS
ADAGFVYSEAVASHYMR	EFMDGADLCFEIVKRADAGFVYSEAVASHY	AGFVYSEAVASHYMRQILEALRYCHDNNII	R	A	D	M	R	Q	4	1	0	1	0	0	1	1	1	0	0	0	1	1	0	2	0	0	2	2	0	0	17	0	1872.8465	tr|A0A286ZNV9|A0A286ZNV9_PIG	tr|A0A286ZNV9|A0A286ZNV9_PIG	40	56	yes	yes	3	0.00064007	70.784	By matching		By matching		By matching
ADAKPSVFIFPPSK	SLNGFGAGTKLELKRADAKPSVFIFPPSKE	RADAKPSVFIFPPSKEQLETQTVSVVCLLN	R	A	D	S	K	E	2	0	0	1	0	0	0	0	0	1	0	2	0	2	3	2	0	0	0	1	0	0	14	1	1502.8133	tr|F1STC5|F1STC5_PIG;tr|A0A287AE24|A0A287AE24_PIG	tr|F1STC5|F1STC5_PIG	108	121	yes	no	2;3;4	7.769E-06	150.69	By MS/MS	By MS/MS	By MS/MS	By MS/MS	By MS/MS	By MS/MS	By MS/MS
ADAKPSVFIFPPSKEQLETQTVSVVCLLNSFFPR	SLNGFGAGTKLELKRADAKPSVFIFPPSKE	QTVSVVCLLNSFFPREVNVKWKVDGVVQSS	R	A	D	P	R	E	2	1	1	1	1	2	2	0	0	1	3	2	0	4	4	4	2	0	0	4	0	0	34	2	3850.9968	tr|F1STC5|F1STC5_PIG;tr|A0A287AE24|A0A287AE24_PIG	tr|F1STC5|F1STC5_PIG	108	141	yes	no	3;4;5	6.3887E-28	192.07	By MS/MS	By MS/MS	By MS/MS	By MS/MS	By MS/MS	By MS/MS	By MS/MS
ADALIGIYPEQDDCMFSR	FQMIIISLKEEFYSKADALIGIYPEQDDCM	LIGIYPEQDDCMFSRALTLDLSQYPETEGR	K	A	D	S	R	A	2	1	0	3	1	1	1	1	0	2	1	0	1	1	1	1	0	0	1	0	0	0	18	0	2099.9292	tr|A0A287BR93|A0A287BR93_PIG	tr|A0A287BR93|A0A287BR93_PIG	1193	1210	yes	yes	2	4.1847E-05	119.69
ADALQAGASQFETSAAK	KVLERDQKLSELDDRADALQAGASQFETSA	ALQAGASQFETSAAKLKRKYWWKNLKMMII	R	A	D	A	K	L	6	0	0	1	0	2	1	1	0	0	1	1	0	1	0	2	1	0	0	0	0	0	17	0	1664.8006	tr|A0A287A9H6|A0A287A9H6_PIG;tr|A0A286ZY50|A0A286ZY50_PIG;tr|A0A287BEC7|A0A287BEC7_PIG	tr|A0A287A9H6|A0A287A9H6_PIG	67	83	no	no	2;3	1.5762E-13	196.11	By MS/MS	By MS/MS	By MS/MS	By MS/MS	By MS/MS	By MS/MS	By MS/MS
ADAPDAGAQSDSELPSYHPNDVSLDR	GSGVKPPAALQATARADAPDAGAQSDSELP	SELPSYHPNDVSLDRGYTSDSEVYTDHGRP	R	A	D	D	R	G	4	1	1	5	0	1	1	1	1	0	2	0	0	0	3	4	0	0	1	1	0	0	26	0	2726.2056	tr|F1S8S9|F1S8S9_PIG	tr|F1S8S9|F1S8S9_PIG	1277	1302	yes	yes	3	1.7834E-33	230.9	By MS/MS	By MS/MS	By matching	By MS/MS	By MS/MS	By MS/MS	By MS/MS
ADAVQDSEMVELVELEIR	AKQIGVEHVVVYVNKADAVQDSEMVELVEL	VQDSEMVELVELEIRELLTEFGYKGEETPI	K	A	D	I	R	E	2	1	0	2	0	1	4	0	0	1	2	0	1	0	0	1	0	0	0	3	0	0	18	0	2044.9987	tr|F1RFI1|F1RFI1_PIG	tr|F1RFI1|F1RFI1_PIG	183	200	yes	yes	2;3	1.583E-19	213.82	By MS/MS	By MS/MS	By MS/MS	By MS/MS	By MS/MS	By MS/MS	By MS/MS
ADAVWNK	YNLLKLYKVNGDWQRADAVWNKMQEENIIP	KVNGDWQRADAVWNKMQEENIIPRGKTLRL	R	A	D	N	K	M	2	0	1	1	0	0	0	0	0	0	0	1	0	0	0	0	0	1	0	1	0	0	7	0	802.39735	tr|F1S5J1|F1S5J1_PIG;tr|I3LIC2|I3LIC2_PIG	tr|F1S5J1|F1S5J1_PIG	975	981	yes	no	2	0.079556	43		By matching		By MS/MS	By matching		By matching
ADAWEEIRR	______________________________	______________________________	M	A	D	R	R	L	2	2	0	1	0	0	2	0	0	1	0	0	0	0	0	0	0	1	0	0	0	0	9	1	1144.5625	tr|F1RY04|F1RY04_PIG;tr|A0A287AKP6|A0A287AKP6_PIG	tr|F1RY04|F1RY04_PIG	2	10	yes	no	2	0.00034073	121.05	By MS/MS	By matching		By MS/MS	By matching
ADAYAVDLQNSESR	LNEISGQSIDEQLQKADAYAVDLQNSESRV	KADAYAVDLQNSESRVAKLREEGERLHLPY	K	A	D	S	R	V	3	1	1	2	0	1	1	0	0	0	1	0	0	0	0	2	0	0	1	1	0	0	14	0	1537.7009	tr|I3LTM2|I3LTM2_PIG;tr|A0A287BGF1|A0A287BGF1_PIG;tr|F1SRR5|F1SRR5_PIG;tr|A0A287A506|A0A287A506_PIG	tr|I3LTM2|I3LTM2_PIG	4672	4685	yes	no	2	6.7246E-14	199.03	By MS/MS	By MS/MS	By MS/MS	By MS/MS	By matching	By MS/MS	By MS/MS
ADCASGIFLAAEK	KELLYFLDSCEPEFKADCASGIFLAAEKYA	FKADCASGIFLAAEKYAPSKRWHIDTIMRV	K	A	D	E	K	Y	4	0	0	1	1	0	1	1	0	1	1	1	0	1	0	1	0	0	0	0	0	0	13	0	1351.6442	tr|F1S3C7|F1S3C7_PIG	tr|F1S3C7|F1S3C7_PIG	398	410	yes	yes	2	9.5287E-05	110.08	By MS/MS	By MS/MS	By MS/MS	By MS/MS	By MS/MS	By MS/MS	By MS/MS
ADCGCTYHIR	KFRPDIVVKDWFAARADCGCTYHIRVQLAS	WFAARADCGCTYHIRVQLASADYIVLASFE	R	A	D	I	R	V	1	1	0	1	2	0	0	1	1	1	0	0	0	0	0	0	1	0	1	0	0	0	10	0	1251.5125	tr|F1RF93|F1RF93_PIG;tr|A0A286ZJ02|A0A286ZJ02_PIG	tr|F1RF93|F1RF93_PIG	168	177	yes	no	3	0.0022225	66.19					By MS/MS
ADDADEFGYSR	AKSARLNLWRYGDFRADDADEFGYSR____	GDFRADDADEFGYSR_______________	R	A	D	S	R	-	2	1	0	3	0	0	1	1	0	0	0	0	0	1	0	1	0	0	1	0	0	0	11	0	1244.4946	tr|F1SML4|F1SML4_PIG	tr|F1SML4|F1SML4_PIG	900	910	yes	yes	2	8.7057E-08	145.84	By MS/MS	By MS/MS	By matching	By MS/MS	By MS/MS	By MS/MS	By MS/MS
ADDGRPFPQVIK	CIGGVILFHETLYQKADDGRPFPQVIKAKG	YQKADDGRPFPQVIKAKGGVVGIKVDKGVV	K	A	D	I	K	A	1	1	0	2	0	1	0	1	0	1	0	1	0	1	2	0	0	0	0	1	0	0	12	1	1341.7041	tr|A0A286ZYX8|A0A286ZYX8_PIG;tr|A0A287B8F3|A0A287B8F3_PIG;tr|A0A287A1V5|A0A287A1V5_PIG	tr|A0A286ZYX8|A0A286ZYX8_PIG	88	99	yes	no	2;3	7.2202E-05	124.67	By MS/MS	By MS/MS	By MS/MS	By MS/MS	By MS/MS	By MS/MS	By MS/MS
ADDILDLK	QLDLAKNRLYQAIQRADDILDLKFCMDGVQ	LYQAIQRADDILDLKFCMDGVQTALRNEDY	R	A	D	L	K	F	1	0	0	3	0	0	0	0	0	1	2	1	0	0	0	0	0	0	0	0	0	0	8	0	901.47566	tr|I3LF91|I3LF91_PIG	tr|I3LF91|I3LF91_PIG	133	140	yes	yes	2	0.022556	52.716				By MS/MS	By MS/MS		By matching
ADDKLISEEGVDSLNVK	NFLRFQLTMRLRSIKADDKLISEEGVDSLN	DKLISEEGVDSLNVKELQAACRARGMRALG	K	A	D	V	K	E	1	0	1	3	0	0	2	1	0	1	2	2	0	0	0	2	0	0	0	2	0	0	17	1	1830.9211	tr|F1S9F3|F1S9F3_PIG;tr|K7GSE0|K7GSE0_PIG	tr|F1S9F3|F1S9F3_PIG	337	353	yes	no	2;3	1.0603E-12	188.09	By matching	By MS/MS	By MS/MS	By MS/MS	By MS/MS	By matching	By MS/MS
ADDKVHPGEQYTYILHANPEQGPGK	HEGAIYPDNTTDFQKADDKVHPGEQYTYIL	YTYILHANPEQGPGKEDSNCVTRIYHSHID	K	A	D	G	K	E	2	0	1	2	0	2	2	3	2	1	1	2	0	0	3	0	1	0	2	1	0	0	25	1	2763.3253	tr|K7GMZ8|K7GMZ8_PIG;tr|F1SKB1|F1SKB1_PIG;tr|K7GKN3|K7GKN3_PIG;tr|K7GQB8|K7GQB8_PIG	tr|K7GMZ8|K7GMZ8_PIG	145	169	yes	no	3;4	6.5725E-43	244.69	By MS/MS	By MS/MS	By matching	By MS/MS	By MS/MS	By MS/MS	By MS/MS
ADDKVHPGEQYTYILHANPEQGPGKEDSNCVTR	HEGAIYPDNTTDFQKADDKVHPGEQYTYIL	PEQGPGKEDSNCVTRIYHSHIDAPKDIASG	K	A	D	T	R	I	2	1	2	3	1	2	3	3	2	1	1	2	0	0	3	1	2	0	2	2	0	0	33	2	3724.7176	tr|K7GMZ8|K7GMZ8_PIG;tr|F1SKB1|F1SKB1_PIG;tr|K7GKN3|K7GKN3_PIG;tr|K7GQB8|K7GQB8_PIG	tr|K7GMZ8|K7GMZ8_PIG	145	177	yes	no	4;5	4.6999E-75	275.24	By MS/MS	By MS/MS	By MS/MS	By MS/MS	By MS/MS	By MS/MS	By MS/MS
ADDLDFETGDAGASATFPMQCSALR	______________________________	AGASATFPMQCSALRKNGFVVLKGRPCKIV	M	A	D	L	R	K	5	1	0	4	1	1	1	2	0	0	2	0	1	2	1	2	2	0	0	0	0	0	25	0	2645.1374	tr|A0A287B356|A0A287B356_PIG	tr|A0A287B356|A0A287B356_PIG	2	26	yes	yes	2;3	3.3539E-25	215.79	By MS/MS	By MS/MS	By MS/MS	By MS/MS	By MS/MS	By MS/MS	By MS/MS
ADDLDFETGDAGASATFPMQCSALRK	______________________________	GASATFPMQCSALRKNGFVVLKGRPCKIVE	M	A	D	R	K	N	5	1	0	4	1	1	1	2	0	0	2	1	1	2	1	2	2	0	0	0	0	0	26	1	2773.2323	tr|A0A287B356|A0A287B356_PIG	tr|A0A287B356|A0A287B356_PIG	2	27	yes	yes	2;3	1.0519E-96	313.92	By MS/MS	By MS/MS	By MS/MS	By MS/MS	By MS/MS	By MS/MS	By MS/MS
ADDPLLTLLQEAQR	DPEHYQRRTLTFALRADDPLLTLLQEAQRS	RADDPLLTLLQEAQRS______________	R	A	D	Q	R	S	2	1	0	2	0	2	1	0	0	0	4	0	0	0	1	0	1	0	0	0	0	0	14	0	1581.8362	sp|Q8MIZ3|DCPS_PIG	sp|Q8MIZ3|DCPS_PIG	323	336	yes	yes	2;3	8.9625E-27	223.14	By MS/MS	By MS/MS	By MS/MS	By MS/MS	By MS/MS	By MS/MS	By MS/MS
ADDPLLTLLQEAQRS	DPEHYQRRTLTFALRADDPLLTLLQEAQRS	ADDPLLTLLQEAQRS_______________	R	A	D	R	S	-	2	1	0	2	0	2	1	0	0	0	4	0	0	0	1	1	1	0	0	0	0	0	15	1	1668.8683	sp|Q8MIZ3|DCPS_PIG	sp|Q8MIZ3|DCPS_PIG	323	337	yes	yes	3	7.0892E-05	95.57	By MS/MS	By MS/MS	By matching		By matching		By matching
ADDPSAADRNVEIWK	______________________________	ADDPSAADRNVEIWKIKKLIKSLEAARGNG	M	A	D	W	K	I	3	1	1	3	0	0	1	0	0	1	0	1	0	0	1	1	0	1	0	1	0	0	15	1	1685.8009	tr|F2Z505|F2Z505_PIG	tr|F2Z505|F2Z505_PIG	2	16	yes	yes	2	4.5845E-10	173.19	By MS/MS	By matching	By MS/MS	By MS/MS			By MS/MS
ADDPSSYMEVVQAANTSGNWEELVK	LQKGMVKEAIDSYIKADDPSSYMEVVQAAN	VQAANTSGNWEELVKYLQMARKKARESYVE	K	A	D	V	K	Y	3	0	2	2	0	1	3	1	0	0	1	1	1	0	1	3	1	1	1	3	0	0	25	0	2739.2334	tr|I3LGD4|I3LGD4_PIG;tr|C0MHR2|C0MHR2_PIG	tr|I3LGD4|I3LGD4_PIG	1131	1155	yes	no	2;3	1.2879E-81	294.93	By MS/MS	By MS/MS	By MS/MS	By MS/MS	By MS/MS	By MS/MS	By MS/MS
ADDVDQQQTTNTVEEPLDLIR	______________________________	QQTTNTVEEPLDLIRLSLDERIYVKMRNDR	M	A	D	I	R	L	1	1	1	4	0	3	2	0	0	1	2	0	0	0	1	0	3	0	0	2	0	0	21	0	2399.1452	tr|F2Z5S4|F2Z5S4_PIG	tr|F2Z5S4|F2Z5S4_PIG	2	22	yes	yes	2;3	5.9785E-49	259	By MS/MS	By MS/MS	By MS/MS	By MS/MS	By MS/MS	By MS/MS	By MS/MS
ADEAFEALR	TARPQAPATVGLAFRADEAFEALRIEPFSS	VGLAFRADEAFEALRIEPFSSPPELPDVMK	R	A	D	L	R	I	3	1	0	1	0	0	2	0	0	0	1	0	0	1	0	0	0	0	0	0	0	0	9	0	1020.4876	tr|F1SUG4|F1SUG4_PIG	tr|F1SUG4|F1SUG4_PIG	81	89	yes	yes	2	0.0003623	133.55	By MS/MS	By MS/MS	By MS/MS	By MS/MS	By MS/MS	By MS/MS	By MS/MS
ADEALFLLLHNEMVSGVYK	______________________________	LFLLLHNEMVSGVYKSAEQGEVENGRCITK	M	A	D	Y	K	S	2	0	1	1	0	0	2	1	1	0	4	1	1	1	0	1	0	0	1	2	0	0	19	0	2148.0925	tr|F2Z5R8|F2Z5R8_PIG;tr|A0A287BPE7|A0A287BPE7_PIG	tr|F2Z5R8|F2Z5R8_PIG	2	20	yes	no	2;3	6.9941E-08	158.81	By MS/MS	By MS/MS	By MS/MS	By MS/MS	By MS/MS	By MS/MS	By MS/MS
ADEAYLIGR	AVYSEQDTGQMHRQKADEAYLIGRGLAPVQ	QMHRQKADEAYLIGRGLAPVQAYLHIPDII	K	A	D	G	R	G	2	1	0	1	0	0	1	1	0	1	1	0	0	0	0	0	0	0	1	0	0	0	9	0	1006.5084	tr|F1RUV5|F1RUV5_PIG	tr|F1RUV5|F1RUV5_PIG	80	88	yes	yes	2	0.00066263	98.299	By matching			By MS/MS	By matching	By matching	By matching
ADEDGEGIHPAAPHR	______________________________	ADEDGEGIHPAAPHRNGGGGGGGGSGLHCA	M	A	D	H	R	N	3	1	0	2	0	0	2	2	2	1	0	0	0	0	2	0	0	0	0	0	0	0	15	0	1570.7124	tr|F1ST14|F1ST14_PIG;tr|A0A286ZU70|A0A286ZU70_PIG;tr|A0A287B8H1|A0A287B8H1_PIG;tr|A0A287AY56|A0A287AY56_PIG	tr|F1ST14|F1ST14_PIG	2	16	yes	no	3	1.4504E-05	116.84				By MS/MS	By matching	By matching	By matching
ADEDPGTPKPVSFTVK	EANLYRLLELDQPPKADEDPGTPKPVSFTV	DEDPGTPKPVSFTVKETVCPRPTRRPPELC	K	A	D	V	K	E	1	0	0	2	0	0	1	1	0	0	0	2	0	1	3	1	2	0	0	2	0	0	16	1	1686.8465	sp|P15175|ICTL_PIG;sp|P49931|PMP36_PIG;tr|A0A287BPW3|A0A287BPW3_PIG;sp|P32196|PG3_PIG;sp|P32194|PG1_PIG;sp|P49934|PG5_PIG;sp|P32195|PG2_PIG;sp|P49933|PG4_PIG;sp|P49932|PMP37_PIG;sp|P51525|PF12_PIG;tr|A0A287BKL9|A0A287BKL9_PIG;sp|P80054|PR39_PIG;tr|A0A287B4U4|A0A287B4U4_PIG;tr|A0A286ZKJ1|A0A286ZKJ1_PIG;tr|A0A287AXS4|A0A287AXS4_PIG	tr|A0A287AXS4|A0A287AXS4_PIG	66	81	no	no	2;3	1.5945E-13	199.96	By MS/MS	By MS/MS	By MS/MS	By MS/MS	By MS/MS	By MS/MS	By MS/MS
ADEDPIMGFHQMFLLK	TPDSCIISMVVGQLKADEDPIMGFHQMFLL	DEDPIMGFHQMFLLKNINDAWVCTNDMFRL	K	A	D	L	K	N	1	0	0	2	0	1	1	1	1	1	2	1	2	2	1	0	0	0	0	0	0	0	16	0	1890.9008	tr|F1S2K3|F1S2K3_PIG;tr|A0A287A021|A0A287A021_PIG	tr|F1S2K3|F1S2K3_PIG	91	106	yes	no	2;3	9.5099E-07	129.34	By MS/MS	By MS/MS	By MS/MS	By MS/MS	By MS/MS	By MS/MS	By MS/MS
ADEEKLPPGWEK	______________________________	______________________________	M	A	D	E	K	R	1	0	0	1	0	0	3	1	0	0	1	2	0	0	2	0	0	1	0	0	0	0	12	1	1397.6827	tr|I3LLH5|I3LLH5_PIG	tr|I3LLH5|I3LLH5_PIG	2	13	yes	yes	2	1.3244E-11	181.66	By MS/MS	By MS/MS	By matching	By MS/MS	By MS/MS		By MS/MS
ADEEKLPPGWEKR	______________________________	______________________________	M	A	D	K	R	M	1	1	0	1	0	0	3	1	0	0	1	2	0	0	2	0	0	1	0	0	0	0	13	2	1553.7838	tr|I3LLH5|I3LLH5_PIG	tr|I3LLH5|I3LLH5_PIG	2	14	yes	yes	3	0.00053587	83.729		By matching	By matching	By MS/MS	By MS/MS	By MS/MS	By matching
ADEGEQPTESALQPAGPEALEVTLNSPFLLAVLER	LRVGKVLNSVLFELKADEGEQPTESALQPA	EVTLNSPFLLAVLERESAALTFLGRVANPI	K	A	D	E	R	E	5	1	1	1	0	2	6	2	0	0	6	0	0	1	4	2	2	0	0	2	0	0	35	0	3690.8629	tr|F1RG45|F1RG45_PIG	tr|F1RG45|F1RG45_PIG	423	457	yes	yes	3	0.051146	24.919				By matching
ADEGISFR	SDPKRTIAQDYGVLKADEGISFRGLFIIDD	QDYGVLKADEGISFRGLFIIDDKGILRQIT	K	A	D	F	R	G	1	1	0	1	0	0	1	1	0	1	0	0	0	1	0	1	0	0	0	0	0	0	8	0	893.4243	tr|F1S3U9|F1S3U9_PIG;tr|A0A286ZND5|A0A286ZND5_PIG	tr|F1S3U9|F1S3U9_PIG	121	128	yes	no	1;2	0.0038832	89.046	By MS/MS	By MS/MS	By MS/MS	By MS/MS	By MS/MS	By MS/MS	By MS/MS
ADELLCWEDSAGHWLYE	DSVESARREIALWFRADELLCWEDSAGHWL	ELLCWEDSAGHWLYE_______________	R	A	D	Y	E	-	2	0	0	2	1	0	3	1	1	0	3	0	0	0	0	1	0	2	1	0	0	0	17	0	2092.8837	tr|F1RG17|F1RG17_PIG	tr|F1RG17|F1RG17_PIG	153	169	yes	yes	2	1.0482E-06	148.28	By MS/MS	By matching	By matching	By MS/MS	By matching	By MS/MS	By MS/MS
ADEPIKEILGTPK	______________________________	______________________________	M	A	D	P	K	S	1	0	0	1	0	0	2	1	0	2	1	2	0	0	2	0	1	0	0	0	0	0	13	1	1409.7766	tr|F1RSE2|F1RSE2_PIG	tr|F1RSE2|F1RSE2_PIG	2	14	yes	yes	2	5.8E-10	158.56		By MS/MS	By MS/MS	By MS/MS	By MS/MS	By MS/MS	By MS/MS
ADEPVVVHGQR	VVGIPASFLGGPVTKADEPVVVHGQRVDWQ	PVTKADEPVVVHGQRVDWQNPAGARLRDAL	K	A	D	Q	R	V	1	1	0	1	0	1	1	1	1	0	0	0	0	0	1	0	0	0	0	3	0	0	11	0	1205.6153	tr|F1RXW5|F1RXW5_PIG	tr|F1RXW5|F1RXW5_PIG	118	128	yes	yes	2;3	6.7019E-05	114.99			By matching	By MS/MS	By matching	By MS/MS	By MS/MS
ADETLAGLDEGALR	______________________________	MADETLAGLDEGALRKLLEVTADLAERRRI	M	A	D	L	R	K	3	1	0	2	0	0	2	2	0	0	3	0	0	0	0	0	1	0	0	0	0	0	14	0	1429.7049	tr|F1RPD7|F1RPD7_PIG	tr|F1RPD7|F1RPD7_PIG	2	15	yes	yes	2	0.00041972	93.345	By MS/MS	By matching	By MS/MS	By matching	By matching
ADEVVWVR	PDRVLVRVSDLTVQKADEVVWVRARVHTSR	SDLTVQKADEVVWVRARVHTSRAKGKQCFL	K	A	D	V	R	A	1	1	0	1	0	0	1	0	0	0	0	0	0	0	0	0	0	1	0	3	0	0	8	0	972.50288	tr|F1S0D9|F1S0D9_PIG;tr|A0A286ZYS2|A0A286ZYS2_PIG	tr|F1S0D9|F1S0D9_PIG	56	63	yes	no	2	0.0058915	77.674	By matching					By matching	By matching
ADEWDTKPLQVFVVPHSHNDPGWLK	PDGGVWKQGFDITYRADEWDTKPLQVFVVP	VFVVPHSHNDPGWLKTFDDYFREKTQYIFN	R	A	D	L	K	T	1	0	1	3	0	1	1	1	2	0	2	2	0	1	3	1	1	2	0	3	0	0	25	1	2914.4402	tr|A0A287BIY1|A0A287BIY1_PIG;tr|F1RM55|F1RM55_PIG;tr|A0A287AZG3|A0A287AZG3_PIG	tr|A0A287BIY1|A0A287BIY1_PIG	159	183	yes	no	4	0.10741	16.27					By MS/MS	By matching
ADEWLMK	ADFCIIHYAGKVDYKADEWLMKNMDPLNDN	YAGKVDYKADEWLMKNMDPLNDNIATLLHQ	K	A	D	M	K	N	1	0	0	1	0	0	1	0	0	0	1	1	1	0	0	0	0	1	0	0	0	0	7	0	891.41604	tr|F1SKJ1|F1SKJ1_PIG	tr|F1SKJ1|F1SKJ1_PIG	581	587	yes	yes	2	0.08876	40.686	By MS/MS	By matching	By MS/MS	By matching	By matching	By matching	By MS/MS
ADEYYPEHTSVLSTIDFGGR	GVGKSCLCNRFVRSKADEYYPEHTSVLSTI	PEHTSVLSTIDFGGRVVNNDHFLYWGDITQ	K	A	D	G	R	V	1	1	0	2	0	0	2	2	1	1	1	0	0	1	1	2	2	0	2	1	0	0	20	0	2256.0335	tr|I3LD06|I3LD06_PIG	tr|I3LD06|I3LD06_PIG	46	65	yes	yes	3	6.6388E-06	128.32						By MS/MS
ADFAQACQDAGVR	NVDAVHPGYGFLSERADFAQACQDAGVRFI	ERADFAQACQDAGVRFIGPSPEVVRKMGDK	R	A	D	V	R	F	4	1	0	2	1	2	0	1	0	0	0	0	0	1	0	0	0	0	0	1	0	0	13	0	1407.6201	tr|F1RUV5|F1RUV5_PIG	tr|F1RUV5|F1RUV5_PIG	125	137	yes	yes	2	3.1217E-10	179.57	By MS/MS	By MS/MS	By MS/MS	By MS/MS	By MS/MS	By MS/MS	By MS/MS
ADFCIIHYAGK	GTHPKFQKPKQLKDKADFCIIHYAGKVDYK	LKDKADFCIIHYAGKVDYKADEWLMKNMDP	K	A	D	G	K	V	2	0	0	1	1	0	0	1	1	2	0	1	0	1	0	0	0	0	1	0	0	0	11	0	1293.6176	tr|F1SKJ1|F1SKJ1_PIG	tr|F1SKJ1|F1SKJ1_PIG	566	576	yes	yes	2;3	1.7535E-05	125.56	By MS/MS	By MS/MS	By MS/MS	By MS/MS	By MS/MS	By MS/MS	By MS/MS
ADFDTYDDR	______________________________	______________________________	M	A	D	D	R	A	1	1	0	4	0	0	0	0	0	0	0	0	0	1	0	0	1	0	1	0	0	0	9	0	1116.436	tr|I3L594|I3L594_PIG;tr|I3LRD5|I3LRD5_PIG	tr|I3L594|I3L594_PIG	2	10	yes	no	2	0.0027189	66.621		By MS/MS	By matching	By MS/MS	By MS/MS	By MS/MS	By MS/MS
ADFEDRVSDEEK	______________________________	______________________________	M	A	D	E	K	V	1	1	0	3	0	0	3	0	0	0	0	1	0	1	0	1	0	0	0	1	0	0	12	1	1438.6212	tr|A0PFK5|A0PFK5_PIG	tr|A0PFK5|A0PFK5_PIG	2	13	yes	yes	2	1.7421E-07	149.93				By MS/MS
ADFEDRVSDEEKVR	______________________________	MADFEDRVSDEEKVRIAAKFITHAPPGEFN	M	A	D	V	R	I	1	2	0	3	0	0	3	0	0	0	0	1	0	1	0	1	0	0	0	2	0	0	14	2	1693.7907	tr|A0PFK5|A0PFK5_PIG	tr|A0PFK5|A0PFK5_PIG	2	15	yes	yes	3	1.9354E-13	186.68	By MS/MS	By MS/MS	By MS/MS
ADFEGSLDAK	NMLTQQEVPVIILAKADFEGSLDAKIGIPS	IILAKADFEGSLDAKIGIPSTSSEDTVLAQ	K	A	D	A	K	I	2	0	0	2	0	0	1	1	0	0	1	1	0	1	0	1	0	0	0	0	0	0	10	0	1051.4822	tr|I3LLA2|I3LLA2_PIG;tr|F1SNZ5|F1SNZ5_PIG	tr|I3LLA2|I3LLA2_PIG	363	372	yes	no	2	0.0016616	78.264			By MS/MS			By matching
ADFIATFLCQEK	IGDERTMVFVETKKKADFIATFLCQEKIST	KKKADFIATFLCQEKISTTSIHGDREQRER	K	A	D	E	K	I	2	0	0	1	1	1	1	0	0	1	1	1	0	2	0	0	1	0	0	0	0	0	12	0	1441.6912	tr|F1SLL4|F1SLL4_PIG;sp|Q6GWX0|DDX4_PIG	tr|F1SLL4|F1SLL4_PIG	555	566	yes	no	2;3	2.574E-10	167.1	By MS/MS	By matching		By MS/MS	By matching	By MS/MS	By MS/MS
ADFINDAEASDLENPEDIVINCEVFNFK	NCSSRWRSPTFGFCRADFINDAEASDLENP	NPEDIVINCEVFNFKDHRNISGGQKHLGHR	R	A	D	F	K	D	3	0	4	4	1	0	4	0	0	3	1	1	0	3	1	1	0	0	0	2	0	0	28	0	3227.4605	tr|F1SFI5|F1SFI5_PIG	tr|F1SFI5|F1SFI5_PIG	220	247	yes	yes	3	2.0829E-17	167.67	By MS/MS	By MS/MS	By MS/MS	By MS/MS	By matching	By MS/MS	By MS/MS
ADFINDAEASDLENPEDIVINCEVFNFKDHR	NCSSRWRSPTFGFCRADFINDAEASDLENP	DIVINCEVFNFKDHRNISGGQKHLGHRFHS	R	A	D	H	R	N	3	1	4	5	1	0	4	0	1	3	1	1	0	3	1	1	0	0	0	2	0	0	31	1	3635.6475	tr|F1SFI5|F1SFI5_PIG	tr|F1SFI5|F1SFI5_PIG	220	250	yes	yes	3;4	2.5315E-87	306	By MS/MS	By MS/MS	By MS/MS	By MS/MS	By MS/MS	By MS/MS	By MS/MS
ADFLIFR	HEVAAMLKSELQKQKADFLIFRALEINTVT	KSELQKQKADFLIFRALEINTVTCQLNCSD	K	A	D	F	R	A	1	1	0	1	0	0	0	0	0	1	1	0	0	2	0	0	0	0	0	0	0	0	7	0	880.48069	tr|A0A287AL61|A0A287AL61_PIG;tr|M3TYA5|M3TYA5_PIG	tr|A0A287AL61|A0A287AL61_PIG	871	877	yes	no	2	0.0069199	106.29	By matching	By MS/MS	By matching	By MS/MS	By matching	By MS/MS	By MS/MS
ADFLPSR	______________________________	______________________________	M	A	D	S	R	S	1	1	0	1	0	0	0	0	0	0	1	0	0	1	1	1	0	0	0	0	0	0	7	0	804.413	tr|A0A287A853|A0A287A853_PIG;tr|A0A287BC83|A0A287BC83_PIG	tr|A0A287A853|A0A287A853_PIG	2	8	yes	no	2	0.014937	57.177	By MS/MS	By MS/MS			By matching
ADFLTLGLSEEK	PNGALKKSLTAEQVRADFLTLGLSEEKATY	QVRADFLTLGLSEEKATYFSEKWKQNAPTL	R	A	D	E	K	A	1	0	0	1	0	0	2	1	0	0	3	1	0	1	0	1	1	0	0	0	0	0	12	0	1321.6765	tr|A0A287B1U5|A0A287B1U5_PIG	tr|A0A287B1U5|A0A287B1U5_PIG	94	105	yes	yes	2	4.5168E-05	121.6	By MS/MS	By MS/MS	By matching	By MS/MS	By MS/MS		By MS/MS
ADFNAVEYINTLFPTEQSLANIDEVVNK	LAIEQVFPSQDPLDRADFNAVEYINTLFPT	PTEQSLANIDEVVNKIRLKIRRLDDNIRTV	R	A	D	N	K	I	3	0	4	2	0	1	3	0	0	2	2	1	0	2	1	1	2	0	1	3	0	0	28	0	3153.5506	tr|A0A287B553|A0A287B553_PIG;tr|A0A287B300|A0A287B300_PIG;tr|A0A287BRE2|A0A287BRE2_PIG	tr|A0A287B553|A0A287B553_PIG	40	67	yes	no	3	4.047E-06	72.569	By MS/MS	By MS/MS		By matching	By MS/MS	By MS/MS	By MS/MS
ADFPAGIPECGTDALR	NLDPSEMEKAKEGQKADFPAGIPECGTDAL	DFPAGIPECGTDALRFGLCAYTSQGRDINL	K	A	D	L	R	F	3	1	0	2	1	0	1	2	0	1	1	0	0	1	2	0	1	0	0	0	0	0	16	0	1688.7828	tr|A0A287BPW4|A0A287BPW4_PIG	tr|A0A287BPW4|A0A287BPW4_PIG	907	922	yes	yes	2;3	3.2254E-05	123.84	By MS/MS	By MS/MS	By MS/MS	By MS/MS	By MS/MS	By MS/MS	By MS/MS
ADFQCFQQAR	LHLVALNTPSSGDLRADFQCFQQARAAGLL	SGDLRADFQCFQQARAAGLLSTYRAFLSSH	R	A	D	A	R	A	2	1	0	1	1	3	0	0	0	0	0	0	0	2	0	0	0	0	0	0	0	0	10	0	1269.5561	tr|A0A287AX97|A0A287AX97_PIG;tr|F1SSE8|F1SSE8_PIG;tr|A0A287AFT5|A0A287AFT5_PIG;tr|F1SSE7|F1SSE7_PIG	tr|A0A287AX97|A0A287AX97_PIG	1199	1208	yes	no	2	6.7927E-05	117.04			By MS/MS	By matching	By matching	By MS/MS
ADFQGISPER	ILAVCLRIQINPQNKADFQGISPERAFADF	NPQNKADFQGISPERAFADFLFASTILHLV	K	A	D	E	R	A	1	1	0	1	0	1	1	1	0	1	0	0	0	1	1	1	0	0	0	0	0	0	10	0	1118.5356	sp|Q29036|DAD1_PIG	sp|Q29036|DAD1_PIG	83	92	yes	yes	2	6.3331E-05	118.18	By MS/MS	By MS/MS	By MS/MS	By MS/MS	By MS/MS	By MS/MS	By MS/MS
ADFSAMAPER	LLGHLGVVDAFQQGKADFSAMAPERDLSLS	FQQGKADFSAMAPERDLSLSTFVHKSVVEV	K	A	D	E	R	D	3	1	0	1	0	0	1	0	0	0	0	0	1	1	1	1	0	0	0	0	0	0	10	0	1093.4862	tr|A0PA01|A0PA01_PIG	tr|A0PA01|A0PA01_PIG	298	307	yes	yes	2	0.00026674	100.25	By MS/MS	By MS/MS	By MS/MS	By MS/MS			By MS/MS
ADFSGMSSQR	VLRTLGVTDAFEAARADFSGMSSQRDLYLS	FEAARADFSGMSSQRDLYLSKVVHKSFVEV	R	A	D	Q	R	D	1	1	0	1	0	1	0	1	0	0	0	0	1	1	0	3	0	0	0	0	0	0	10	0	1084.4608	tr|I3LCP8|I3LCP8_PIG	tr|I3LCP8|I3LCP8_PIG	301	310	yes	yes	2	3.4048E-06	151.44	By MS/MS	By MS/MS	By MS/MS	By MS/MS	By MS/MS	By MS/MS	By MS/MS
ADFSPFGSPQGPSR	WIQIVEDLHERVPERADFSPFGSPQGPSRV	RADFSPFGSPQGPSRVAQFLVIYAPRRGIL	R	A	D	S	R	V	1	1	0	1	0	1	0	2	0	0	0	0	0	2	3	3	0	0	0	0	0	0	14	0	1448.6684	tr|A0A287BB18|A0A287BB18_PIG;tr|A0A287B4A4|A0A287B4A4_PIG;tr|F1S9J9|F1S9J9_PIG;tr|A0A287BNI6|A0A287BNI6_PIG	tr|A0A287BB18|A0A287BB18_PIG	446	459	yes	no	2	2.0515E-05	138.76	By MS/MS	By MS/MS	By MS/MS	By MS/MS	By MS/MS	By MS/MS	By MS/MS
ADFTEISK	FKAWSLARLSQRFPKADFTEISKIVTDLAK	LSQRFPKADFTEISKIVTDLAKVHKECCHG	K	A	D	S	K	I	1	0	0	1	0	0	1	0	0	1	0	1	0	1	0	1	1	0	0	0	0	0	8	0	909.44436	sp|P08835|ALBU_PIG;tr|A0A286ZT13|A0A286ZT13_PIG;tr|F1RUN2|F1RUN2_PIG;tr|A0A287BAY9|A0A287BAY9_PIG;tr|A0A287AMK0|A0A287AMK0_PIG;tr|A0A287AFS2|A0A287AFS2_PIG;tr|A0A287AT05|A0A287AT05_PIG;tr|A0A287BPE8|A0A287BPE8_PIG;tr|A0A287BEH9|A0A287BEH9_PIG	tr|A0A286ZT13|A0A286ZT13_PIG	237	244	no	no	2	0.0052705	81.191	By MS/MS	By MS/MS	By MS/MS	By MS/MS	By MS/MS	By MS/MS	By MS/MS
ADFTFVSLLTR	QGLVSVPKYPFREQKADFTFVSLLTRSEVI	REQKADFTFVSLLTRSEVITALSKVRAECN	K	A	D	T	R	S	1	1	0	1	0	0	0	0	0	0	2	0	0	2	0	1	2	0	0	1	0	0	11	0	1268.6765	tr|I3LNF2|I3LNF2_PIG	tr|I3LNF2|I3LNF2_PIG	548	558	yes	yes	2	1.666E-06	142.43	By MS/MS	By MS/MS		By MS/MS	By MS/MS	By MS/MS	By MS/MS
ADGAVAPDHWLDPSAVWEVK	SLQALVLPAPRSYVRADGAVAPDHWLDPSA	APDHWLDPSAVWEVKCADLSLSPIYPAARG	R	A	D	V	K	C	4	0	0	3	0	0	1	1	1	0	1	1	0	0	2	1	0	2	0	3	0	0	20	0	2162.0433	tr|F1RL99|F1RL99_PIG	tr|F1RL99|F1RL99_PIG	789	808	yes	yes	3	0.00037348	77.631	By matching	By MS/MS		By MS/MS			By matching
ADGCFYEFEWYTAAACVLSR	KPGDLESAPVLRTSRADGCFYEFEWYTAAA	YEFEWYTAAACVLSRTEGDNCTVFDAQAGF	R	A	D	S	R	T	4	1	0	1	2	0	2	1	0	0	1	0	0	2	0	1	1	1	2	1	0	0	20	0	2415.03	tr|F1SB67|F1SB67_PIG	tr|F1SB67|F1SB67_PIG	602	621	yes	yes	2	0.050717	44.294	By MS/MS
ADGDLTLLWAEWQGR	CVLLALVVQLLRFLRADGDLTLLWAEWQGR	ADGDLTLLWAEWQGRRPEWELTDMVVWVTG	R	A	D	G	R	R	2	1	0	2	0	1	1	2	0	0	3	0	0	0	0	0	1	2	0	0	0	0	15	0	1729.8424	tr|F1SSI2|F1SSI2_PIG	tr|F1SSI2|F1SSI2_PIG	28	42	yes	yes	2;3	3.6299E-13	196.11	By MS/MS	By MS/MS	By MS/MS	By MS/MS	By MS/MS	By MS/MS	By MS/MS
ADGELNVDSLITR	______________________________	______________________________	M	A	D	T	R	L	1	1	1	2	0	0	1	1	0	1	2	0	0	0	0	1	1	0	0	1	0	0	13	0	1401.71	sp|P61292|PP1B_PIG	sp|P61292|PP1B_PIG	2	14	yes	yes	2	1.1206E-10	180.19	By MS/MS	By MS/MS	By MS/MS	By MS/MS	By MS/MS	By MS/MS	By MS/MS
ADGEYWLGLQNLHLLTLK	SFFRGWNDYKLGFGRADGEYWLGLQNLHLL	EYWLGLQNLHLLTLKHKYELRVDLEDFENN	R	A	D	L	K	H	1	0	1	1	0	1	1	2	1	0	6	1	0	0	0	0	1	1	1	0	0	0	18	0	2083.1102	tr|A0A287AB52|A0A287AB52_PIG	tr|A0A287AB52|A0A287AB52_PIG	106	123	yes	yes	2;3	2.8032E-06	137.73	By MS/MS	By MS/MS	By MS/MS	By MS/MS	By MS/MS	By MS/MS	By MS/MS
ADGILIGTEGK	EEREPMNMVMTTGNKADGILIGTEGKYSSM	TGNKADGILIGTEGKYSSMAASFRSNEHEN	K	A	D	G	K	Y	1	0	0	1	0	0	1	3	0	2	1	1	0	0	0	0	1	0	0	0	0	0	11	0	1072.5764	sp|Q6ITQ4|PDZ1I_PIG;tr|F1SAG7|F1SAG7_PIG	sp|Q6ITQ4|PDZ1I_PIG	72	82	yes	no	2	0.0014851	81.263		By MS/MS	By matching	By MS/MS	By MS/MS	By matching	By matching
ADGLALGGSHLR	LEYETAEMAEEAQQRADGLALGGSHLRVSF	QQRADGLALGGSHLRVSFCAPGPPGRSMLA	R	A	D	L	R	V	2	1	0	1	0	0	0	3	1	0	3	0	0	0	0	1	0	0	0	0	0	0	12	0	1165.6204	tr|F1S3K5|F1S3K5_PIG;tr|A0A287AU24|A0A287AU24_PIG;tr|I3L566|I3L566_PIG;tr|K7GP09|K7GP09_PIG	tr|F1S3K5|F1S3K5_PIG	282	293	yes	no	3	0.071451	26.648				By matching		By matching	By matching
ADGLLGMFLK	LTGAQAELEGEFGKKADGLLGMFLKRLSSQ	EFGKKADGLLGMFLKRLSSQLILLQAWTSH	K	A	D	L	K	R	1	0	0	1	0	0	0	2	0	0	3	1	1	1	0	0	0	0	0	0	0	0	10	0	1063.5736	tr|I3LHU9|I3LHU9_PIG;tr|A0A287ACB6|A0A287ACB6_PIG	tr|I3LHU9|I3LHU9_PIG	480	489	yes	no	2	0.01115	60.589	By MS/MS	By MS/MS	By MS/MS	By MS/MS	By MS/MS	By MS/MS	By MS/MS
ADGLLGMFLKR	LTGAQAELEGEFGKKADGLLGMFLKRLSSQ	FGKKADGLLGMFLKRLSSQLILLQAWTSHL	K	A	D	K	R	L	1	1	0	1	0	0	0	2	0	0	3	1	1	1	0	0	0	0	0	0	0	0	11	1	1219.6747	tr|I3LHU9|I3LHU9_PIG;tr|A0A287ACB6|A0A287ACB6_PIG	tr|I3LHU9|I3LHU9_PIG	480	490	yes	no	3	0.015587	48.741		By matching	By matching	By MS/MS		By MS/MS
ADGPVPEVLLR	______________________________	______________________________	M	A	D	L	R	R	1	1	0	1	0	0	1	1	0	0	2	0	0	0	2	0	0	0	0	2	0	0	11	0	1164.6503	tr|F1SD97|F1SD97_PIG;tr|A0A287BRE0|A0A287BRE0_PIG	tr|F1SD97|F1SD97_PIG	2	12	yes	no	2	0.00027651	89.047	By MS/MS	By MS/MS	By MS/MS	By MS/MS	By matching	By MS/MS	By MS/MS
ADGSEVSFLEYYR	DDIDWDQNPKSTFKKADGSEVSFLEYYRKQ	KKADGSEVSFLEYYRKQYNQEITDLKQPVL	K	A	D	Y	R	K	1	1	0	1	0	0	2	1	0	0	1	0	0	1	0	2	0	0	2	1	0	0	13	0	1534.694	tr|F1RFQ4|F1RFQ4_PIG	tr|F1RFQ4|F1RFQ4_PIG	335	347	yes	yes	2	0.0037565	67.214					By matching		By MS/MS
ADGSEVSFLEYYRK	DDIDWDQNPKSTFKKADGSEVSFLEYYRKQ	KADGSEVSFLEYYRKQYNQEITDLKQPVLV	K	A	D	R	K	Q	1	1	0	1	0	0	2	1	0	0	1	1	0	1	0	2	0	0	2	1	0	0	14	1	1662.789	tr|F1RFQ4|F1RFQ4_PIG	tr|F1RFQ4|F1RFQ4_PIG	335	348	yes	yes	3	0.0015359	68.513		By MS/MS		By MS/MS	By MS/MS	By matching	By MS/MS
ADGSGSVVLR	WWADQVSEKMGTCNKADGSGSVVLRNSTTL	GTCNKADGSGSVVLRNSTTLVMHMKVYDES	K	A	D	L	R	N	1	1	0	1	0	0	0	2	0	0	1	0	0	0	0	2	0	0	0	2	0	0	10	0	959.50361	tr|K7GS03|K7GS03_PIG	tr|K7GS03|K7GS03_PIG	1815	1824	yes	yes	2	0.0042696	69.598						By MS/MS
ADGSTEVINTK	GYGKITGKNQVTATKADGSTEVINTKNILI	TATKADGSTEVINTKNILIATGSEVTPFPG	K	A	D	T	K	N	1	0	1	1	0	0	1	1	0	1	0	1	0	0	0	1	2	0	0	1	0	0	11	0	1133.5564	tr|F1SAF0|F1SAF0_PIG;sp|P09623|DLDH_PIG	tr|F1SAF0|F1SAF0_PIG	167	177	yes	no	2	2.022E-08	158.57	By MS/MS	By MS/MS	By MS/MS	By MS/MS	By MS/MS	By MS/MS	By MS/MS
ADGVFVASGSCLDQLDYSLEHR	VWRSEQAIGAIAASRADGVFVASGSCLDQL	SGSCLDQLDYSLEHRLSRLYRDQAGNCTEP	R	A	D	H	R	L	2	1	0	3	1	1	1	2	1	0	3	0	0	1	0	3	0	0	1	2	0	0	22	0	2438.1172	tr|K7GS93|K7GS93_PIG;tr|F1SQN2|F1SQN2_PIG;tr|A0A287A086|A0A287A086_PIG	tr|K7GS93|K7GS93_PIG	54	75	yes	no	3	0.070696	37.817				By matching		By MS/MS	By matching
ADGVLVPGGFGIR	EDPVKFHEAWQKLCKADGVLVPGGFGIRGT	CKADGVLVPGGFGIRGTLGKLQAISWARAR	K	A	D	I	R	G	1	1	0	1	0	0	0	4	0	1	1	0	0	1	1	0	0	0	0	2	0	0	13	0	1256.6877	tr|F1SQS3|F1SQS3_PIG	tr|F1SQS3|F1SQS3_PIG	364	376	yes	yes	2	0.0062478	66.962					By MS/MS
ADGYEPPVQESV	SGKATGDETGAKVERADGYEPPVQESV___	VERADGYEPPVQESV_______________	R	A	D	S	V	-	1	0	0	1	0	1	2	1	0	0	0	0	0	0	2	1	0	0	1	2	0	0	12	0	1289.5776	tr|F2Z5C7|F2Z5C7_PIG;tr|A0A287B4K6|A0A287B4K6_PIG	tr|F2Z5C7|F2Z5C7_PIG	253	264	yes	no	2	5.636E-05	119.62	By MS/MS	By MS/MS	By MS/MS	By MS/MS	By MS/MS	By MS/MS	By MS/MS
ADGYVDNLAEAVDLLLQHADQ	TGKFRPSDEHHPEVKADGYVDNLAEAVDLL	NLAEAVDLLLQHADQ_______________	K	A	D	D	Q	-	4	0	1	4	0	2	1	1	1	0	4	0	0	0	0	0	0	0	1	2	0	0	21	0	2269.0863	tr|F1SDP2|F1SDP2_PIG	tr|F1SDP2|F1SDP2_PIG	250	270	yes	yes	2;3	1.4883E-28	220.14	By MS/MS	By MS/MS	By MS/MS	By MS/MS	By MS/MS	By MS/MS	By MS/MS
ADGYVLEGK	KLLACIASRPGQCGRADGYVLEGKELEFYL	PGQCGRADGYVLEGKELEFYLRKIKARKGK	R	A	D	G	K	E	1	0	0	1	0	0	1	2	0	0	1	1	0	0	0	0	0	0	1	1	0	0	9	0	950.47091	tr|F2Z5F5|F2Z5F5_PIG	tr|F2Z5F5|F2Z5F5_PIG	185	193	yes	yes	1;2	0.0075745	64.265	By MS/MS	By MS/MS	By MS/MS	By MS/MS	By MS/MS	By MS/MS	By MS/MS
ADGYVLEGKELEFYLR	KLLACIASRPGQCGRADGYVLEGKELEFYL	DGYVLEGKELEFYLRKIKARKGK_______	R	A	D	L	R	K	1	1	0	1	0	0	3	2	0	0	3	1	0	1	0	0	0	0	2	1	0	0	16	1	1900.9571	tr|F2Z5F5|F2Z5F5_PIG	tr|F2Z5F5|F2Z5F5_PIG	185	200	yes	yes	2;3	1.4217E-08	175.88		By matching	By matching	By MS/MS	By matching	By MS/MS	By MS/MS
ADGYVLEGKELEFYLRK	KLLACIASRPGQCGRADGYVLEGKELEFYL	GYVLEGKELEFYLRKIKARKGK________	R	A	D	R	K	I	1	1	0	1	0	0	3	2	0	0	3	2	0	1	0	0	0	0	2	1	0	0	17	2	2029.052	tr|F2Z5F5|F2Z5F5_PIG	tr|F2Z5F5|F2Z5F5_PIG	185	201	yes	yes	3;4	1.061E-05	124.18		By matching	By matching		By matching	By MS/MS
ADHDFVVQEDFMK	DLRNVCTEAGMFAIRADHDFVVQEDFMKAV	IRADHDFVVQEDFMKAVRKVADSKKLESKL	R	A	D	M	K	A	1	0	0	3	0	1	1	0	1	0	0	1	1	2	0	0	0	0	0	2	0	0	13	0	1579.6977	tr|F1SFE6|F1SFE6_PIG;tr|A0A286ZXG4|A0A286ZXG4_PIG;tr|A0A287BG14|A0A287BG14_PIG	tr|A0A287BG14|A0A287BG14_PIG	371	383	no	no	2;3	2.3484E-20	208.74	By MS/MS	By MS/MS	By MS/MS	By MS/MS	By MS/MS	By MS/MS	By MS/MS
ADHEDWEMVAR	RGKEVSLAQSDSQARADHEDWEMVARHSSW	SQARADHEDWEMVARHSSWGDVGLGGSLEA	R	A	D	A	R	H	2	1	0	2	0	0	2	0	1	0	0	0	1	0	0	0	0	1	0	1	0	0	11	0	1357.5721	tr|F1RYS9|F1RYS9_PIG	tr|F1RYS9|F1RYS9_PIG	195	205	yes	yes	2	0.00063252	96.89						By MS/MS
ADHLIQTDTVSLHR	AFEEAVRRVLATEDRADHLIQTDTVSLHRK	RADHLIQTDTVSLHRKPKPSSSCC______	R	A	D	H	R	K	1	1	0	2	0	1	0	0	2	1	2	0	0	0	0	1	2	0	0	1	0	0	14	0	1604.8271	tr|F1SRI1|F1SRI1_PIG	tr|F1SRI1|F1SRI1_PIG	179	192	yes	yes	3	0.00040155	81.632		By matching	By matching		By matching	By matching	By matching
ADHQPLTEASYVNLPTIALCNTDSPLR	AAFREPRLLVVTDPRADHQPLTEASYVNLP	NLPTIALCNTDSPLRYVDIAIPCNNKGAHS	R	A	D	L	R	Y	3	1	2	2	1	1	1	0	1	1	4	0	0	0	3	2	3	0	1	1	0	0	27	0	2995.4709	tr|A0A287B2M3|A0A287B2M3_PIG;sp|Q4GWZ2|RSSA_PIG	tr|A0A287B2M3|A0A287B2M3_PIG	129	155	yes	no	2;3;4	7.2512E-135	357.85	By MS/MS	By MS/MS	By MS/MS	By MS/MS	By MS/MS	By MS/MS	By MS/MS
ADHVQSLAQLENLCK	______________________________	ADHVQSLAQLENLCKQLYETTDTTTRLQAE	M	A	D	C	K	Q	2	0	1	1	1	2	1	0	1	0	3	1	0	0	0	1	0	0	0	1	0	0	15	0	1724.8516	tr|F1RMC3|F1RMC3_PIG;tr|I3LJC4|I3LJC4_PIG	tr|F1RMC3|F1RMC3_PIG	2	16	yes	no	2;3	2.6242E-128	348.97	By MS/MS	By MS/MS	By MS/MS	By MS/MS	By MS/MS	By MS/MS	By MS/MS
ADHWMLYECESPWAGGSR	MVSLDHSMWFHAPFRADHWMLYECESPWAG	WMLYECESPWAGGSRALVHGRLWRQDGVLA	R	A	D	S	R	A	2	1	0	1	1	0	2	2	1	0	1	0	1	0	1	2	0	2	1	0	0	0	18	0	2150.8938	tr|I3LA89|I3LA89_PIG	tr|I3LA89|I3LA89_PIG	265	282	yes	yes	3	7.9767E-06	125.41	By MS/MS	By MS/MS			By matching	By matching	By matching
ADIANLADEFK	PYNHRMKKYLSKTGRADIANLADEFKDHLV	KTGRADIANLADEFKDHLVPDPGCHYDQVI	R	A	D	F	K	D	3	0	1	2	0	0	1	0	0	1	1	1	0	1	0	0	0	0	0	0	0	0	11	0	1205.5928	sp|P16276|ACON_PIG;tr|F1SRC5|F1SRC5_PIG	tr|F1SRC5|F1SRC5_PIG	313	323	no	no	2	0.0016286	79.974	By MS/MS	By MS/MS	By MS/MS	By matching	By matching	By MS/MS	By matching
ADIAVSGPK	GFKAEGPEVDVNLPKADIAVSGPKVDIKAP	DVNLPKADIAVSGPKVDIKAPDVSLEGPEG	K	A	D	P	K	V	2	0	0	1	0	0	0	1	0	1	0	1	0	0	1	1	0	0	0	1	0	0	9	0	856.46543	tr|A0A286ZPY1|A0A286ZPY1_PIG;tr|A0A286ZP76|A0A286ZP76_PIG;tr|A0A287A608|A0A287A608_PIG	tr|A0A287A608|A0A287A608_PIG	897	905	no	no	2	0.10112	34.186	By matching	By MS/MS		By matching	By matching	By matching	By matching
ADIDATLYEQVVLEK	KKHHVQVKKKVQALKADIDATLYEQVVLEK	ADIDATLYEQVVLEKEMGTYLGTFDDYLEL	K	A	D	E	K	E	2	0	0	2	0	1	2	0	0	1	2	1	0	0	0	0	1	0	1	2	0	0	15	0	1705.8774	tr|F1SRD2|F1SRD2_PIG	tr|F1SRD2|F1SRD2_PIG	472	486	yes	yes	2	0.060185	45.79				By MS/MS			By matching
ADIDISGPK	SFKGEGPEVEVKLPKADIDISGPKVDIEAL	EVKLPKADIDISGPKVDIEALDVSLEGPEG	K	A	D	P	K	V	1	0	0	2	0	0	0	1	0	2	0	1	0	0	1	1	0	0	0	0	0	0	9	0	914.47091	tr|A0A286ZM70|A0A286ZM70_PIG;tr|A0A286ZPY1|A0A286ZPY1_PIG;tr|A0A286ZP76|A0A286ZP76_PIG;tr|A0A287A4Q2|A0A287A4Q2_PIG;tr|A0A287A608|A0A287A608_PIG	tr|A0A287A608|A0A287A608_PIG	648	656	no	no	2	0.0090298	61.962	By MS/MS	By MS/MS	By MS/MS	By matching	By MS/MS	By MS/MS	By MS/MS
ADIDKLNIDSIIQR	______________________________	MADIDKLNIDSIIQRLLEVRGSKPGKNVQL	M	A	D	Q	R	L	1	1	1	3	0	1	0	0	0	4	1	1	0	0	0	1	0	0	0	0	0	0	14	1	1612.8784	tr|F1RNL4|F1RNL4_PIG;tr|Q2EHH7|Q2EHH7_PIG;tr|A0A287A6R4|A0A287A6R4_PIG	tr|F1RNL4|F1RNL4_PIG	2	15	yes	no	2;3	1.5704E-47	256.95	By MS/MS	By MS/MS	By MS/MS	By MS/MS	By MS/MS	By MS/MS	By MS/MS
ADIDLTGPK	GFKGEGPEVDVNLPKADIDLTGPKVDVEVP	DVNLPKADIDLTGPKVDVEVPDVNIEGPEG	K	A	D	P	K	V	1	0	0	2	0	0	0	1	0	1	1	1	0	0	1	0	1	0	0	0	0	0	9	0	928.48656	tr|A0A286ZPY1|A0A286ZPY1_PIG;tr|A0A286ZP76|A0A286ZP76_PIG;tr|A0A287A4Q2|A0A287A4Q2_PIG;tr|A0A287A608|A0A287A608_PIG	tr|A0A287A608|A0A287A608_PIG	405	413	no	no	2	0.0090298	61.962				By MS/MS	By MS/MS	By MS/MS	By MS/MS
ADIDNLPR	______________________________	______________________________	M	A	D	P	R	V	1	1	1	2	0	0	0	0	0	1	1	0	0	0	1	0	0	0	0	0	0	0	8	0	912.46649	tr|A0A287AD09|A0A287AD09_PIG	tr|A0A287AD09|A0A287AD09_PIG	2	9	yes	yes	2	0.0077523	56.122		By MS/MS	By matching	By MS/MS	By MS/MS	By MS/MS	By MS/MS
ADIDVSGPK	GFKGEGPEVDVNLPKADIDVSGPKVDIDVP	DVNLPKADIDVSGPKVDIDVPDVNIEGPDA	K	A	D	P	K	V	1	0	0	2	0	0	0	1	0	1	0	1	0	0	1	1	0	0	0	1	0	0	9	0	900.45526	tr|A0A286ZM70|A0A286ZM70_PIG;tr|A0A286ZPY1|A0A286ZPY1_PIG;tr|A0A286ZP76|A0A286ZP76_PIG;tr|A0A287A608|A0A287A608_PIG	tr|A0A287A608|A0A287A608_PIG	1025	1033	no	no	2	0.038964	47.603	By matching	By MS/MS	By matching	By matching	By matching	By MS/MS	By matching
ADIEMPFDPSK	NILFEEVHIPGSPFKADIEMPFDPSKVVAS	SPFKADIEMPFDPSKVVASGPGLEHGKVGE	K	A	D	S	K	V	1	0	0	2	0	0	1	0	0	1	0	1	1	1	2	1	0	0	0	0	0	0	11	0	1248.5696	tr|A0A287BGW3|A0A287BGW3_PIG;tr|A0A286ZPG4|A0A286ZPG4_PIG;tr|A0A287BLE0|A0A287BLE0_PIG;tr|F1SGJ3|F1SGJ3_PIG;tr|A0A287AHQ3|A0A287AHQ3_PIG	tr|A0A287BGW3|A0A287BGW3_PIG	1125	1135	yes	no	2	0.039463	51.092
ADIEVACYGYEGIDAVK	NNINRRLTPQAVKIRADIEVACYGYEGIDA	IEVACYGYEGIDAVKEALRAGLNCSTETMP	R	A	D	V	K	E	3	0	0	2	1	0	2	2	0	2	0	1	0	0	0	0	0	0	2	2	0	0	17	0	1871.8611	tr|A0A287A096|A0A287A096_PIG	tr|A0A287A096|A0A287A096_PIG	193	209	yes	yes	2	6.7182E-07	154.07		By MS/MS	By MS/MS	By MS/MS	By MS/MS	By MS/MS	By MS/MS
ADIFMFDEPSSYLDVK	GELQRFACAVVCIQKADIFMFDEPSSYLDV	DIFMFDEPSSYLDVKQRLKAAITIRSLINP	K	A	D	V	K	Q	1	0	0	3	0	0	1	0	0	1	1	1	1	2	1	2	0	0	1	1	0	0	16	0	1875.8601	tr|F1RS49|F1RS49_PIG	tr|F1RS49|F1RS49_PIG	235	250	yes	yes	2	1.2904E-05	133.32	By MS/MS	By MS/MS	By matching	By MS/MS	By MS/MS	By MS/MS	By MS/MS
ADIFVDPVLHTACALDIK	EMCKKEVLNMLKESKADIFVDPVLHTACAL	FVDPVLHTACALDIKHHCAAITPGRGRQMS	K	A	D	I	K	H	3	0	0	3	1	0	0	0	1	2	2	1	0	1	1	0	1	0	0	2	0	0	18	0	1997.0292	tr|A0A287AYN4|A0A287AYN4_PIG;tr|I3LPL7|I3LPL7_PIG	tr|A0A287AYN4|A0A287AYN4_PIG	918	935	yes	no	3	5.7226E-06	128.26	By MS/MS	By MS/MS	By MS/MS	By MS/MS	By MS/MS	By MS/MS	By MS/MS
ADIGCTPGSGK	KNKLTQRKIWDVVEKADIGCTPGSGKDFAG	VVEKADIGCTPGSGKDFAGVFTDAGLAFKS	K	A	D	G	K	D	1	0	0	1	1	0	0	3	0	1	0	1	0	0	1	1	1	0	0	0	0	0	11	0	1061.4812	tr|F1SBS4|F1SBS4_PIG;tr|I3LTB8|I3LTB8_PIG;sp|P01025|CO3_PIG	tr|F1SBS4|F1SBS4_PIG	621	631	yes	no	2	0.022707	57.267
ADIGCTPGSGKDFAGVFTDAGLAFK	KNKLTQRKIWDVVEKADIGCTPGSGKDFAG	KDFAGVFTDAGLAFKSSKGLQTPQRADLEC	K	A	D	F	K	S	4	0	0	3	1	0	0	5	0	1	1	2	0	3	1	1	2	0	0	1	0	0	25	1	2501.1897	tr|F1SBS4|F1SBS4_PIG;tr|I3LTB8|I3LTB8_PIG;sp|P01025|CO3_PIG	tr|F1SBS4|F1SBS4_PIG	621	645	yes	no	2;3	2.6255E-13	179.1	By MS/MS	By MS/MS	By matching	By MS/MS	By MS/MS	By MS/MS	By MS/MS
ADIGDTMIYLVH	DLTSKKVHLTENGLRADIGDTMIYLVH___	GLRADIGDTMIYLVH_______________	R	A	D	V	H	-	1	0	0	2	0	0	0	1	1	2	1	0	1	0	0	0	1	0	1	1	0	0	12	0	1346.654	tr|I3LVK3|I3LVK3_PIG;tr|F1RM15|F1RM15_PIG	tr|I3LVK3|I3LVK3_PIG	1133	1144	yes	no	2	6.2224E-05	109.86	By matching	By MS/MS	By MS/MS	By MS/MS	By matching	By MS/MS	By MS/MS
ADIGIAMGIAGSDVSK	AVTGDGVNDSPALKKADIGIAMGIAGSDVS	DIGIAMGIAGSDVSKQAADMILLDDNFASI	K	A	D	S	K	Q	3	0	0	2	0	0	0	3	0	3	0	1	1	0	0	2	0	0	0	1	0	0	16	0	1503.7603	tr|A0A287BCY9|A0A287BCY9_PIG;tr|A0A287AVW1|A0A287AVW1_PIG;sp|D2WKD8|AT1A2_PIG;tr|A0A287B7W0|A0A287B7W0_PIG;tr|A0A286ZRG2|A0A286ZRG2_PIG	tr|A0A287BCY9|A0A287BCY9_PIG	725	740	yes	no	2	0.042387	43.813	By matching	By matching		By matching		By matching	By MS/MS
ADIGVAMGIAGSDVSK	AVTGDGVNDSPALKKADIGVAMGIAGSDVS	DIGVAMGIAGSDVSKQAADMILLDDNFASI	K	A	D	S	K	Q	3	0	0	2	0	0	0	3	0	2	0	1	1	0	0	2	0	0	0	2	0	0	16	0	1489.7446	tr|D2WKD7|D2WKD7_PIG;tr|A0A286ZRK2|A0A286ZRK2_PIG;tr|D2WKD6|D2WKD6_PIG;tr|F1SAX3|F1SAX3_PIG;sp|P05024|AT1A1_PIG;tr|I3LT88|I3LT88_PIG	tr|D2WKD6|D2WKD6_PIG	726	741	no	no	2;3	3.3868E-06	149.83	By MS/MS	By MS/MS	By MS/MS	By MS/MS	By MS/MS	By MS/MS	By MS/MS
ADIIHACDIIEDAAIAYGYNNIQMTLPK	IGDGHQIEIEVPPTRADIIHACDIIEDAAI	AIAYGYNNIQMTLPKTYTIANQFPLNKFTE	R	A	D	P	K	T	5	0	2	3	1	1	1	1	1	6	1	1	1	0	1	0	1	0	2	0	0	0	28	0	3132.526	tr|A0A287ADY2|A0A287ADY2_PIG;tr|I3LUM8|I3LUM8_PIG;tr|F1SR70|F1SR70_PIG	tr|I3LUM8|I3LUM8_PIG	356	383	no	no	3;4	1.2921E-14	150.59	By MS/MS	By MS/MS	By MS/MS	By MS/MS	By MS/MS	By MS/MS	By MS/MS
ADIIHGALHQNNVFALNR	KVMKGVAQGLHTLHKADIIHGALHQNNVFA	IHGALHQNNVFALNRQQGIVGDFDFTKSVS	K	A	D	N	R	Q	3	1	3	1	0	1	0	1	2	2	2	0	0	1	0	0	0	0	0	1	0	0	18	0	2002.0497	tr|F1ST91|F1ST91_PIG	tr|F1ST91|F1ST91_PIG	825	842	yes	yes	3;4	7.8094E-10	169.61	By MS/MS	By MS/MS	By MS/MS	By matching	By matching	By matching	By MS/MS
ADIIVSELLGSFADNELSPECLDGAQHFLK	TVVSSDMREWVAPEKADIIVSELLGSFADN	ELSPECLDGAQHFLKDDGVSIPGEYTSFLA	K	A	D	L	K	D	3	0	1	3	1	1	3	2	1	2	5	1	0	2	1	3	0	0	0	1	0	0	30	0	3287.602	tr|C3RZ98|C3RZ98_PIG;tr|A0A287A456|A0A287A456_PIG;tr|A0A287A026|A0A287A026_PIG;tr|A0A287AKT7|A0A287AKT7_PIG;tr|A0A287AT40|A0A287AT40_PIG	tr|C3RZ98|C3RZ98_PIG	429	458	yes	no	3	3.7537E-16	163.19	By MS/MS	By MS/MS			By MS/MS		By MS/MS
ADIKVPEDK	PARVYGIGSLALYEKADIKVPEDKKKHLII	LALYEKADIKVPEDKKKHLIIGVSSDRGLC	K	A	D	D	K	K	1	0	0	2	0	0	1	0	0	1	0	2	0	0	1	0	0	0	0	1	0	0	9	1	1013.5393	tr|A0A287A9I8|A0A287A9I8_PIG;tr|A0A287BD83|A0A287BD83_PIG;tr|A0A287AHM1|A0A287AHM1_PIG	tr|A0A287A9I8|A0A287A9I8_PIG	80	88	no	no	2;3	0.00073401	138.26	By MS/MS	By MS/MS	By MS/MS	By MS/MS	By MS/MS	By MS/MS	By MS/MS
ADILDAALLRPGR	MGTTDHVIVLASTNRADILDAALLRPGRLD	NRADILDAALLRPGRLDRHVFIDLPTLQER	R	A	D	G	R	L	3	2	0	2	0	0	0	1	0	1	3	0	0	0	1	0	0	0	0	0	0	0	13	1	1379.7885	tr|A0A286ZIW3|A0A286ZIW3_PIG;tr|I3LM75|I3LM75_PIG	tr|A0A286ZIW3|A0A286ZIW3_PIG	322	334	yes	no	3	8.6387E-05	103.88	By MS/MS	By matching		By MS/MS	By matching		By matching
ADILEDKDGK	KKLKEVFSMAGVVVRADILEDKDGKSRGIG	GVVVRADILEDKDGKSRGIGTVTFEQSIEA	R	A	D	G	K	S	1	0	0	3	0	0	1	1	0	1	1	2	0	0	0	0	0	0	0	0	0	0	10	1	1102.5506	tr|A0A286ZJK2|A0A286ZJK2_PIG;tr|F1SA50|F1SA50_PIG;tr|A0A287AR13|A0A287AR13_PIG;tr|A0A287BPD5|A0A287BPD5_PIG;tr|A0A287BL93|A0A287BL93_PIG	tr|A0A286ZJK2|A0A286ZJK2_PIG	194	203	no	no	2;3	5.756E-05	130.66	By MS/MS	By MS/MS	By MS/MS	By MS/MS	By MS/MS	By MS/MS	By MS/MS
ADILKILK	ELKVAMRALGFDVKKADILKILKDYDREAT	LGFDVKKADILKILKDYDREATGKITFEDF	K	A	D	L	K	D	1	0	0	1	0	0	0	0	0	2	2	2	0	0	0	0	0	0	0	0	0	0	8	1	912.6008	tr|F1RNZ4|F1RNZ4_PIG;tr|A0A287ATA9|A0A287ATA9_PIG	tr|F1RNZ4|F1RNZ4_PIG	64	71	yes	no	2	0.036722	60.972				By matching
ADILQVGLR	YLNLEIKGTNGQVTRADILQVGLRELLNAL	NGQVTRADILQVGLRELLNALFSNPMDDNL	R	A	D	L	R	E	1	1	0	1	0	1	0	1	0	1	2	0	0	0	0	0	0	0	0	1	0	0	9	0	983.57638	tr|F1SMG6|F1SMG6_PIG;tr|A0A287AHU1|A0A287AHU1_PIG	tr|F1SMG6|F1SMG6_PIG	204	212	yes	no	2	0.00044684	107.59	By MS/MS	By MS/MS	By MS/MS	By MS/MS	By MS/MS	By MS/MS	By MS/MS
ADINAVNEHGNVPLHYACFWGQDQVAEDLVANGALVSICNK	SHGHRDIVQKLLQYKADINAVNEHGNVPLH	EDLVANGALVSICNKYGEMPVDKAKAPLRE	K	A	D	N	K	Y	6	0	5	3	2	2	2	3	2	2	3	1	0	1	1	1	0	1	1	5	0	0	41	0	4508.1278	tr|I3L9C8|I3L9C8_PIG;tr|A0A287B6J1|A0A287B6J1_PIG	tr|I3L9C8|I3L9C8_PIG	91	131	yes	no	4	5.7287E-49	211.54					By MS/MS		By matching
ADINNWR	PILLNSSIPEDPTIKADINNWRVKLDNYST	IPEDPTIKADINNWRVKLDNYSTQELGKTI	K	A	D	W	R	V	1	1	2	1	0	0	0	0	0	1	0	0	0	0	0	0	0	1	0	0	0	0	7	0	887.42496	tr|K7GSR6|K7GSR6_PIG	tr|K7GSR6|K7GSR6_PIG	322	328	yes	yes	2	0.013919	85.306	By MS/MS	By MS/MS	By MS/MS	By MS/MS	By MS/MS	By MS/MS	By MS/MS
ADIPALVK	DLDVDDGLAALGYSKADIPALVKGTLPQER	AALGYSKADIPALVKGTLPQERVTKLAPRP	K	A	D	V	K	G	2	0	0	1	0	0	0	0	0	1	1	1	0	0	1	0	0	0	0	1	0	0	8	0	825.496	tr|F1RTZ1|F1RTZ1_PIG	tr|F1RTZ1|F1RTZ1_PIG	428	435	yes	yes	2	0.082014	35.249					By matching	By matching	By matching
ADIPLVVLYDTSGEDDININATCLK	SLTCGKIFAVEILEKADIPLVVLYDTSGED	TSGEDDININATCLKAICDKSLEVHLQVDA	K	A	D	L	K	A	2	0	2	4	1	0	1	1	0	3	3	1	0	0	1	1	2	0	1	2	0	0	25	0	2748.3528	tr|F1ST51|F1ST51_PIG;tr|A0A287AZ97|A0A287AZ97_PIG	tr|F1ST51|F1ST51_PIG	612	636	yes	no	3	3.3626E-05	77.693					By MS/MS		By matching
ADIQLVELLYYVEELDPSLLANFPLLK	KSHGQDYLVGNKLSRADIQLVELLYYVEEL	EELDPSLLANFPLLKALKTRVSNLPTVKKF	R	A	D	L	K	A	2	0	1	2	0	1	3	0	0	1	8	1	0	1	2	1	0	0	2	2	0	0	27	0	3117.689	sp|P51781|GSTA1_PIG;tr|F1S7C9|F1S7C9_PIG;tr|A0A287A995|A0A287A995_PIG;tr|A0A287B688|A0A287B688_PIG;tr|A0A287AGX6|A0A287AGX6_PIG;tr|F1S7D3|F1S7D3_PIG	tr|A0A287AGX6|A0A287AGX6_PIG	156	182	no	no	2;3;4	1.4251E-09	126.46	By MS/MS	By MS/MS	By MS/MS	By MS/MS	By MS/MS	By MS/MS	By MS/MS
ADIQTER	______________________________	______________________________	M	A	D	E	R	A	1	1	0	1	0	1	1	0	0	1	0	0	0	0	0	0	1	0	0	0	0	0	7	0	831.40865	tr|F2Z4Y8|F2Z4Y8_PIG	tr|F2Z4Y8|F2Z4Y8_PIG	2	8	yes	yes	2	0.010132	70.912	By MS/MS	By MS/MS	By MS/MS	By MS/MS	By MS/MS	By MS/MS	By MS/MS
ADIVNYNQEPMSR	KLNKAEIEQSQRVVKADIVNYNQEPMSRTV	VKADIVNYNQEPMSRTVNPPRSSMCAVQ__	K	A	D	S	R	T	1	1	2	1	0	1	1	0	0	1	0	0	1	0	1	1	0	0	1	1	0	0	13	0	1535.7038	tr|Q06AU1|Q06AU1_PIG	tr|Q06AU1|Q06AU1_PIG	196	208	yes	yes	2	0.0038466	66.663				By MS/MS
ADIWALGCLLYK	PEMVNLYSGKIITTKADIWALGCLLYKLCY	TTKADIWALGCLLYKLCYFTLPFGESQVAI	K	A	D	Y	K	L	2	0	0	1	1	0	0	1	0	1	3	1	0	0	0	0	0	1	1	0	0	0	12	0	1421.7377	sp|F1SPM8|AAK1_PIG;tr|I3LT15|I3LT15_PIG;tr|A0A287A038|A0A287A038_PIG	sp|F1SPM8|AAK1_PIG	243	254	yes	no	2	0.0034236	71.349					By matching	By matching
ADIWSFGITAIELATGAAPYHK	MAPEVMEQVRGYDFKADIWSFGITAIELAT	ITAIELATGAAPYHKYPPMKVLMLTLQNDP	K	A	D	H	K	Y	5	0	0	1	0	0	1	2	1	3	1	1	0	1	1	1	2	1	1	0	0	0	22	0	2331.1899	sp|Q863I2|OXSR1_PIG	sp|Q863I2|OXSR1_PIG	208	229	yes	yes	3;4	1.3879E-08	156.85	By MS/MS	By MS/MS	By MS/MS	By MS/MS	By MS/MS	By MS/MS	By MS/MS
ADIWSLGITAIELAK	WMAPEVIKQSAYDSKADIWSLGITAIELAK	ADIWSLGITAIELAKGEPPHSELHPMKVLF	K	A	D	A	K	G	3	0	0	1	0	0	1	1	0	3	2	1	0	0	0	1	1	1	0	0	0	0	15	0	1599.8872	tr|F1RP42|F1RP42_PIG;tr|A0A287B0C4|A0A287B0C4_PIG;tr|A0A287B723|A0A287B723_PIG;tr|B7U6F4|B7U6F4_PIG	tr|F1RP42|F1RP42_PIG	192	206	no	no	2	4.0034E-05	127.17	By MS/MS	By MS/MS	By MS/MS	By MS/MS	By MS/MS	By MS/MS	By MS/MS
ADKDQATDGLSSSLLILYLDSAR	VPNAVNLEKVLTDIRADKDQATDGLSSSLL	GLSSSLLILYLDSARNLPSNPLEFNADVLK	R	A	D	A	R	N	3	1	0	4	0	1	0	1	0	1	5	1	0	0	0	4	1	0	1	0	0	0	23	1	2451.2493	tr|F1SHW1|F1SHW1_PIG;tr|A0A287BCJ5|A0A287BCJ5_PIG;tr|A0A287BNC1|A0A287BNC1_PIG;tr|A0A286ZI47|A0A286ZI47_PIG	tr|F1SHW1|F1SHW1_PIG	442	464	yes	no	3	6.8829E-07	132.41	By matching	By matching	By MS/MS
ADKDYHFK	SPLRPQNYLFGCELKADKDYHFKVDNDENE	LFGCELKADKDYHFKVDNDENEHQLSLRTV	K	A	D	F	K	V	1	0	0	2	0	0	0	0	1	0	0	2	0	1	0	0	0	0	1	0	0	0	8	1	1022.4821	tr|I3LUP6|I3LUP6_PIG;tr|F1RRY2|F1RRY2_PIG;tr|A0A287AK01|A0A287AK01_PIG	tr|I3LUP6|I3LUP6_PIG	25	32	yes	no	3	0.094737	19.104			By matching		By matching
ADKDYHFKVDNDENEHQLSLR	SPLRPQNYLFGCELKADKDYHFKVDNDENE	FKVDNDENEHQLSLRTVSLGAGAKDELHIV	K	A	D	L	R	T	1	1	2	4	0	1	2	0	2	0	2	2	0	1	0	1	0	0	1	1	0	0	21	2	2572.1942	tr|I3LUP6|I3LUP6_PIG;tr|F1RRY2|F1RRY2_PIG	tr|I3LUP6|I3LUP6_PIG	25	45	yes	no	3;4;5	8.2287E-174	388.1	By MS/MS	By MS/MS	By MS/MS	By MS/MS	By MS/MS	By MS/MS	By MS/MS
ADKEAAFDDAVEER	______________________________	MADKEAAFDDAVEERVINEEYKIWKKNTPF	M	A	D	E	R	V	4	1	0	3	0	0	3	0	0	0	0	1	0	1	0	0	0	0	0	1	0	0	14	1	1564.7005	tr|I3LKT8|I3LKT8_PIG	tr|I3LKT8|I3LKT8_PIG	2	15	yes	yes	2	2.0632E-19	211.38	By MS/MS	By MS/MS	By MS/MS	By MS/MS	By MS/MS	By MS/MS	By MS/MS
ADKNQVAAEVAK	VTKQGNIVRELKAQKADKNQVAAEVAKLLD	AQKADKNQVAAEVAKLLDLKKQLALAEGKP	K	A	D	A	K	L	4	0	1	1	0	1	1	0	0	0	0	2	0	0	0	0	0	0	0	2	0	0	12	1	1242.6568	tr|I3LA63|I3LA63_PIG;tr|I3LCC2|I3LCC2_PIG	tr|I3LA63|I3LA63_PIG	913	924	yes	no	2	2.0642E-05	133.89
ADKPDMGEINSFDK	______________________________	MADKPDMGEINSFDKAKLKKTETQEKNTLP	M	A	D	D	K	A	1	0	1	3	0	0	1	1	0	1	0	2	1	1	1	1	0	0	0	0	0	0	14	1	1565.7032	sp|P21753|TYB10_PIG	sp|P21753|TYB10_PIG	2	15	yes	yes	2	4.1741E-13	184.21					By matching		By matching
ADKPHQDCHFTIR	SEGLLGYIYCDFFQRADKPHQDCHFTIRGG	QRADKPHQDCHFTIRGGRVREDGSYQLPVV	R	A	D	I	R	G	1	1	0	2	1	1	0	0	2	1	0	1	0	1	1	0	1	0	0	0	0	0	13	1	1623.7576	tr|A0A287BNR4|A0A287BNR4_PIG;tr|A0A287BHY4|A0A287BHY4_PIG;tr|A0A287AE55|A0A287AE55_PIG;tr|F1RTM1|F1RTM1_PIG;tr|I3LIT7|I3LIT7_PIG;tr|A0A286ZW54|A0A286ZW54_PIG	tr|A0A287BNR4|A0A287BNR4_PIG	428	440	yes	no	3	0.00058687	81.311				By matching		By matching	By matching
ADLAAQYTTIGR	DVQVPYFVPDTPAARADLAAQYTTIGRMDQ	AARADLAAQYTTIGRMDQGIGLVLQELRGA	R	A	D	G	R	M	3	1	0	1	0	1	0	1	0	1	1	0	0	0	0	0	2	0	1	0	0	0	12	0	1278.6568	tr|F1RZ89|F1RZ89_PIG	tr|F1RZ89|F1RZ89_PIG	237	248	yes	yes	2	0.022395	56.043					By matching	By matching
ADLAAVEAK	KEEYAVLISEAQAIKADLAAVEAKVNRSTA	EAQAIKADLAAVEAKVNRSTALLKSLSAER	K	A	D	A	K	V	4	0	0	1	0	0	1	0	0	0	1	1	0	0	0	0	0	0	0	1	0	0	9	0	886.476	tr|A0A287B9W3|A0A287B9W3_PIG	tr|A0A287B9W3|A0A287B9W3_PIG	2559	2567	yes	yes	2	0.0024015	73.665	By MS/MS	By MS/MS	By MS/MS	By matching	By MS/MS	By MS/MS	By MS/MS
ADLAEEYSK	LIALVNDPQPEHPLRADLAEEYSKDRKKFC	PEHPLRADLAEEYSKDRKKFCKNAEEFTKK	R	A	D	S	K	D	2	0	0	1	0	0	2	0	0	0	1	1	0	0	0	1	0	0	1	0	0	0	9	0	1024.4713	tr|B8Y648|B8Y648_PIG	tr|B8Y648|B8Y648_PIG	123	131	yes	yes	2	0.00084008	90.657	By MS/MS	By MS/MS	By MS/MS	By MS/MS	By MS/MS	By MS/MS	By MS/MS
ADLAEEYSKDR	LIALVNDPQPEHPLRADLAEEYSKDRKKFC	HPLRADLAEEYSKDRKKFCKNAEEFTKKYG	R	A	D	D	R	K	2	1	0	2	0	0	2	0	0	0	1	1	0	0	0	1	0	0	1	0	0	0	11	1	1295.5994	tr|B8Y648|B8Y648_PIG	tr|B8Y648|B8Y648_PIG	123	133	yes	yes	2;3	3.2557E-08	160.75	By MS/MS	By MS/MS	By MS/MS	By MS/MS	By MS/MS	By MS/MS	By MS/MS
ADLDLTK	MDGAGRRYAHMVLRKADLDLTKRNPHQYKI	YAHMVLRKADLDLTKRNPHQYKIPGCQVLA	K	A	D	T	K	R	1	0	0	2	0	0	0	0	0	0	2	1	0	0	0	0	1	0	0	0	0	0	7	0	774.41233	tr|A0A287BHF6|A0A287BHF6_PIG	tr|A0A287BHF6|A0A287BHF6_PIG	35	41	yes	yes	2	0.070901	47.849	By matching	By matching		By matching		By matching	By matching
ADLDLTKR	MDGAGRRYAHMVLRKADLDLTKRNPHQYKI	AHMVLRKADLDLTKRNPHQYKIPGCQVLAN	K	A	D	K	R	N	1	1	0	2	0	0	0	0	0	0	2	1	0	0	0	0	1	0	0	0	0	0	8	1	930.51345	tr|A0A287BHF6|A0A287BHF6_PIG	tr|A0A287BHF6|A0A287BHF6_PIG	35	42	yes	yes	2;3	0.0032151	93.374		By MS/MS	By MS/MS	By MS/MS	By MS/MS	By MS/MS	By MS/MS
ADLDPSLDFMDSLEHDIPK	FREPVELKNKTLLEKADLDPSLDFMDSLEH	PSLDFMDSLEHDIPKGSWSIQTERGNALVV	K	A	D	P	K	G	1	0	0	5	0	0	1	0	1	1	3	1	1	1	2	2	0	0	0	0	0	0	19	0	2156.9936	tr|F1RRH7|F1RRH7_PIG	tr|F1RRH7|F1RRH7_PIG	205	223	yes	yes	3	9.5598E-05	103.17	By MS/MS	By MS/MS	By matching	By MS/MS	By MS/MS	By matching	By MS/MS
ADLEELQSTLQNK	RLAKNKLVEEMMKMKADLEELQSTLQNKET	MKADLEELQSTLQNKETDYLKMTEEIERVR	K	A	D	N	K	E	1	0	1	1	0	2	2	0	0	0	3	1	0	0	0	1	1	0	0	0	0	0	13	0	1487.7468	tr|A0A287BJ51|A0A287BJ51_PIG;tr|A0A287AV90|A0A287AV90_PIG;tr|A0A287BSA6|A0A287BSA6_PIG;tr|A0A287AKN4|A0A287AKN4_PIG	tr|A0A287BJ51|A0A287BJ51_PIG	1275	1287	yes	no	2	1.2158E-07	148.56
ADLEEQLSDEEK	______________________________	______________________________	M	A	D	E	K	V	1	0	0	2	0	1	4	0	0	0	2	1	0	0	0	1	0	0	0	0	0	0	12	0	1404.6256	sp|Q29221|CAZA2_PIG	sp|Q29221|CAZA2_PIG	2	13	yes	yes	2	2.6691E-08	160.53	By MS/MS			By MS/MS	By MS/MS	By MS/MS	By MS/MS
ADLEEQLSDEEKVR	______________________________	MADLEEQLSDEEKVRIAAKFIIHAPPGEFN	M	A	D	V	R	I	1	1	0	2	0	1	4	0	0	0	2	1	0	0	0	1	0	0	0	1	0	0	14	1	1659.7952	sp|Q29221|CAZA2_PIG	sp|Q29221|CAZA2_PIG	2	15	yes	yes	2	2.0568E-36	242.82	By MS/MS	By MS/MS	By MS/MS		By MS/MS	By MS/MS	By MS/MS
ADLEMQIESLKEELAYLKK	INGLRRVLDELTLARADLEMQIESLKEELA	MQIESLKEELAYLKKNHEEEMNALRGQVGG	R	A	D	K	K	N	2	0	0	1	0	1	4	0	0	1	4	3	1	0	0	1	0	0	1	0	0	0	19	2	2250.1817	CON__P02533	CON__P02533	233	251	yes	yes	4	0.00086503	71.592				By MS/MS
ADLEMQIESLTEELAYLK	INGLRRVLDELTLTKADLEMQIESLTEELA	EMQIESLTEELAYLKKNHEEEMKDLRNVST	K	A	D	L	K	K	2	0	0	1	0	1	4	0	0	1	4	1	1	0	0	1	1	0	1	0	0	0	18	0	2095.0395	CON__P13645	CON__P13645	267	284	yes	yes	2;3	6.2155E-06	127.76	By MS/MS	By MS/MS	By MS/MS	By MS/MS	By MS/MS	By MS/MS	By MS/MS
ADLEMQIESLTEELAYLKK	INGLRRVLDELTLTKADLEMQIESLTEELA	MQIESLTEELAYLKKNHEEEMKDLRNVSTG	K	A	D	K	K	N	2	0	0	1	0	1	4	0	0	1	4	2	1	0	0	1	1	0	1	0	0	0	19	1	2223.1345	CON__P13645	CON__P13645	267	285	yes	yes	3;4	2.6301E-11	180.88	By MS/MS	By MS/MS	By MS/MS	By MS/MS	By MS/MS	By MS/MS	By MS/MS
ADLETNAEALVQEIDFLK	FVALKKDVDTAFLMKADLETNAEALVQEID	ETNAEALVQEIDFLKSLYEEEICLLQSQIS	K	A	D	L	K	S	3	0	1	2	0	1	3	0	0	1	3	1	0	1	0	0	1	0	0	1	0	0	18	0	2018.0208	CON__Q9NSB4	CON__Q9NSB4	237	254	yes	yes	3	0.0057334	52.298		By matching
ADLGALELR	DSTIFFTTYVNGSCKADLGALELRRTSDLG	VNGSCKADLGALELRRTSDLGKSFKTIGVK	K	A	D	L	R	R	2	1	0	1	0	0	1	1	0	0	3	0	0	0	0	0	0	0	0	0	0	0	9	0	956.5291	tr|F1S5Z7|F1S5Z7_PIG;tr|A0A287A1U0|A0A287A1U0_PIG	tr|F1S5Z7|F1S5Z7_PIG	370	378	yes	no	2	0.00084008	90.657	By MS/MS	By MS/MS	By matching	By MS/MS	By MS/MS	By MS/MS	By MS/MS
ADLGALELRR	DSTIFFTTYVNGSCKADLGALELRRTSDLG	NGSCKADLGALELRRTSDLGKSFKTIGVKI	K	A	D	R	R	T	2	2	0	1	0	0	1	1	0	0	3	0	0	0	0	0	0	0	0	0	0	0	10	1	1112.6302	tr|F1S5Z7|F1S5Z7_PIG;tr|A0A287A1U0|A0A287A1U0_PIG	tr|F1S5Z7|F1S5Z7_PIG	370	379	yes	no	2;3	1.6591E-07	155.84	By MS/MS	By MS/MS	By MS/MS	By MS/MS	By MS/MS	By MS/MS	By MS/MS
ADLGGTEILIPLQFIYR	QQTMEEALRRVKLMRADLGGTEILIPLQFI	LGGTEILIPLQFIYRGPSIPGHPLQLFVFT	R	A	D	Y	R	G	1	1	0	1	0	1	1	2	0	3	3	0	0	1	1	0	1	0	1	0	0	0	17	0	1918.0564	tr|F1S8Z3|F1S8Z3_PIG;tr|A0A287BDM9|A0A287BDM9_PIG;tr|A0A287B470|A0A287B470_PIG;tr|A0A287B588|A0A287B588_PIG;tr|A0A287A9W6|A0A287A9W6_PIG	tr|F1S8Z3|F1S8Z3_PIG	361	377	yes	no	2;3	0.00020712	96.067				By MS/MS	By MS/MS		By MS/MS
ADLINNLGTIAK	DRTLTIVDTGIGMTKADLINNLGTIAKSGT	MTKADLINNLGTIAKSGTKAFMEALQAGAD	K	A	D	A	K	S	2	0	2	1	0	0	0	1	0	2	2	1	0	0	0	0	1	0	0	0	0	0	12	0	1241.698	sp|O02705|HS90A_PIG;tr|A0A287B8J5|A0A287B8J5_PIG;tr|A0A287AQK7|A0A287AQK7_PIG;tr|F1RQU2|F1RQU2_PIG;tr|A0A287A9T4|A0A287A9T4_PIG;tr|A0A286ZR68|A0A286ZR68_PIG	sp|O02705|HS90A_PIG	101	112	no	no	2;3	5.691E-06	137.46	By MS/MS	By MS/MS	By MS/MS	By MS/MS	By MS/MS	By MS/MS	By MS/MS
ADLLGIVSELQLK	VEQLKTQVARLQAEKADLLGIVSELQLKLN	EKADLLGIVSELQLKLNSGGPSEDSFVEIR	K	A	D	L	K	L	1	0	0	1	0	1	1	1	0	1	4	1	0	0	0	1	0	0	0	1	0	0	13	0	1397.813	tr|A0A287A3J9|A0A287A3J9_PIG;sp|Q7YS99|OPTN_PIG	tr|A0A287A3J9|A0A287A3J9_PIG	155	167	yes	no	2;3	7.338E-05	103.88	By MS/MS	By MS/MS	By MS/MS	By MS/MS	By MS/MS	By MS/MS	By MS/MS
ADLLGQFTMYQR	GSLFQQVEAAYQEPRADLLGQFTMYQREDL	EPRADLLGQFTMYQREDLQFSQGAQHGPYI	R	A	D	Q	R	E	1	1	0	1	0	2	0	1	0	0	2	0	1	1	0	0	1	0	1	0	0	0	12	0	1441.7024	tr|A0A287AGL6|A0A287AGL6_PIG	tr|A0A287AGL6|A0A287AGL6_PIG	149	160	yes	yes	2	0.00081446	95.573
ADLLLLLLK	QDGSSPLHIAALHGRADLLLLLLKHGASVG	AALHGRADLLLLLLKHGASVGARDANQAVP	R	A	D	L	K	H	1	0	0	1	0	0	0	0	0	0	6	1	0	0	0	0	0	0	0	0	0	0	9	0	1010.674	tr|A0A287BNA6|A0A287BNA6_PIG;tr|F1RNY3|F1RNY3_PIG;tr|A0A286ZSE6|A0A286ZSE6_PIG;tr|A0A287BBI0|A0A287BBI0_PIG;tr|A0A287BSK7|A0A287BSK7_PIG	tr|A0A287BNA6|A0A287BNA6_PIG	763	771	yes	no	2	0.035148	48.561					By matching	By matching	By matching
ADLLVCNCALATLGDPAVAVGNMAATLK	GQWDPANPAPGSLGKADLLVCNCALATLGD	GDPAVAVGNMAATLKEGFLLLHTLLAGHPL	K	A	D	L	K	E	7	0	2	2	2	0	0	2	0	0	5	1	1	0	1	0	2	0	0	3	0	0	28	0	2828.4235	tr|I3LC73|I3LC73_PIG	tr|I3LC73|I3LC73_PIG	1311	1338	yes	yes	3	1.3376E-14	150.11	By MS/MS	By MS/MS	By MS/MS	By MS/MS	By MS/MS	By MS/MS	By MS/MS
ADLNQGIGEPQSPSR	LGSADDELSAKLLRRADLNQGIGEPQSPSR	ADLNQGIGEPQSPSRRVFNPYTEFKEFSRK	R	A	D	S	R	R	1	1	1	1	0	2	1	2	0	1	1	0	0	0	2	2	0	0	0	0	0	0	15	0	1567.759	tr|F1SUW3|F1SUW3_PIG	tr|F1SUW3|F1SUW3_PIG	62	76	yes	yes	2	7.73E-13	190.46		By MS/MS	By MS/MS	By MS/MS	By MS/MS	By matching	By MS/MS
ADLNQGIGEPQSPSRR	LGSADDELSAKLLRRADLNQGIGEPQSPSR	DLNQGIGEPQSPSRRVFNPYTEFKEFSRKQ	R	A	D	R	R	V	1	2	1	1	0	2	1	2	0	1	1	0	0	0	2	2	0	0	0	0	0	0	16	1	1723.8602	tr|F1SUW3|F1SUW3_PIG	tr|F1SUW3|F1SUW3_PIG	62	77	yes	yes	3	0.092233	31.876			By matching		By matching		By matching
ADLNSITESSAALQNLIEGSEPVLEEK	ISWAKNILKDLEKRKADLNSITESSAALQN	LQNLIEGSEPVLEEKLCVLNAGWSRVRTWT	K	A	D	E	K	L	3	0	2	1	0	1	5	1	0	2	4	1	0	0	1	4	1	0	0	1	0	0	27	0	2856.424	tr|K9J6K2|K9J6K2_PIG	tr|K9J6K2|K9J6K2_PIG	1599	1625	yes	yes	3	9.7213E-08	107.47	By MS/MS	By matching	By MS/MS	By MS/MS	By MS/MS	By MS/MS	By MS/MS
ADLPEGLSPPGLSPSEFCR	HYMDGQIPCLFISSKADLPEGLSPPGLSPS	EGLSPPGLSPSEFCRRHRLPAPTLFSCAGP	K	A	D	C	R	R	1	1	0	1	1	0	2	2	0	0	3	0	0	1	4	3	0	0	0	0	0	0	19	0	2027.9622	tr|A0A287B5U3|A0A287B5U3_PIG;tr|F1RG56|F1RG56_PIG;sp|Q864R5|MIRO2_PIG	tr|A0A287B5U3|A0A287B5U3_PIG	527	545	yes	no	2	0.0011075	83.692	By matching		By matching
ADLPLPPPDPQFVLR	______________________________	ADLPLPPPDPQFVLRGTQSAVHALHFCGGA	M	A	D	L	R	G	1	1	0	2	0	1	0	0	0	0	3	0	0	1	5	0	0	0	0	1	0	0	15	0	1673.9141	tr|F1RK57|F1RK57_PIG;tr|A0A286ZJE5|A0A286ZJE5_PIG	tr|F1RK57|F1RK57_PIG	2	16	yes	no	2	0.0054518	65.574	By MS/MS					By MS/MS
ADLPTLGFTHFQPAQLTTVGK	LARVISRLADFAKERADLPTLGFTHFQPAQ	GFTHFQPAQLTTVGKRCCLWIQDLCMDFQN	R	A	D	G	K	R	2	0	0	1	0	2	0	2	1	0	3	1	0	2	2	0	4	0	0	1	0	0	21	0	2241.1794	tr|F6QAM9|F6QAM9_PIG	tr|F6QAM9|F6QAM9_PIG	150	170	yes	yes	3	3.4905E-05	103.95			By MS/MS	By MS/MS		By matching	By matching
ADLPTLGFTHFQPAQLTTVGKR	LARVISRLADFAKERADLPTLGFTHFQPAQ	FTHFQPAQLTTVGKRCCLWIQDLCMDFQNL	R	A	D	K	R	C	2	1	0	1	0	2	0	2	1	0	3	1	0	2	2	0	4	0	0	1	0	0	22	1	2397.2805	tr|F6QAM9|F6QAM9_PIG	tr|F6QAM9|F6QAM9_PIG	150	171	yes	yes	4	0.056546	33.425					By matching		By matching
ADLQDLFR	STAFVQAMVEGRRVKADLQDLFRKAAQKHQ	VEGRRVKADLQDLFRKAAQKHQNMYRLAMT	K	A	D	F	R	K	1	1	0	2	0	1	0	0	0	0	2	0	0	1	0	0	0	0	0	0	0	0	8	0	976.49779	tr|I3LV35|I3LV35_PIG;tr|D2D0E1|D2D0E1_PIG;sp|Q8HY46|CPT1B_PIG;tr|A0A287AK71|A0A287AK71_PIG	tr|I3LV35|I3LV35_PIG	627	634	yes	no	2	0.0096253	67.981	By matching	By MS/MS				By matching
ADLQLLVYTIDDLIDK	DVILRKDSDHRMKEKADLQLLVYTIDDLID	DLQLLVYTIDDLIDKLSTVIN_________	K	A	D	D	K	L	1	0	0	4	0	1	0	0	0	2	4	1	0	0	0	0	1	0	1	1	0	0	16	0	1846.9928	tr|A0A287AL53|A0A287AL53_PIG;tr|A0A287ABD1|A0A287ABD1_PIG	tr|A0A287AL53|A0A287AL53_PIG	285	300	yes	no	2;3	4.5612E-05	108.17	By MS/MS	By MS/MS	By matching	By MS/MS	By MS/MS	By MS/MS	By MS/MS
ADLSIPDLHEIVTEELEER	HRPFPEEVDKIPFVKADLSIPDLHEIVTEE	IPDLHEIVTEELEERHEKLRNGMAQQIAYE	K	A	D	E	R	H	1	1	0	2	0	0	5	0	1	2	3	0	0	0	1	1	1	0	0	1	0	0	19	0	2207.0958	tr|F1SDX3|F1SDX3_PIG;tr|I3LRQ6|I3LRQ6_PIG;tr|F1SDX4|F1SDX4_PIG	tr|F1SDX3|F1SDX3_PIG	1036	1054	no	no	3	2.4006E-10	164.59	By MS/MS	By MS/MS	By matching	By MS/MS	By MS/MS	By MS/MS	By MS/MS
ADLSIPDLHEIVTEELEERHEK	HRPFPEEVDKIPFVKADLSIPDLHEIVTEE	LHEIVTEELEERHEKLRNGMAQQIAYEIHL	K	A	D	E	K	L	1	1	0	2	0	0	6	0	2	2	3	1	0	0	1	1	1	0	0	1	0	0	22	1	2601.2922	tr|F1SDX3|F1SDX3_PIG;tr|I3LRQ6|I3LRQ6_PIG;tr|F1SDX4|F1SDX4_PIG	tr|F1SDX3|F1SDX3_PIG	1036	1057	no	no	4	0.057682	35.94				By matching	By matching	By matching	By MS/MS
ADLTALFLPR	AGKVKRDAEKKDQMKADLTALFLPRQPPMA	KDQMKADLTALFLPRQPPMALAEAEQLMEE	K	A	D	P	R	Q	2	1	0	1	0	0	0	0	0	0	3	0	0	1	1	0	1	0	0	0	0	0	10	0	1115.6339	tr|A0A286ZRM3|A0A286ZRM3_PIG;tr|A0A287BPH8|A0A287BPH8_PIG;tr|A0A287AT54|A0A287AT54_PIG	tr|A0A286ZRM3|A0A286ZRM3_PIG	857	866	yes	no	2	8.0869E-06	143.01	By MS/MS	By MS/MS	By MS/MS	By MS/MS	By MS/MS	By MS/MS	By MS/MS
ADLTELMK	______________________________	______________________________	M	A	D	M	K	N	1	0	0	1	0	0	1	0	0	0	2	1	1	0	0	0	1	0	0	0	0	0	8	0	919.46847	sp|P79382|MGST1_PIG	sp|P79382|MGST1_PIG	2	9	yes	yes	1;2	0.00067275	133.55	By MS/MS	By MS/MS	By MS/MS	By MS/MS	By MS/MS	By MS/MS	By MS/MS
ADLTELMKNEVFMAFASYATIVLSK	______________________________	VFMAFASYATIVLSKMMFMSTATAFYRLTR	M	A	D	S	K	M	4	0	1	1	0	0	2	0	0	1	3	2	2	2	0	2	2	0	1	2	0	0	25	1	2791.4176	sp|P79382|MGST1_PIG	sp|P79382|MGST1_PIG	2	26	yes	yes	2;3	6.0778E-11	157.83	By MS/MS	By MS/MS	By MS/MS	By MS/MS	By MS/MS	By MS/MS	By MS/MS
ADLTEYVSQHYK	QSVEGPSENVRKLSRADLTEYVSQHYKAPR	LSRADLTEYVSQHYKAPRMVLAAAGGVEHR	R	A	D	Y	K	A	1	0	0	1	0	1	1	0	1	0	1	1	0	0	0	1	1	0	2	1	0	0	12	0	1452.6885	tr|F1SKM0|F1SKM0_PIG;tr|A0A287AJH5|A0A287AJH5_PIG;tr|A0A287A558|A0A287A558_PIG;tr|A0A287BHP7|A0A287BHP7_PIG	tr|F1SKM0|F1SKM0_PIG	215	226	yes	no	2;3	2.3896E-08	162.8	By MS/MS	By MS/MS	By MS/MS		By MS/MS
ADLTGMSEAR	APLARLGVQDLFGSRADLTGMSEARDLFIS	LFGSRADLTGMSEARDLFISKVVHKSFVEV	R	A	D	A	R	D	2	1	0	1	0	0	1	1	0	0	1	0	1	0	0	1	1	0	0	0	0	0	10	0	1049.4812	tr|F2Z5B1|F2Z5B1_PIG;tr|A0A287B7P2|A0A287B7P2_PIG;sp|P80229|ILEU_PIG	tr|F2Z5B1|F2Z5B1_PIG	301	310	yes	no	2	0.00013614	107.15					By MS/MS	By MS/MS	By matching
ADLVPYLLK	MFQKEQNELVAQALKADLVPYLLKLLEGIG	VAQALKADLVPYLLKLLEGIGLENLDSPAA	K	A	D	L	K	L	1	0	0	1	0	0	0	0	0	0	3	1	0	0	1	0	0	0	1	1	0	0	9	0	1030.6063	tr|A0A286ZQV5|A0A286ZQV5_PIG;tr|F1SPE9|F1SPE9_PIG;tr|A0A287AXH6|A0A287AXH6_PIG	tr|A0A286ZQV5|A0A286ZQV5_PIG	2131	2139	yes	no	2	0.0085897	62.659	By MS/MS	By MS/MS	By MS/MS	By MS/MS	By MS/MS	By MS/MS	By MS/MS
ADLYLEGK	SGTSWSYVLPGTDQRADLYLEGKDQLGGWF	LPGTDQRADLYLEGKDQLGGWFQSSLLTSV	R	A	D	G	K	D	1	0	0	1	0	0	1	1	0	0	2	1	0	0	0	0	0	0	1	0	0	0	8	0	907.4651	tr|F1S9K1|F1S9K1_PIG	tr|F1S9K1|F1S9K1_PIG	618	625	yes	yes	2	0.016746	57.047		By MS/MS	By matching	By MS/MS	By MS/MS	By MS/MS	By MS/MS
ADLYLEGKDQLGGWFQSSLLTSVAAR	SGTSWSYVLPGTDQRADLYLEGKDQLGGWF	GGWFQSSLLTSVAARRKSPFKTVVVHGFTL	R	A	D	A	R	R	3	1	0	2	0	2	1	3	0	0	5	1	0	1	0	3	1	1	1	1	0	0	26	1	2824.4396	tr|F1S9K1|F1S9K1_PIG	tr|F1S9K1|F1S9K1_PIG	618	643	yes	yes	3	1.6398E-08	114.05		By matching		By matching	By matching	By matching
ADMEDLMSSK	LEAKDEFERQNKQLRADMEDLMSSKDDVGK	NKQLRADMEDLMSSKDDVGKNVHELEKSKR	R	A	D	S	K	D	1	0	0	2	0	0	1	0	0	0	1	1	2	0	0	2	0	0	0	0	0	0	10	0	1125.4682	tr|F1SSA6|F1SSA6_PIG	tr|F1SSA6|F1SSA6_PIG	919	928	yes	yes	2	0.045911	51.268	By MS/MS	By matching	By matching
ADMEDLMSSKDDVGK	LEAKDEFERQNKQLRADMEDLMSSKDDVGK	ADMEDLMSSKDDVGKNVHELEKSKRALEQQ	R	A	D	G	K	N	1	0	0	4	0	0	1	1	0	0	1	2	2	0	0	2	0	0	0	1	0	0	15	1	1639.7069	tr|F1SSA6|F1SSA6_PIG	tr|F1SSA6|F1SSA6_PIG	919	933	yes	yes	2;3	1.8508E-12	191.26				By matching	By MS/MS	By MS/MS	By MS/MS
ADMESSKEPGLFDLIIINDSLDK	TETEESLAKRLAAAKADMESSKEPGLFDLI	PGLFDLIIINDSLDKAYWALKEALSEEIKK	K	A	D	D	K	A	1	0	1	4	0	0	2	1	0	3	3	2	1	1	1	3	0	0	0	0	0	0	23	1	2549.2571	tr|F1S5R9|F1S5R9_PIG;tr|A0A286ZV71|A0A286ZV71_PIG;sp|P31006|KGUA_PIG;tr|A0A287BCQ8|A0A287BCQ8_PIG	tr|F1S5R9|F1S5R9_PIG	175	197	yes	no	3	1.9279E-07	142.45	By MS/MS	By MS/MS	By MS/MS	By MS/MS	By MS/MS	By MS/MS	By MS/MS
ADMETLQR	TLKIHKNSSTYWEGKADMETLQRIYGISFP	STYWEGKADMETLQRIYGISFPDPKMLKEW	K	A	D	Q	R	I	1	1	0	1	0	1	1	0	0	0	1	0	1	0	0	0	1	0	0	0	0	0	8	0	962.44913	tr|F1SP18|F1SP18_PIG	tr|F1SP18|F1SP18_PIG	230	237	yes	yes	2	0.0025299	104.45				By MS/MS	By matching	By matching	By matching
ADMFDDIHSDSR	QFKAQDLLRTVPRARADMFDDIHSDSRYTL	RARADMFDDIHSDSRYTLGGSIAHPRDTGR	R	A	D	S	R	Y	1	1	0	4	0	0	0	0	1	1	0	0	1	1	0	2	0	0	0	0	0	0	12	0	1407.5725	tr|A0A287AIE8|A0A287AIE8_PIG;tr|A0A287A9I4|A0A287A9I4_PIG;tr|A0A287ANM5|A0A287ANM5_PIG;tr|A0A287APM1|A0A287APM1_PIG	tr|A0A287AIE8|A0A287AIE8_PIG	51	62	yes	no	2;3	0.031715	48.004		By matching	By matching		By MS/MS		By MS/MS
ADMGGAATICSTIVSAAK	GGISIKASANMDLMRADMGGAATICSTIVS	GGAATICSTIVSAAKLDLPINLVGLAPLCE	R	A	D	A	K	L	5	0	0	1	1	0	0	2	0	2	0	1	1	0	0	2	2	0	0	1	0	0	18	0	1722.8281	tr|I3LD43|I3LD43_PIG	tr|I3LD43|I3LD43_PIG	304	321	yes	yes	2	1.2904E-19	214.88	By MS/MS	By MS/MS	By MS/MS	By MS/MS	By MS/MS	By MS/MS	By MS/MS
ADMINDVIR	QFLLQKYQKREPITKADMINDVIREHKDDF	REPITKADMINDVIREHKDDFLEILRRVSE	K	A	D	I	R	E	1	1	1	2	0	0	0	0	0	2	0	0	1	0	0	0	0	0	0	1	0	0	9	0	1045.5226	tr|F1RXV1|F1RXV1_PIG	tr|F1RXV1|F1RXV1_PIG	129	137	yes	yes	2	0.014084	53.968				By MS/MS	By matching
ADMNTFPNFTFEDPKFEAVEKPQS	DLDRELFKLKQMYGKADMNTFPNFTFEDPK	TFEDPKFEAVEKPQS_______________	K	A	D	Q	S	-	2	0	2	2	0	1	3	0	0	0	0	2	1	4	3	1	2	0	0	1	0	0	24	2	2788.269	sp|P13618|ATP5J_PIG;tr|A0A287B441|A0A287B441_PIG	sp|P13618|ATP5J_PIG	53	76	yes	no	3	8.9544E-07	124.7	By MS/MS	By MS/MS	By MS/MS	By MS/MS	By MS/MS	By MS/MS	By MS/MS
ADMQNLVER	______________________________	______________________________	M	A	D	E	R	L	1	1	1	1	0	1	1	0	0	0	1	0	1	0	0	0	0	0	0	1	0	0	9	0	1074.5128	tr|F1SMC0|F1SMC0_PIG	tr|F1SMC0|F1SMC0_PIG	2	10	yes	yes	2	0.00037539	105.4	By MS/MS	By MS/MS	By MS/MS	By MS/MS	By MS/MS	By MS/MS	By MS/MS
ADMVETQQLMR	ALRGHEDKIRVVLNKADMVETQQLMRVYGA	VLNKADMVETQQLMRVYGALMWALGKVVGT	K	A	D	M	R	V	1	1	0	1	0	2	1	0	0	0	1	0	2	0	0	0	1	0	0	1	0	0	11	0	1320.6166	tr|I3LD72|I3LD72_PIG	tr|I3LD72|I3LD72_PIG	221	231	yes	yes	2	1.5212E-13	189.13	By MS/MS	By MS/MS	By MS/MS	By MS/MS	By MS/MS	By MS/MS	By MS/MS
ADMVIEAVFEELSLK	FSNLTGQLDYQGFEKADMVIEAVFEELSLK	ADMVIEAVFEELSLKHKVLKEVEAVIPDHC	K	A	D	L	K	H	2	0	0	1	0	0	3	0	0	1	2	1	1	1	0	1	0	0	0	2	0	0	15	0	1692.8644	sp|Q29554|ECHA_PIG	sp|Q29554|ECHA_PIG	441	455	yes	yes	2;3	8.8551E-07	151.26	By MS/MS	By MS/MS	By MS/MS	By MS/MS	By MS/MS	By MS/MS	By MS/MS
ADMWSFGITAIELATGAAPYHK	MAPEVMEQVRGYDFKADMWSFGITAIELAT	ITAIELATGAAPYHKYPPMKVLMLTLQNDP	K	A	D	H	K	Y	5	0	0	1	0	0	1	2	1	2	1	1	1	1	1	1	2	1	1	0	0	0	22	0	2349.1464	tr|I3LIX4|I3LIX4_PIG;tr|I3LF98|I3LF98_PIG	tr|I3LIX4|I3LIX4_PIG	252	273	yes	no	3;4	7.5121E-09	160.27	By MS/MS	By MS/MS	By MS/MS	By MS/MS	By MS/MS	By MS/MS	By MS/MS
ADNIEVFAQGHGIIQVDK	TVHSVRRALENTAVKADNIEVFAQGHGIIQ	IEVFAQGHGIIQVDKAYDYLVQNTSFANKL	K	A	D	D	K	A	2	0	1	2	0	2	1	2	1	3	0	1	0	1	0	0	0	0	0	2	0	0	18	0	1952.9956	tr|A0A287BD60|A0A287BD60_PIG;tr|I3LEY6|I3LEY6_PIG;tr|F1RLQ9|F1RLQ9_PIG	tr|F1RLQ9|F1RLQ9_PIG	457	474	no	no	3	0.00014061	92.993	By MS/MS	By MS/MS	By MS/MS	By MS/MS	By MS/MS	By MS/MS	By MS/MS
ADNLIPGTR	SVYIPEFIAANQSARADNLIPGTRAQQLEQ	ANQSARADNLIPGTRAQQLEQIRRDIRDFR	R	A	D	T	R	A	1	1	1	1	0	0	0	1	0	1	1	0	0	0	1	0	1	0	0	0	0	0	9	0	955.50869	tr|A0A287AXJ7|A0A287AXJ7_PIG;tr|A0A287BDF8|A0A287BDF8_PIG;tr|A0A287ADQ1|A0A287ADQ1_PIG	tr|A0A287AXJ7|A0A287AXJ7_PIG	192	200	yes	no	2	0.0049712	68.383	By MS/MS	By MS/MS	By MS/MS	By MS/MS	By MS/MS	By MS/MS	By MS/MS
ADNPQCLLGDFVTEFFK	LDPLQAPHWSVRVRKADNPQCLLGDFVTEF	NPQCLLGDFVTEFFKICRRKESTDEILGRS	K	A	D	F	K	I	1	0	1	2	1	1	1	1	0	0	2	1	0	3	1	0	1	0	0	1	0	0	17	0	1999.935	tr|F1S0D4|F1S0D4_PIG	tr|F1S0D4|F1S0D4_PIG	226	242	yes	yes	2;3	0.00058978	84.566		By matching		By MS/MS	By MS/MS	By matching	By MS/MS
ADNRDPASDQMK	______________________________	______________________________	M	A	D	M	K	H	2	1	1	3	0	1	0	0	0	0	0	1	1	0	1	1	0	0	0	0	0	0	12	1	1346.5885	tr|A0A286ZSG3|A0A286ZSG3_PIG;tr|A0A287A2C3|A0A287A2C3_PIG;sp|O62839|CATA_PIG	tr|A0A286ZSG3|A0A286ZSG3_PIG	2	13	yes	no	2	2.2703E-06	141.73	By MS/MS	By MS/MS	By MS/MS	By MS/MS	By MS/MS	By MS/MS	By MS/MS
ADNSFSDGVPSESLEAAK	______________________________	SFSDGVPSESLEAAKNASNTEKLTDQVMQN	M	A	D	A	K	N	3	0	1	2	0	0	2	1	0	0	1	1	0	1	1	4	0	0	0	1	0	0	18	0	1822.8221	tr|A0A287AZH1|A0A287AZH1_PIG;tr|A0A287AEQ6|A0A287AEQ6_PIG;tr|F1RYA4|F1RYA4_PIG	tr|A0A287AZH1|A0A287AZH1_PIG	2	19	yes	no	2	2.6436E-10	179.5	By MS/MS	By MS/MS	By MS/MS	By MS/MS	By MS/MS	By MS/MS	By MS/MS
ADPAALMASLHLLPSPTPNLEIK	______________________________	SLHLLPSPTPNLEIKYTKIFINNEWQNSES	K	A	D	I	K	Y	4	0	1	1	0	0	1	0	1	1	5	1	1	0	4	2	1	0	0	0	0	0	23	0	2398.293	tr|I3LK62|I3LK62_PIG	tr|I3LK62|I3LK62_PIG	14	36	yes	yes	3	4.7126E-05	86.211	By MS/MS			By MS/MS		By MS/MS	By matching
ADPAFGLESSGIAGTTSDEPERIEESGTDEAR	AHVRKVEEAAKVTGKADPAFGLESSGIAGT	DEPERIEESGTDEARAEGQATEEKKEPKEP	K	A	D	A	R	A	4	2	0	3	0	0	6	4	0	2	1	0	0	1	2	4	3	0	0	0	0	0	32	1	3293.4808	tr|A0A287ALB2|A0A287ALB2_PIG;tr|A0A287ABM4|A0A287ABM4_PIG;tr|I3LRY4|I3LRY4_PIG;tr|F1SM00|F1SM00_PIG;tr|A0A286ZQW3|A0A286ZQW3_PIG	tr|A0A287ALB2|A0A287ALB2_PIG	760	791	yes	no	3	7.0824E-62	256.87	By matching		By matching		By matching	By matching
ADPAKIEAFR	EEEGKGKDASGSKVKADPAKIEAFRASLSK	GSKVKADPAKIEAFRASLSKLGDVYVNDAF	K	A	D	F	R	A	3	1	0	1	0	0	1	0	0	1	0	1	0	1	1	0	0	0	0	0	0	0	10	1	1116.5928	tr|F1RPH0|F1RPH0_PIG;sp|Q7SIB7|PGK1_PIG;tr|K7GKJ8|K7GKJ8_PIG	tr|F1RPH0|F1RPH0_PIG	142	151	yes	no	2;3	0.0030147	82.749					By MS/MS
ADPDVLTEVPAALKR	______________________________	ADPDVLTEVPAALKRLAKYVIRGFYGIEHA	M	A	D	K	R	L	3	1	0	2	0	0	1	0	0	0	2	1	0	0	2	0	1	0	0	2	0	0	15	1	1593.8726	tr|I3LMA9|I3LMA9_PIG;tr|A0A286ZYP3|A0A286ZYP3_PIG	tr|I3LMA9|I3LMA9_PIG	2	16	yes	no	2	0.00033227	87.001
ADPEELFTKLEK	______________________________	NLKADPEELFTKLEKIGKGSFGEVFKGIDN	K	A	D	E	K	I	1	0	0	1	0	0	3	0	0	0	2	2	0	1	1	0	1	0	0	0	0	0	12	1	1418.7293	tr|F1RP42|F1RP42_PIG;tr|A0A287B0C4|A0A287B0C4_PIG;tr|A0A287B723|A0A287B723_PIG	tr|F1RP42|F1RP42_PIG	10	21	yes	no	3	0.00080877	77.185	By MS/MS	By MS/MS	By MS/MS		By MS/MS	By MS/MS	By MS/MS
ADPELQLVAR	______________________________	______________________________	M	A	D	A	R	R	2	1	0	1	0	1	1	0	0	0	2	0	0	0	1	0	0	0	0	1	0	0	10	0	1110.6033	tr|F1S6K5|F1S6K5_PIG	tr|F1S6K5|F1S6K5_PIG	2	11	yes	yes	2	4.4437E-06	141.39	By MS/MS	By MS/MS	By MS/MS	By MS/MS	By MS/MS	By MS/MS	By MS/MS
ADPERPGLLFPESELSIR	QTALALNLEPALLKKADPERPGLLFPESEL	ERPGLLFPESELSIRIDKSENGEAYQRKKA	K	A	D	I	R	I	1	2	0	1	0	0	3	1	0	1	3	0	0	1	3	2	0	0	0	0	0	0	18	1	2025.0531	tr|A0A287ATJ7|A0A287ATJ7_PIG;tr|F1RV31|F1RV31_PIG	tr|A0A287ATJ7|A0A287ATJ7_PIG	124	141	yes	no	3	0.001485	66.874	By MS/MS	By MS/MS	By MS/MS	By MS/MS	By MS/MS		By MS/MS
ADPHLCDFLENHFLDEEVK	LNQALVDLHALGSARADPHLCDFLENHFLD	LCDFLENHFLDEEVKLIKKMGDHLTNLRRL	R	A	D	V	K	L	1	0	1	3	1	0	3	0	2	0	3	1	0	2	1	0	0	0	0	1	0	0	19	0	2327.0528	tr|F1RIP3|F1RIP3_PIG;sp|P19133|FRIL_PIG	tr|F1RIP3|F1RIP3_PIG	122	140	no	no	2;3;4	4.2124E-10	172.43	By MS/MS	By MS/MS	By MS/MS	By MS/MS	By MS/MS	By MS/MS	By MS/MS
ADPHLCDFLENHFLDEEVKLIK	LNQALVDLHALGSARADPHLCDFLENHFLD	FLENHFLDEEVKLIKKMGDHLTNLRRLSGP	R	A	D	I	K	K	1	0	1	3	1	0	3	0	2	1	4	2	0	2	1	0	0	0	0	1	0	0	22	1	2681.3159	tr|F1RIP3|F1RIP3_PIG;sp|P19133|FRIL_PIG	tr|F1RIP3|F1RIP3_PIG	122	143	no	no	5	4.4387E-06	113.26			By matching			By MS/MS
ADPLALAAEK	HQVVGVFTVPDKDGKADPLALAAEKNGTPV	DKDGKADPLALAAEKNGTPVFKFPRWRAKG	K	A	D	E	K	N	4	0	0	1	0	0	1	0	0	0	2	1	0	0	1	0	0	0	0	0	0	0	10	0	997.54441	tr|F1SG41|F1SG41_PIG	tr|F1SG41|F1SG41_PIG	61	70	yes	yes	2	0.01167	59.908	By MS/MS	By MS/MS	By MS/MS		By matching	By matching
ADPLALAAEKNGTPVFK	HQVVGVFTVPDKDGKADPLALAAEKNGTPV	PLALAAEKNGTPVFKFPRWRAKGKTIKEVA	K	A	D	F	K	F	4	0	1	1	0	0	1	1	0	0	2	2	0	1	2	0	1	0	0	1	0	0	17	1	1740.941	tr|F1SG41|F1SG41_PIG	tr|F1SG41|F1SG41_PIG	61	77	yes	yes	3	0.0021715	63.918	By matching		By matching			By matching
ADPLYIR	PQWVLTAAHCFGPEKADPLYIRVQLGEQHL	AHCFGPEKADPLYIRVQLGEQHLYYQDRLL	K	A	D	I	R	V	1	1	0	1	0	0	0	0	0	1	1	0	0	0	1	0	0	0	1	0	0	0	7	0	846.45995	tr|A0A286ZXM3|A0A286ZXM3_PIG;sp|Q9N2D1|TRYT_PIG;tr|A0A287BGF5|A0A287BGF5_PIG	tr|A0A286ZXM3|A0A286ZXM3_PIG	81	87	yes	no	2	0.026465	64.776	By matching	By matching	By MS/MS	By matching	By MS/MS	By matching	By matching
ADPNHIVDDLLTPCSPGDPGAIEMTWMDIPGDK	VQSATHFKKVRGPSRADPNHIVDDLLTPCS	PGAIEMTWMDIPGDKLLEPVVCMSDMLRSL	R	A	D	D	K	L	2	0	1	6	1	0	1	3	1	3	2	1	2	0	5	1	2	1	0	1	0	0	33	0	3576.6211	tr|A0A287BA12|A0A287BA12_PIG	tr|A0A287BA12|A0A287BA12_PIG	371	403	yes	yes	3	5.4207E-05	63.913						By matching
ADPNSFWQPYIQTLPSEYDTPLYFEEDEVR	AMGNITLAFHLLCERADPNSFWQPYIQTLP	SEYDTPLYFEEDEVRYLQSTQAIHDVFSQY	R	A	D	V	R	Y	1	1	1	3	0	2	4	0	0	1	2	0	0	2	4	2	2	1	3	1	0	0	30	0	3648.6573	tr|F1SAQ4|F1SAQ4_PIG;tr|A0A287B8S1|A0A287B8S1_PIG	tr|F1SAQ4|F1SAQ4_PIG	166	195	yes	no	3	6.1711E-07	85.19		By matching	By matching	By MS/MS		By MS/MS
ADPQEAINCLMR	DAATCFVDAGNAFKKADPQEAINCLMRAIE	FKKADPQEAINCLMRAIEIYTDMGRFTIAA	K	A	D	M	R	A	2	1	1	1	1	1	1	0	0	1	1	0	1	0	1	0	0	0	0	0	0	0	12	0	1416.649	tr|F1RLB6|F1RLB6_PIG	tr|F1RLB6|F1RLB6_PIG	95	106	yes	yes	2	1.79E-10	171.85	By MS/MS	By matching	By MS/MS	By MS/MS	By MS/MS	By MS/MS	By MS/MS
ADPSLNPEQLK	CKEEKLAISRETNSKADPSLNPEQLKKLQD	TNSKADPSLNPEQLKKLQDKVEKCKQDVLK	K	A	D	L	K	K	1	0	1	1	0	1	1	0	0	0	2	1	0	0	2	1	0	0	0	0	0	0	11	0	1210.6194	tr|A0A287BR41|A0A287BR41_PIG;tr|F1SJR5|F1SJR5_PIG	tr|A0A287BR41|A0A287BR41_PIG	178	188	yes	no	2	0.058813	44.309				By matching		By MS/MS
ADPWQECMDYAVTLAR	______________________________	DPWQECMDYAVTLARQAGEIVREALKNEMN	M	A	D	A	R	Q	3	1	0	2	1	1	1	0	0	0	1	0	1	0	1	0	1	1	1	1	0	0	16	0	1924.8448	tr|I3LTC6|I3LTC6_PIG;sp|O77591|IMPA1_PIG	tr|I3LTC6|I3LTC6_PIG	2	17	yes	no	2;3	3.2555E-13	187.44	By MS/MS	By MS/MS	By MS/MS	By MS/MS	By MS/MS	By MS/MS	By MS/MS
ADQAANEWGR	WLKHGDSGHGVEDSRADQAANEWGRSGKDP	VEDSRADQAANEWGRSGKDPNHFRPPGLPD	R	A	D	G	R	S	3	1	1	1	0	1	1	1	0	0	0	0	0	0	0	0	0	1	0	0	0	0	10	0	1116.4948	tr|F1S9C0|F1S9C0_PIG;tr|F6Q5X1|F6Q5X1_PIG;tr|A0A287AKL0|A0A287AKL0_PIG;tr|F1S9B9|F1S9B9_PIG	tr|F1S9C0|F1S9C0_PIG	64	73	yes	no	2	0.0020807	73.985	By matching	By matching	By matching			By MS/MS
ADQAGNVTFR	EEAIRGDFALVKAWKADQAGNVTFRKSARN	VKAWKADQAGNVTFRKSARNFNLPMCKAAE	K	A	D	F	R	K	2	1	1	1	0	1	0	1	0	0	0	0	0	1	0	0	1	0	0	1	0	0	10	0	1077.5203	sp|Q29551|SCOT1_PIG;tr|M9MMN4|M9MMN4_PIG	sp|Q29551|SCOT1_PIG	215	224	yes	no	2	1.3724E-06	159.58	By MS/MS	By MS/MS	By MS/MS	By MS/MS	By MS/MS	By MS/MS	By MS/MS
ADQAGNVTFRK	EEAIRGDFALVKAWKADQAGNVTFRKSARN	KAWKADQAGNVTFRKSARNFNLPMCKAAET	K	A	D	R	K	S	2	1	1	1	0	1	0	1	0	0	0	1	0	1	0	0	1	0	0	1	0	0	11	1	1205.6153	sp|Q29551|SCOT1_PIG;tr|M9MMN4|M9MMN4_PIG	sp|Q29551|SCOT1_PIG	215	225	yes	no	2;3	4.3531E-08	151.22	By matching	By matching	By matching	By MS/MS	By MS/MS	By MS/MS	By MS/MS
ADQAKPISPLK	______________________________	______________________________	M	A	D	L	K	N	2	0	0	1	0	1	0	0	0	1	1	2	0	0	2	1	0	0	0	0	0	0	11	1	1166.6659	tr|F1SKK1|F1SKK1_PIG	tr|F1SKK1|F1SKK1_PIG	2	12	yes	yes	2	1.0221E-10	170.89	By MS/MS	By MS/MS	By MS/MS	By MS/MS	By MS/MS	By MS/MS	By MS/MS
ADQELLLYSHDNIICGITSVAFSK	ATGSDDATCRLFDLRADQELLLYSHDNIIC	HDNIICGITSVAFSKSGRLLLAGYDDFNCN	R	A	D	S	K	S	2	0	1	2	1	1	1	1	1	3	3	1	0	1	0	3	1	0	1	1	0	0	24	0	2693.3371	tr|A0A287A365|A0A287A365_PIG	tr|A0A287A365|A0A287A365_PIG	257	280	yes	yes	3	9.0355E-13	155.56					By MS/MS	By MS/MS	By MS/MS
ADQELLMYSHDNIICGITSVAFSR	TTGSDDATCRLFDLRADQELLMYSHDNIIC	HDNIICGITSVAFSRSGRLLLAGYDDFNCN	R	A	D	S	R	S	2	1	1	2	1	1	1	1	1	3	2	0	1	1	0	3	1	0	1	1	0	0	24	0	2739.2996	tr|F2Z4Z8|F2Z4Z8_PIG	tr|F2Z4Z8|F2Z4Z8_PIG	257	280	yes	yes	3	7.5435E-24	208.89	By MS/MS	By MS/MS	By MS/MS	By MS/MS	By MS/MS	By MS/MS	By MS/MS
ADQELMTYSHDNIICGITSVSFSK	ATGSDDATCRLFDLRADQELMTYSHDNIIC	HDNIICGITSVSFSKSGRLLLAGYDDFNCN	R	A	D	S	K	S	1	0	1	2	1	1	1	1	1	3	1	1	1	1	0	4	2	0	1	1	0	0	24	0	2715.252	tr|I3LSK5|I3LSK5_PIG	tr|I3LSK5|I3LSK5_PIG	257	280	yes	yes	2	0.013425	48.623							By MS/MS
ADQFEYVMYGK	LDDGEYNPTDDRPSRADQFEYVMYGKVYRI	RPSRADQFEYVMYGKVYRIEGDETSTEAAT	R	A	D	G	K	V	1	0	0	1	0	1	1	1	0	0	0	1	1	1	0	0	0	0	2	1	0	0	11	0	1349.5962	tr|I3LCB2|I3LCB2_PIG	tr|I3LCB2|I3LCB2_PIG	85	95	yes	yes	2	0.0060442	64.841		By matching	By matching		By MS/MS	By matching	By MS/MS
ADQFLVGTSR	VPDQYGTIRAVAEGKADQFLVGTSRNFILR	VAEGKADQFLVGTSRNFILRGTFNDGFQIE	K	A	D	S	R	N	1	1	0	1	0	1	0	1	0	0	1	0	0	1	0	1	1	0	0	1	0	0	10	0	1092.5564	tr|A0A287AUD1|A0A287AUD1_PIG;tr|A0A287AHD3|A0A287AHD3_PIG	tr|A0A287AUD1|A0A287AUD1_PIG	505	514	no	no	2	0.065453	44.425	By matching		By matching
ADQFYLENIDEFVTDQNK	______________________________	FYLENIDEFVTDQNKIVTYKWLSYTLGVHV	M	A	D	N	K	I	1	0	2	3	0	2	2	0	0	1	1	1	0	2	0	0	1	0	1	1	0	0	18	0	2187.996	tr|F1SUQ0|F1SUQ0_PIG	tr|F1SUQ0|F1SUQ0_PIG	2	19	yes	yes	2;3	0.00059273	75.669	By MS/MS	By matching	By matching		By matching	By matching	By MS/MS
ADQIETQQLMR	ALKNHEDKIRVVLNKADQIETQQLMRVYGA	VLNKADQIETQQLMRVYGALMWSLGKIINT	K	A	D	M	R	V	1	1	0	1	0	3	1	0	0	1	1	0	1	0	0	0	1	0	0	0	0	0	11	0	1331.6503	tr|A0A287A229|A0A287A229_PIG;tr|F1RQR4|F1RQR4_PIG;tr|A0A287B1T2|A0A287B1T2_PIG	tr|A0A287A229|A0A287A229_PIG	221	231	no	no	2	1.9984E-10	164.96	By MS/MS	By MS/MS	By MS/MS	By matching	By matching	By MS/MS	By MS/MS
ADQIPLYPVR	______________________________	______________________________	M	A	D	V	R	S	1	1	0	1	0	1	0	0	0	1	1	0	0	0	2	0	0	0	1	1	0	0	10	0	1170.6397	tr|F1SNN7|F1SNN7_PIG;tr|F1SNQ0|F1SNQ0_PIG	tr|F1SNN7|F1SNN7_PIG	2	11	yes	no	2	0.0018306	69.825			By matching	By MS/MS	By matching		By matching
ADQLTEEQIAEFK	______________________________	______________________________	M	A	D	F	K	E	2	0	0	1	0	2	3	0	0	1	1	1	0	1	0	0	1	0	0	0	0	0	13	0	1520.7359	tr|F2Z5G3|F2Z5G3_PIG;tr|A0A287BCG9|A0A287BCG9_PIG;tr|F1S145|F1S145_PIG	tr|F2Z5G3|F2Z5G3_PIG	2	14	yes	no	1;2;3	1.5912E-47	256.52	By MS/MS	By MS/MS	By MS/MS	By MS/MS	By MS/MS	By MS/MS	By MS/MS
ADQLTEEQIAEFKEAFSLFDK	______________________________	EQIAEFKEAFSLFDKDGDGTITTKELGTVM	M	A	D	D	K	D	3	0	0	2	0	2	4	0	0	1	2	2	0	3	0	1	1	0	0	0	0	0	21	1	2458.1904	tr|F2Z5G3|F2Z5G3_PIG;tr|A0A287BCG9|A0A287BCG9_PIG;tr|F1S145|F1S145_PIG	tr|F2Z5G3|F2Z5G3_PIG	2	22	yes	no	2;3	1.427E-07	149.3	By matching	By MS/MS	By matching		By MS/MS	By MS/MS	By MS/MS
ADQLTEEQIAEFKEAFSLFDKDGDGTITTK	______________________________	FSLFDKDGDGTITTKELGTVMRSLGQNPTE	M	A	D	T	K	E	3	0	0	4	0	2	4	2	0	2	2	3	0	3	0	1	4	0	0	0	0	0	30	2	3346.6093	tr|F2Z5G3|F2Z5G3_PIG;tr|A0A287BCG9|A0A287BCG9_PIG;tr|F1S145|F1S145_PIG	tr|F2Z5G3|F2Z5G3_PIG	2	31	yes	no	3;4	7.7709E-103	320.67	By MS/MS	By MS/MS	By MS/MS	By MS/MS	By MS/MS	By MS/MS	By MS/MS
ADQLTEEQTAEFKEAFSLFDKDGDGTITTK	______________________________	FSLFDKDGDGTITTKELGTVTRSLGQNPTE	M	A	D	T	K	E	3	0	0	4	0	2	4	2	0	1	2	3	0	3	0	1	5	0	0	0	0	0	30	2	3334.5729	tr|A0A287AUC1|A0A287AUC1_PIG	tr|A0A287AUC1|A0A287AUC1_PIG	2	31	yes	yes	3	0.0010226	59.873						By MS/MS
ADQMSQMECSIETIINIFHQYSVR	______________________________	SIETIINIFHQYSVRLGNRDTLNQKEFKQL	M	A	D	V	R	L	1	1	1	1	1	3	2	0	1	4	0	0	2	1	0	3	1	0	1	1	0	0	24	0	2899.3303	tr|C3S7K6|C3S7K6_PIG	tr|C3S7K6|C3S7K6_PIG	2	25	yes	yes	3	0.00010859	78.067					By MS/MS	By MS/MS
ADQVDTQQLMR	AFRGQDDKIRVVLNKADQVDTQQLMRVYGA	VLNKADQVDTQQLMRVYGALMWSLGKVINT	K	A	D	M	R	V	1	1	0	2	0	3	0	0	0	0	1	0	1	0	0	0	1	0	0	1	0	0	11	0	1303.619	tr|I3LDA5|I3LDA5_PIG	tr|I3LDA5|I3LDA5_PIG	224	234	yes	yes	2	3.8939E-05	120.99	By matching	By matching	By MS/MS	By matching
ADQWNVNYVETSAK	LEDKRQVSVEEAKTRADQWNVNYVETSAKT	RADQWNVNYVETSAKTRANVDKVFFDLMRE	R	A	D	A	K	T	2	0	2	1	0	1	1	0	0	0	0	1	0	0	0	1	1	1	1	2	0	0	14	0	1623.7529	tr|I3LAJ6|I3LAJ6_PIG	tr|I3LAJ6|I3LAJ6_PIG	146	159	yes	yes	2	4.5583E-09	174.84	By MS/MS	By MS/MS	By MS/MS	By MS/MS	By MS/MS	By MS/MS	By MS/MS
ADRDESSPYAAMLAAQDVAQR	GKETICRVTGGMKVKADRDESSPYAAMLAA	SPYAAMLAAQDVAQRCKELGITALHIKLRA	K	A	D	Q	R	C	6	2	0	3	0	2	1	0	0	0	1	0	1	0	1	2	0	0	1	1	0	0	21	1	2264.0492	tr|A0A287BHE7|A0A287BHE7_PIG	tr|A0A287BHE7|A0A287BHE7_PIG	64	84	yes	yes	2;3;4	5.6565E-15	185.26	By MS/MS	By MS/MS	By MS/MS	By MS/MS	By MS/MS	By MS/MS	By MS/MS
ADRDQYELLCR	AFVKHSTVLENLPDKADRDQYELLCRDNTR	LPDKADRDQYELLCRDNTRRPVDDYENCYL	K	A	D	C	R	D	1	2	0	2	1	1	1	0	0	0	2	0	0	0	0	0	0	0	1	0	0	0	11	1	1437.6671	sp|P09571|TRFE_PIG;tr|A0A288CFV5|A0A288CFV5_PIG	sp|P09571|TRFE_PIG	222	232	no	no	2;3	2.6922E-24	226.29	By MS/MS	By MS/MS	By MS/MS	By MS/MS	By MS/MS	By MS/MS	By MS/MS
ADRPSSLPLDFNDEFSDLDGVVR	IGNSPNPSSLENSFRADRPSSLPLDFNDEF	LDFNDEFSDLDGVVRQRRQDMEGYSSSGSQ	R	A	D	V	R	Q	1	2	1	5	0	0	1	1	0	0	3	0	0	2	2	3	0	0	0	2	0	0	23	1	2563.2191	tr|A0A287BMM1|A0A287BMM1_PIG;tr|F1RKM5|F1RKM5_PIG;tr|I3L7Q2|I3L7Q2_PIG;tr|A0A287A2B6|A0A287A2B6_PIG	tr|A0A287BMM1|A0A287BMM1_PIG	237	259	yes	no	3	0.0010402	55.994		By matching				By MS/MS
ADSAISQEQLR	RKEEKTAQTRESHAKADSAISQEQLRKLQE	SHAKADSAISQEQLRKLQERVERCSREAEK	K	A	D	L	R	K	2	1	0	1	0	2	1	0	0	1	1	0	0	0	0	2	0	0	0	0	0	0	11	0	1216.6048	tr|F1SIC0|F1SIC0_PIG;tr|A0A287AQ12|A0A287AQ12_PIG	tr|F1SIC0|F1SIC0_PIG	176	186	yes	no	2	0.0016	80.231					By matching
ADSANHLPFFFGNITR	______________________________	DSANHLPFFFGNITREEAEDYLVQGGMSDG	M	A	D	T	R	E	2	1	2	1	0	0	0	1	1	1	1	0	0	3	1	1	1	0	0	0	0	0	16	0	1805.8849	tr|F1RN11|F1RN11_PIG;tr|K7GP57|K7GP57_PIG;tr|A0A286ZZ61|A0A286ZZ61_PIG	tr|F1RN11|F1RN11_PIG	2	17	yes	no	2;3	0.00015367	89.46		By matching	By MS/MS	By matching		By MS/MS	By MS/MS
ADSDEEKFITVFELTTTIER	TEIDLILPEDGPNARADSDEEKFITVFELT	EKFITVFELTTTIERDNDNPEDILLTDEES	R	A	D	E	R	D	1	1	0	2	0	0	4	0	0	2	1	1	0	2	0	1	4	0	0	1	0	0	20	1	2343.1482	tr|A0A287ARG0|A0A287ARG0_PIG	tr|A0A287ARG0|A0A287ARG0_PIG	246	265	yes	yes	3	0.00031894	84.107	By MS/MS	By matching		By MS/MS	By matching
ADSGPAGGAALAAPAPGPGSGGAGPR	______________________________	AAPAPGPGSGGAGPRVYFQSPPGAAGEGPG	M	A	D	P	R	V	8	1	0	1	0	0	0	8	0	0	1	0	0	0	5	2	0	0	0	0	0	0	26	0	2086.0192	sp|Q8MIK9|PP14B_PIG	sp|Q8MIK9|PP14B_PIG	2	27	yes	yes	3	1.4293E-08	113.65	By MS/MS	By MS/MS	By MS/MS	By MS/MS	By MS/MS	By MS/MS	By MS/MS
ADSREDEISPPPPNPVVK	EEAKQIQNLQKASARADSREDEISPPPPNP	REDEISPPPPNPVVKGRRRRGAISAEVYTE	R	A	D	V	K	G	1	1	1	2	0	0	2	0	0	1	0	1	0	0	5	2	0	0	0	2	0	0	18	1	1945.9745	tr|A0A287AKY1|A0A287AKY1_PIG;sp|P07802|KAP0_PIG;tr|F1RV23|F1RV23_PIG	tr|A0A287AKY1|A0A287AKY1_PIG	74	91	yes	no	2;3	8.1403E-09	165.64	By MS/MS	By MS/MS	By MS/MS	By MS/MS	By MS/MS	By MS/MS	By MS/MS
ADSSGVLPSPLSISTK	CHLIIPLREVTIVEKADSSGVLPSPLSIST	DSSGVLPSPLSISTKSKMTFLFANLKDRDF	K	A	D	T	K	S	1	0	0	1	0	0	0	1	0	1	2	1	0	0	2	5	1	0	0	1	0	0	16	0	1557.825	tr|A0A287B5J0|A0A287B5J0_PIG;tr|F1S448|F1S448_PIG;tr|A0A287BBE9|A0A287BBE9_PIG;tr|A0A286ZZ08|A0A286ZZ08_PIG	tr|A0A287B5J0|A0A287B5J0_PIG	355	370	yes	no	2	0.00042494	88.101	By MS/MS		By MS/MS	By MS/MS	By MS/MS	By MS/MS	By MS/MS
ADSTLLVPELNEAETMGTETTPFEELLLQASK	______________________________	TETTPFEELLLQASKELQQAQTSRPESTQI	M	A	D	S	K	E	3	0	1	1	0	1	6	1	0	0	6	1	1	1	2	2	5	0	0	1	0	0	32	0	3476.712	tr|F1RHZ8|F1RHZ8_PIG	tr|F1RHZ8|F1RHZ8_PIG	2	33	yes	yes	3	6.7797E-08	88.293	By MS/MS		By matching		By MS/MS		By MS/MS
ADSVVDLLSYSVQGSGK	STDQHWSLQAQYHVKADSVVDLLSYSVQGS	SVVDLLSYSVQGSGKTTCDRRNAFTLSGDG	K	A	D	G	K	T	1	0	0	2	0	1	0	2	0	0	2	1	0	0	0	4	0	0	1	3	0	0	17	0	1723.8628	tr|A0A287AG13|A0A287AG13_PIG;tr|F1SCV9|F1SCV9_PIG;tr|A0A287A4X9|A0A287A4X9_PIG	tr|A0A287AG13|A0A287AG13_PIG	1390	1406	yes	no	2;3	6.9343E-27	233.32	By MS/MS	By MS/MS	By MS/MS	By MS/MS	By matching	By MS/MS	By MS/MS
ADSVVVLLCR	CGCRNVFLLGFIPAKADSVVVLLCRQPCAS	FIPAKADSVVVLLCRQPCASQSSLKDINWD	K	A	D	C	R	Q	1	1	0	1	1	0	0	0	0	0	2	0	0	0	0	1	0	0	0	3	0	0	10	0	1130.6118	tr|A0A287BFP7|A0A287BFP7_PIG;tr|A0A287B9Y4|A0A287B9Y4_PIG;tr|A0A286ZYJ8|A0A286ZYJ8_PIG	tr|A0A287BFP7|A0A287BFP7_PIG	199	208	yes	no	2	3.3747E-06	151.56	By MS/MS	By MS/MS	By matching	By MS/MS	By MS/MS	By MS/MS	By MS/MS
ADSWVEKEEPAPSN	RLTPLQLEMQRMVEKADSWVEKEEPAPSN_	KADSWVEKEEPAPSN_______________	K	A	D	S	N	-	2	0	1	1	0	0	3	0	0	0	0	1	0	0	2	2	0	1	0	1	0	0	14	1	1557.6947	tr|F1RMA3|F1RMA3_PIG	tr|F1RMA3|F1RMA3_PIG	903	916	yes	yes	2	1.3204E-12	185.25				By MS/MS		By MS/MS	By MS/MS
ADSYVLEYR	YNNALINWYHPGKDKADSYVLEYRKINRDE	HPGKDKADSYVLEYRKINRDEEMLSWNETE	K	A	D	Y	R	K	1	1	0	1	0	0	1	0	0	0	1	0	0	0	0	1	0	0	2	1	0	0	9	0	1114.5295	tr|A0A287AB27|A0A287AB27_PIG;tr|A0A286ZIC5|A0A286ZIC5_PIG;tr|K7GPW0|K7GPW0_PIG;tr|F1RLE9|F1RLE9_PIG	tr|A0A287AB27|A0A287AB27_PIG	433	441	yes	no	2	0.0025391	72.23	By MS/MS	By matching		By MS/MS	By matching	By matching	By MS/MS
ADTAPNGPQGGAVQFMMANK	______________________________	NGPQGGAVQFMMANKLDTAMWLSRLFTVYC	M	A	D	N	K	L	4	0	2	1	0	2	0	3	0	0	0	1	2	1	2	0	1	0	0	1	0	0	20	0	2003.9193	tr|A0A287BES3|A0A287BES3_PIG	tr|A0A287BES3|A0A287BES3_PIG	2	21	yes	yes	2;3	0.000504	69.352	By MS/MS			By MS/MS	By matching
ADTATTASAAAASAANASTDAPPFQLGKPR	______________________________	NASTDAPPFQLGKPRFQQTSFYGRFRHFLD	M	A	D	P	R	F	11	1	1	2	0	1	0	1	0	0	1	1	0	1	3	3	4	0	0	0	0	0	30	1	2829.3893	tr|F1SLF2|F1SLF2_PIG	tr|F1SLF2|F1SLF2_PIG	2	31	yes	yes	3	4.1058E-59	274.3
ADTKNSQVLVR	CRDVLKGESAASEIRADTKNSQVLVRKLDL	SEIRADTKNSQVLVRKLDLSDTKSIRAFAE	R	A	D	V	R	K	1	1	1	1	0	1	0	0	0	0	1	1	0	0	0	1	1	0	0	2	0	0	11	1	1229.6728	tr|F1SA23|F1SA23_PIG	tr|F1SA23|F1SA23_PIG	85	95	yes	yes	2;3	1.4563E-08	168.83	By MS/MS	By matching	By MS/MS	By MS/MS	By MS/MS	By MS/MS	By MS/MS
ADTLDPALLRPGR	FDQNVNVKVIMATNRADTLDPALLRPGRLD	NRADTLDPALLRPGRLDRKIEFPLPDRRQK	R	A	D	G	R	L	2	2	0	2	0	0	0	1	0	0	3	0	0	0	2	0	1	0	0	0	0	0	13	1	1393.7678	tr|A0A287B4P8|A0A287B4P8_PIG	tr|A0A287B4P8|A0A287B4P8_PIG	314	326	yes	yes	2;3	6.7389E-06	145.25	By MS/MS	By MS/MS	By MS/MS	By MS/MS	By MS/MS	By matching	By MS/MS
ADTLDPALLRPGRLDR	FDQNVNVKVIMATNRADTLDPALLRPGRLD	DTLDPALLRPGRLDRKIEFPLPDRRQKRLI	R	A	D	D	R	K	2	3	0	3	0	0	0	1	0	0	4	0	0	0	2	0	1	0	0	0	0	0	16	2	1777.9799	tr|A0A287B4P8|A0A287B4P8_PIG	tr|A0A287B4P8|A0A287B4P8_PIG	314	329	yes	yes	3;4	0.0014984	67.648					By matching	By matching	By matching
ADTLLAVVK	LDLASESTAQAQSSKADTLLAVVKREPVEQ	QAQSSKADTLLAVVKREPVEQTGDGERTDC	K	A	D	V	K	R	2	0	0	1	0	0	0	0	0	0	2	1	0	0	0	0	1	0	0	2	0	0	9	0	928.55933	tr|A0A286ZLW6|A0A286ZLW6_PIG;tr|F1S7J6|F1S7J6_PIG	tr|A0A286ZLW6|A0A286ZLW6_PIG	286	294	no	no	2	0.00097896	89.142	By matching		By MS/MS	By MS/MS	By MS/MS	By MS/MS	By MS/MS
ADTLTDEINFLR	DVDAAYMNKVELQAKADTLTDEINFLRALY	QAKADTLTDEINFLRALYDAELSQMQTHIS	K	A	D	L	R	A	1	1	1	2	0	0	1	0	0	1	2	0	0	1	0	0	2	0	0	0	0	0	12	0	1406.7042	CON__P02538;CON__P48668;CON__P04259	CON__P02538	288	299	yes	no	2	1.053E-12	182.65		By matching	By matching	By MS/MS	By matching
ADTLTLEER	KRLSKVVNIVPVIAKADTLTLEERVYFKQR	VPVIAKADTLTLEERVYFKQRITADLLSNG	K	A	D	E	R	V	1	1	0	1	0	0	2	0	0	0	2	0	0	0	0	0	2	0	0	0	0	0	9	0	1046.5244	tr|F1RZ71|F1RZ71_PIG	tr|F1RZ71|F1RZ71_PIG	231	239	yes	yes	2	0.00058735	101.54	By MS/MS	By MS/MS	By MS/MS	By MS/MS	By MS/MS	By MS/MS	By MS/MS
ADTLTPEECQQFKK	KRLHEKVNIIPLIAKADTLTPEECQQFKKQ	KADTLTPEECQQFKKQIMKEIQEHKIKIYE	K	A	D	K	K	Q	1	0	0	1	1	2	2	0	0	0	1	2	0	1	1	0	2	0	0	0	0	0	14	1	1693.7981	tr|A0A287BDJ1|A0A287BDJ1_PIG;tr|F1SIK9|F1SIK9_PIG;tr|A0A286ZJ16|A0A286ZJ16_PIG	tr|A0A287BDJ1|A0A287BDJ1_PIG	195	208	yes	no	2;3	7.0191E-09	169.93	By matching	By MS/MS	By MS/MS	By matching	By matching	By matching	By MS/MS
ADTPSLGEGPEK	AQLAHAVLAKLNAFKADTPSLGEGPEKTRS	AFKADTPSLGEGPEKTRSQLLIMDRAADPV	K	A	D	E	K	T	1	0	0	1	0	0	2	2	0	0	1	1	0	0	2	1	1	0	0	0	0	0	12	0	1199.567	tr|F1SCI9|F1SCI9_PIG;tr|A0A287BB33|A0A287BB33_PIG	tr|F1SCI9|F1SCI9_PIG	214	225	yes	no	2	0.0015534	82.029				By matching	By matching	By MS/MS	By MS/MS
ADTQTYQPYNK	DFIDDLADLSCLVYRADTQTYQPYNKDWIK	LVYRADTQTYQPYNKDWIKEKIYVLLRRQA	R	A	D	N	K	D	1	0	1	1	0	2	0	0	0	0	0	1	0	0	1	0	2	0	2	0	0	0	11	0	1327.6044	tr|F2Z5J5|F2Z5J5_PIG;sp|P80230|ERH_PIG	tr|F2Z5J5|F2Z5J5_PIG	74	84	yes	no	2	1.8333E-13	186.67	By MS/MS	By MS/MS	By MS/MS	By MS/MS	By MS/MS	By MS/MS	By MS/MS
ADTQTYQPYNKDWIK	DFIDDLADLSCLVYRADTQTYQPYNKDWIK	ADTQTYQPYNKDWIKEKIYVLLRRQAQQAG	R	A	D	I	K	E	1	0	1	2	0	2	0	0	0	1	0	2	0	0	1	0	2	1	2	0	0	0	15	1	1869.8897	tr|F2Z5J5|F2Z5J5_PIG;sp|P80230|ERH_PIG	tr|F2Z5J5|F2Z5J5_PIG	74	88	yes	no	2;3	2.3866E-18	207.47	By MS/MS	By MS/MS	By MS/MS	By MS/MS	By MS/MS	By MS/MS	By MS/MS
ADTQYILPNDIGVSSLDCR	______________________________	YILPNDIGVSSLDCREAFRLLSPTERLYAH	M	A	D	C	R	E	1	1	1	3	1	1	0	1	0	2	2	0	0	0	1	2	1	0	1	1	0	0	19	0	2136.0157	tr|F1RU52|F1RU52_PIG	tr|F1RU52|F1RU52_PIG	2	20	yes	yes	2;3	1.6694E-14	188.4	By MS/MS	By matching	By MS/MS	By MS/MS	By MS/MS	By MS/MS	By MS/MS
ADTSVENVAVPPLIIPTEASPSILVVELSNTNEVVIR	IEQEYLQIEENIAERADTSVENVAVPPLII	ILVVELSNTNEVVIRYVGKDYSAAQELMED	R	A	D	I	R	Y	3	1	3	1	0	0	4	0	0	4	3	0	0	0	4	4	3	0	0	7	0	0	37	0	3885.0987	tr|F1ST51|F1ST51_PIG;tr|A0A287AZ97|A0A287AZ97_PIG	tr|F1ST51|F1ST51_PIG	445	481	yes	no	3;4	0.0065417	40.146					By MS/MS		By MS/MS
ADTYICLCPLGFR	DEASCINGGTCTASKADTYICLCPLGFRGR	SKADTYICLCPLGFRGRHCEDAFTLTIPQF	K	A	D	F	R	G	1	1	0	1	2	0	0	1	0	1	2	0	0	1	1	0	1	0	1	0	0	0	13	0	1584.7429	tr|A0A287BMY8|A0A287BMY8_PIG;tr|I3LEG7|I3LEG7_PIG;tr|F1SN81|F1SN81_PIG	tr|A0A287BMY8|A0A287BMY8_PIG	554	566	yes	no	2	0.044322	46.606	By matching	By matching	By matching		By matching	By matching
ADVDAATLAR	IQLKEEAENNLAAFRADVDAATLARIDLER	LAAFRADVDAATLARIDLERRIESLNEEIA	R	A	D	A	R	I	4	1	0	2	0	0	0	0	0	0	1	0	0	0	0	0	1	0	0	1	0	0	10	0	1001.5142	sp|P02540|DESM_PIG;tr|A0A287AQY1|A0A287AQY1_PIG;tr|A0A287BSR0|A0A287BSR0_PIG	sp|P02540|DESM_PIG	214	223	no	no	2	0.0094439	62.823	By matching	By matching		By matching
ADVDLSAPK	SLKGEGPELDVNLPKADVDLSAPKVDISAP	DVNLPKADVDLSAPKVDISAPDLSLEGPEG	K	A	D	P	K	V	2	0	0	2	0	0	0	0	0	0	1	1	0	0	1	1	0	0	0	1	0	0	9	0	914.47091	tr|A0A286ZPY1|A0A286ZPY1_PIG;tr|A0A286ZP76|A0A286ZP76_PIG;tr|A0A287A4Q2|A0A287A4Q2_PIG;tr|A0A287A608|A0A287A608_PIG	tr|A0A287A608|A0A287A608_PIG	526	534	no	no	2	0.025173	51.066				By MS/MS		By MS/MS	By MS/MS
ADVDVIVDLR	LCLVPVTLLLSNCSKADVDVIVDLRHKTTS	SNCSKADVDVIVDLRHKTTSPEALEIHGSF	K	A	D	L	R	H	1	1	0	3	0	0	0	0	0	1	1	0	0	0	0	0	0	0	0	3	0	0	10	0	1113.603	tr|F1SAL9|F1SAL9_PIG;tr|A0A287A791|A0A287A791_PIG;tr|F1SAL8|F1SAL8_PIG;tr|A0A287BKX9|A0A287BKX9_PIG	tr|F1SAL9|F1SAL9_PIG	1278	1287	yes	no	2	0.0049931	73.985	By MS/MS	By MS/MS			By MS/MS		By matching
ADVEDGEEPCALSSHSGSSGTK	______________________________	EPCALSSHSGSSGTKSGGDKMFSLKKWNAV	M	A	D	T	K	S	2	0	0	2	1	0	3	3	1	0	1	1	0	0	1	5	1	0	0	1	0	0	22	0	2218.9284	tr|I3LR41|I3LR41_PIG	tr|I3LR41|I3LR41_PIG	2	23	yes	yes	2	2.2932E-11	169.37					By matching		By matching
ADVFHAYLSLLK	PALISRFKEREENVKADVFHAYLSLLKQTR	NVKADVFHAYLSLLKQTRPVQSWLCDPDAM	K	A	D	L	K	Q	2	0	0	1	0	0	0	0	1	0	3	1	0	1	0	1	0	0	1	1	0	0	12	0	1375.75	tr|F2Z5R6|F2Z5R6_PIG;tr|F1RYI3|F1RYI3_PIG	tr|F2Z5R6|F2Z5R6_PIG	298	309	yes	no	2;3	7.5878E-11	173.71	By MS/MS	By MS/MS	By MS/MS	By MS/MS	By MS/MS	By MS/MS	By MS/MS
ADVFIQLQGTEGSSDVHCLSHPK	LVTVFTGSRCGSGTRADVFIQLQGTEGSSD	GTEGSSDVHCLSHPKFTTLYRGSISTFLLT	R	A	D	P	K	F	1	0	0	2	1	2	1	2	2	1	2	1	0	1	1	3	1	0	0	2	0	0	23	0	2524.2016	tr|A0A287A6W8|A0A287A6W8_PIG;tr|A0A287AD85|A0A287AD85_PIG	tr|A0A287A6W8|A0A287A6W8_PIG	1103	1125	yes	no	3;4	2.0601E-07	141.45	By MS/MS	By matching		By MS/MS	By MS/MS	By MS/MS	By MS/MS
ADVGIPFEEVLEK	AMWSGRWSRLVGPVRADVGIPFEEVLEKAK	VRADVGIPFEEVLEKAKAGDPKAQTEVGKH	R	A	D	E	K	A	1	0	0	1	0	0	3	1	0	1	1	1	0	1	1	0	0	0	0	2	0	0	13	0	1444.745	tr|A0A287BFZ3|A0A287BFZ3_PIG	tr|A0A287BFZ3|A0A287BFZ3_PIG	78	90	yes	yes	2	0.0024286	72.922	By MS/MS		By MS/MS		By MS/MS	By MS/MS
ADVIPVHYYLISPPTK	LSGSLTLSKTELGKKADVIPVHYYLISPPT	DVIPVHYYLISPPTKTKNGSKDKDKDSEKE	K	A	D	T	K	T	1	0	0	1	0	0	0	0	1	2	1	1	0	0	3	1	1	0	2	2	0	0	16	0	1811.9822	tr|F1RLQ9|F1RLQ9_PIG	tr|F1RLQ9|F1RLQ9_PIG	952	967	no	no	3	0.00013113	88.427	By MS/MS	By MS/MS	By MS/MS	By MS/MS		By MS/MS	By MS/MS
ADVIQATGDAICIFR	GVDPVEAFAQNVLSKADVIQATGDAICIFR	ADVIQATGDAICIFRELQCLTPRGRYDIRI	K	A	D	F	R	E	3	1	0	2	1	1	0	1	0	3	0	0	0	1	0	0	1	0	0	1	0	0	15	0	1648.8243	tr|A0A286ZSH4|A0A286ZSH4_PIG;tr|I3LLA8|I3LLA8_PIG	tr|A0A286ZSH4|A0A286ZSH4_PIG	189	203	yes	no	2	2.1446E-05	140.39		By MS/MS	By MS/MS
ADVLAFPSSGFTDLAEIVSR	MLTDQRSADLNESRRADVLAFPSSGFTDLA	FPSSGFTDLAEIVSRIEPPTSYVSDGCADG	R	A	D	S	R	I	3	1	0	2	0	0	1	1	0	1	2	0	0	2	1	3	1	0	0	2	0	0	20	0	2094.0633	tr|A0A287B047|A0A287B047_PIG;tr|F1SCJ2|F1SCJ2_PIG;tr|A0A286ZW95|A0A286ZW95_PIG	tr|A0A287B047|A0A287B047_PIG	1092	1111	yes	no	2;3	7.2812E-05	112.5		By MS/MS	By matching	By matching		By MS/MS	By matching
ADVLDLHEAGGEDFAMDEDGDESIHK	______________________________	EDFAMDEDGDESIHKLKEKAKKRKGRGFGS	M	A	D	H	K	L	3	0	0	6	0	0	4	3	2	1	2	1	1	1	0	1	0	0	0	1	0	0	26	0	2814.1926	tr|I3LI59|I3LI59_PIG	tr|I3LI59|I3LI59_PIG	2	27	yes	yes	3	2.5255E-43	247.64	By MS/MS	By MS/MS	By MS/MS	By MS/MS	By MS/MS	By MS/MS	By MS/MS
ADVLSVLR	______________________________	______________________________	M	A	D	L	R	Q	1	1	0	1	0	0	0	0	0	0	2	0	0	0	0	1	0	0	0	2	0	0	8	0	871.51272	tr|F1SAB0|F1SAB0_PIG	tr|F1SAB0|F1SAB0_PIG	2	9	yes	yes	2	0.0018712	87.323	By MS/MS	By MS/MS	By MS/MS	By MS/MS	By MS/MS	By MS/MS	By MS/MS
ADVNLVNAK	SPAVIVGLLKEASHRADVNLVNAKLLEKEA	KEASHRADVNLVNAKLLEKEAGLHVTTSHN	R	A	D	A	K	L	2	0	2	1	0	0	0	0	0	0	1	1	0	0	0	0	0	0	0	2	0	0	9	0	942.51345	sp|A5GFY8|SERA_PIG;tr|K7GNA5|K7GNA5_PIG	sp|A5GFY8|SERA_PIG	386	394	yes	no	2	0.0016552	89.046	By MS/MS	By matching	By MS/MS	By MS/MS	By MS/MS	By MS/MS	By MS/MS
ADVPLPLDLLPSFWK	QLLHFLGQLLGIAIRADVPLPLDLLPSFWK	ADVPLPLDLLPSFWKTLVGEPLDPDQDLQE	R	A	D	W	K	T	1	0	0	2	0	0	0	0	0	0	4	1	0	1	3	1	0	1	0	1	0	0	15	0	1709.9392	tr|I3LKD5|I3LKD5_PIG;tr|A0A287AVG0|A0A287AVG0_PIG;tr|A0A287BJY5|A0A287BJY5_PIG;tr|F1RJM5|F1RJM5_PIG	tr|I3LKD5|I3LKD5_PIG	4072	4086	yes	no	2	0.067046	44.616	By MS/MS	By matching		By MS/MS		By matching	By MS/MS
ADVPNGEQGCSSPLELFNSIAAQGELVR	______________________________	LELFNSIAAQGELVRSLKARHAAKDEIDSA	M	A	D	V	R	S	3	1	2	1	1	2	3	3	0	1	3	0	0	1	2	3	0	0	0	2	0	0	28	0	2957.4189	tr|K9IVV5|K9IVV5_PIG;tr|F1SAP4|F1SAP4_PIG	tr|K9IVV5|K9IVV5_PIG	2	29	yes	no	2;3	1.2001E-13	141.37	By MS/MS	By MS/MS	By MS/MS	By MS/MS	By MS/MS	By MS/MS	By MS/MS
ADVPYVLKMESHPHTTCWPGRTLYLLAPSFPDK	IHGAVGASELANTAKADVPYVLKMESHPHT	PGRTLYLLAPSFPDKQRWVTALESVVAGGR	K	A	D	D	K	Q	2	1	0	2	1	0	1	1	2	0	4	2	1	1	5	2	3	1	2	2	0	0	33	2	3825.9011	tr|F1RL46|F1RL46_PIG;tr|I3LEU7|I3LEU7_PIG;tr|A0A287AAT1|A0A287AAT1_PIG	tr|F1RL46|F1RL46_PIG	1577	1609	yes	no	4	0.10487	14.053		By matching
ADVQASGDQGFK	TVAGRIADNKLSSFKADVQASGDQGFKTTC	SFKADVQASGDQGFKTTCLVDEEEMKKLLQ	K	A	D	F	K	T	2	0	0	2	0	2	0	2	0	0	0	1	0	1	0	1	0	0	0	1	0	0	12	0	1221.5626	tr|A0A287B3S3|A0A287B3S3_PIG;tr|F1SH96|F1SH96_PIG;sp|Q29052|ITIH1_PIG	tr|A0A287B3S3|A0A287B3S3_PIG	545	556	yes	no	2	8.9387E-06	132.39	By MS/MS	By matching	By MS/MS	By MS/MS	By MS/MS	By MS/MS	By MS/MS
ADVQSIIGLQR	VGRMFKQFNKLTEDKADVQSIIGLQRFFET	TEDKADVQSIIGLQRFFETRMNEAFGDTKF	K	A	D	Q	R	F	1	1	0	1	0	2	0	1	0	2	1	0	0	0	0	1	0	0	0	1	0	0	11	0	1198.667	tr|A0A286ZVA8|A0A286ZVA8_PIG;tr|A0A287BJI8|A0A287BJI8_PIG;tr|A0A287BNE9|A0A287BNE9_PIG	tr|A0A287BNE9|A0A287BNE9_PIG	780	790	no	no	2	1.6962E-07	147.75	By MS/MS	By MS/MS	By MS/MS	By MS/MS	By MS/MS	By matching	By MS/MS
ADVSCLWK	IEKALEYFTRALQHRADVSCLWKLVGDACT	TRALQHRADVSCLWKLVGDACTSLYAVSPS	R	A	D	W	K	L	1	0	0	1	1	0	0	0	0	0	1	1	0	0	0	1	0	1	0	1	0	0	8	0	977.46405	tr|F1RNV8|F1RNV8_PIG	tr|F1RNV8|F1RNV8_PIG	710	717	yes	yes	2	0.064307	40.203	By MS/MS	By matching	By matching	By matching	By matching
ADVTAVFPTLGTDQVSELIPGKEELNIVR	KSNTAIKGSDRRKLRADVTAVFPTLGTDQV	VSELIPGKEELNIVRLYAHRGDAVTVYVSG	R	A	D	V	R	L	2	1	1	2	0	1	3	2	0	2	3	1	0	1	2	1	3	0	0	4	0	0	29	1	3110.6499	tr|F1SEZ6|F1SEZ6_PIG;tr|A0A286ZS79|A0A286ZS79_PIG;tr|A0A287A9U7|A0A287A9U7_PIG	tr|F1SEZ6|F1SEZ6_PIG	24	52	yes	no	3	2.8229E-13	130.9	By MS/MS	By matching			By matching		By MS/MS
ADVVESWIGEK	AKLDENSAFLQFNWKADVVESWIGEKENSL	FNWKADVVESWIGEKENSLKTDDYGRDLSS	K	A	D	E	K	E	1	0	0	1	0	0	2	1	0	1	0	1	0	0	0	1	0	1	0	2	0	0	11	0	1231.6085	tr|A0A286ZR85|A0A286ZR85_PIG;tr|A0A287B1J4|A0A287B1J4_PIG;tr|A0A286ZXS0|A0A286ZXS0_PIG;tr|A0A287AMR4|A0A287AMR4_PIG;tr|A0A287BJQ1|A0A287BJQ1_PIG	tr|A0A287AMR4|A0A287AMR4_PIG	1862	1872	no	no	2	0.0019174	77.379	By MS/MS	By MS/MS	By MS/MS	By MS/MS	By MS/MS	By MS/MS	By MS/MS
ADVVESWIGEKENSLK	AKLDENSAFLQFNWKADVVESWIGEKENSL	DVVESWIGEKENSLKTDDYGRDLSSVQTLL	K	A	D	L	K	T	1	0	1	1	0	0	3	1	0	1	1	2	0	0	0	2	0	1	0	2	0	0	16	1	1802.905	tr|A0A286ZR85|A0A286ZR85_PIG;tr|A0A287B1J4|A0A287B1J4_PIG;tr|A0A286ZXS0|A0A286ZXS0_PIG;tr|A0A287AMR4|A0A287AMR4_PIG;tr|A0A287BJQ1|A0A287BJQ1_PIG	tr|A0A287AMR4|A0A287AMR4_PIG	1862	1877	no	no	3	0.027654	43.042							By matching
ADVVISAFGSVLR	TGKWNEDEDQIVHLKADVVISAFGSVLRDP	LKADVVISAFGSVLRDPKVKEALSPIKFNR	K	A	D	L	R	D	2	1	0	1	0	0	0	1	0	1	1	0	0	1	0	2	0	0	0	3	0	0	13	0	1332.7402	tr|A0A287ALX8|A0A287ALX8_PIG;tr|F1S550|F1S550_PIG;sp|Q28943|DPYD_PIG;tr|A0A286ZUI1|A0A286ZUI1_PIG	tr|A0A287ALX8|A0A287ALX8_PIG	431	443	yes	no	2	0.048134	45.077					By matching	By MS/MS	By matching
ADVVISAFGSVLRDPK	TGKWNEDEDQIVHLKADVVISAFGSVLRDP	DVVISAFGSVLRDPKVKEALSPIKFNRWDL	K	A	D	P	K	V	2	1	0	2	0	0	0	1	0	1	1	1	0	1	1	2	0	0	0	3	0	0	16	1	1672.9148	tr|A0A287ALX8|A0A287ALX8_PIG;tr|F1S550|F1S550_PIG;sp|Q28943|DPYD_PIG;tr|A0A286ZUI1|A0A286ZUI1_PIG	tr|A0A287ALX8|A0A287ALX8_PIG	431	446	yes	no	3	0.027297	43.208						By MS/MS	By MS/MS
ADVVMSMSTDDFVK	KSKGGNVGYGEPSDRADVVMSMSTDDFVKM	RADVVMSMSTDDFVKMFSGKLKPVVAFLSG	R	A	D	V	K	M	1	0	0	3	0	0	0	0	0	0	0	1	2	1	0	2	1	0	0	3	0	0	14	0	1543.6898	tr|K7GNL4|K7GNL4_PIG	tr|K7GNL4|K7GNL4_PIG	392	405	yes	yes	2	8.3246E-06	113.22	By MS/MS	By MS/MS	By MS/MS	By MS/MS	By matching	By MS/MS
ADYAGGDLTNYLLQLLNEAGHTFTDDHLHIIEHIK	VPISEGDVLPGLTSRADYAGGDLTNYLLQL	HTFTDDHLHIIEHIKKKCCYSALKPEEELG	R	A	D	I	K	K	3	0	2	4	0	1	2	3	4	3	6	1	0	1	0	0	3	0	2	0	0	0	35	0	3946.949	tr|F1SP30|F1SP30_PIG	tr|F1SP30|F1SP30_PIG	224	258	yes	yes	6	0.10372	4.2335							By matching
ADYAQLLEDMQNAFR	MKFKDPVKDGEAKIKADYAQLLEDMQNAFR	ADYAQLLEDMQNAFRSLED___________	K	A	D	F	R	S	3	1	1	2	0	2	1	0	0	0	2	0	1	1	0	0	0	0	1	0	0	0	15	0	1783.8199	tr|F1SP93|F1SP93_PIG	tr|F1SP93|F1SP93_PIG	600	614	yes	yes	2;3	1.5075E-26	227.37	By MS/MS	By MS/MS	By MS/MS	By MS/MS	By MS/MS	By MS/MS	By MS/MS
ADYNLTR	FELALSITRAVRSLRADYNLTRIRPDCFLE	TRAVRSLRADYNLTRIRPDCFLEVADEATG	R	A	D	T	R	I	1	1	1	1	0	0	0	0	0	0	1	0	0	0	0	0	1	0	1	0	0	0	7	0	851.41373	tr|A0A287BPW4|A0A287BPW4_PIG	tr|A0A287BPW4|A0A287BPW4_PIG	1121	1127	yes	yes	2	0.031774	58.981	By MS/MS	By MS/MS		By MS/MS	By MS/MS	By MS/MS	By MS/MS
ADYRQVLGHTLDIFK	RSAVEKQLNLIAQGKADYRQVLGHTLDIFK	ADYRQVLGHTLDIFKRKFHYFVDSIAGMDE	K	A	D	F	K	R	1	1	0	2	0	1	0	1	1	1	2	1	0	1	0	0	1	0	1	1	0	0	15	1	1774.9366	tr|F1RL05|F1RL05_PIG	tr|F1RL05|F1RL05_PIG	573	587	yes	yes	3	0.094983	23.138		By MS/MS
ADYSIGR	NMFLAIINDTYAEVKADYSIGRRPDFELGK	NDTYAEVKADYSIGRRPDFELGKMIKKSYN	K	A	D	G	R	R	1	1	0	1	0	0	0	1	0	1	0	0	0	0	0	1	0	0	1	0	0	0	7	0	780.37662	tr|I3LK18|I3LK18_PIG	tr|I3LK18|I3LK18_PIG	499	505	yes	yes	2	0.02375	67.741	By matching	By MS/MS	By MS/MS	By MS/MS	By MS/MS	By MS/MS	By MS/MS
ADYTSHLR	QAAAIILNIYCSRSKADYTSHLRSLVSGLI	IYCSRSKADYTSHLRSLVSGLIRLFNDSSP	K	A	D	L	R	S	1	1	0	1	0	0	0	0	1	0	1	0	0	0	0	1	1	0	1	0	0	0	8	0	961.46174	tr|A0A287B2G4|A0A287B2G4_PIG;tr|F1RJK5|F1RJK5_PIG	tr|A0A287B2G4|A0A287B2G4_PIG	2141	2148	no	no	2;3	0.0042573	62.546				By MS/MS	By matching	By matching	By matching
AEAAAGAPGILLK	______________________________	GRAEAAAGAPGILLKYLQEQNRPYSAQDVF	R	A	E	L	K	Y	5	0	0	0	0	0	1	2	0	1	2	1	0	0	1	0	0	0	0	0	0	0	13	0	1180.6816	tr|F1S1D9|F1S1D9_PIG	tr|F1S1D9|F1S1D9_PIG	6	18	yes	yes	2	0.0031335	71.349	By MS/MS	By matching	By MS/MS		By matching	By matching	By MS/MS
AEAAASALVDADADLEER	PSTGGSLSVAASGKKAEAAASALVDADADL	AASALVDADADLEERLKNLRRD________	K	A	E	E	R	L	7	1	0	3	0	0	3	0	0	0	2	0	0	0	0	1	0	0	0	1	0	0	18	0	1815.8487	tr|I3LSS2|I3LSS2_PIG	tr|I3LSS2|I3LSS2_PIG	198	215	yes	yes	2	1.7413E-05	112.42	By MS/MS	By MS/MS		By MS/MS	By matching		By matching
AEAAASALVDADADLEERLK	PSTGGSLSVAASGKKAEAAASALVDADADL	SALVDADADLEERLKNLRRD__________	K	A	E	L	K	N	7	1	0	3	0	0	3	0	0	0	3	1	0	0	0	1	0	0	0	1	0	0	20	1	2057.0277	tr|I3LSS2|I3LSS2_PIG	tr|I3LSS2|I3LSS2_PIG	198	217	yes	yes	3	0.03678	41.711	By MS/MS
AEAAATGAGGEMMAAVAAGEGCSGPAGLSLGR	______________________________	AGEGCSGPAGLSLGRGFSGYRPFEPQALGL	M	A	E	G	R	G	10	1	0	0	1	0	3	8	0	0	2	0	2	0	1	2	1	0	0	1	0	0	32	0	2847.295	sp|A1YIZ1|SPS2_PIG	sp|A1YIZ1|SPS2_PIG	2	33	yes	yes	3	2.7535E-20	148.66	By MS/MS	By matching		By MS/MS	By MS/MS	By MS/MS	By matching
AEAAGDSQPPAVSEGADSPPLPPLR	AEAGAGEDASSQLPKAEAAGDSQPPAVSEG	AVSEGADSPPLPPLRCLVLTGFGGYDKVKL	K	A	E	L	R	C	5	1	0	2	0	1	2	2	0	0	2	0	0	0	6	3	0	0	0	1	0	0	25	0	2428.187	tr|I3L9V2|I3L9V2_PIG	tr|I3L9V2|I3L9V2_PIG	32	56	yes	yes	2;3	2.385E-42	240.24	By MS/MS	By MS/MS	By MS/MS	By MS/MS	By MS/MS	By MS/MS	By MS/MS
AEAALLLLPEAAAER	______________________________	AEAALLLLPEAAAERDAREKLALWDGRLDT	M	A	E	E	R	D	6	1	0	0	0	0	3	0	0	0	4	0	0	0	1	0	0	0	0	0	0	0	15	0	1536.8512	tr|A0A287AXJ1|A0A287AXJ1_PIG;tr|I3L924|I3L924_PIG	tr|A0A287AXJ1|A0A287AXJ1_PIG	2	16	yes	no	2	1.5478E-06	155.47	By MS/MS	By MS/MS	By MS/MS	By MS/MS	By MS/MS	By MS/MS	By MS/MS
AEACFVNCVER	WEKCMDKPGPKLDNRAEACFVNCVERFIDT	LDNRAEACFVNCVERFIDTSQFILNRLEQT	R	A	E	E	R	F	2	1	1	0	2	0	2	0	0	0	0	0	0	1	0	0	0	0	0	2	0	0	11	0	1353.5806	tr|F1S1L1|F1S1L1_PIG	tr|F1S1L1|F1S1L1_PIG	59	69	yes	yes	2	3.4103E-06	138.66	By MS/MS	By MS/MS	By MS/MS	By MS/MS	By MS/MS	By MS/MS	By MS/MS
AEADRIVFENPDPSDGFVLIPDLK	QSLSIQWVYNILDKKAEADRIVFENPDPSD	NPDPSDGFVLIPDLKWNQKQLDDLYLIAIC	K	A	E	L	K	W	2	1	1	4	0	0	2	1	0	2	2	1	0	2	3	1	0	0	0	2	0	0	24	1	2656.3384	sp|Q8MIZ3|DCPS_PIG	sp|Q8MIZ3|DCPS_PIG	184	207	yes	yes	3	0.098765	33.265	By MS/MS						By matching
AEADTFMFAGHDTTASGLSWVLYNLAK	AKDEDGKGLSDEDIRAEADTFMFAGHDTTA	TTASGLSWVLYNLAKHPEYQERCRQEVQEL	R	A	E	A	K	H	5	0	1	2	0	0	1	2	1	0	3	1	1	2	0	2	3	1	1	1	0	0	27	0	2915.38	tr|I3LF61|I3LF61_PIG;tr|I3LHS9|I3LHS9_PIG	tr|I3LF61|I3LF61_PIG	320	346	no	no	3	7.0212E-19	183.31			By MS/MS	By matching	By MS/MS	By matching	By MS/MS
AEADVASLNR	KAEDSLLAADEAAAKAEADVASLNRRIQLV	EAAAKAEADVASLNRRIQLVEEELDRAQER	K	A	E	N	R	R	3	1	1	1	0	0	1	0	0	0	1	0	0	0	0	1	0	0	0	1	0	0	10	0	1044.52	tr|A0A287A6T5|A0A287A6T5_PIG	tr|A0A287A6T5|A0A287A6T5_PIG	81	90	yes	yes	2	0.00093019	85.731	By MS/MS	By MS/MS	By MS/MS		By MS/MS	By matching
AEADVASLNRR	KAEDSLLAADEAAAKAEADVASLNRRIQLV	AAAKAEADVASLNRRIQLVEEELDRAQERL	K	A	E	R	R	I	3	2	1	1	0	0	1	0	0	0	1	0	0	0	0	1	0	0	0	1	0	0	11	1	1200.6211	tr|A0A287A6T5|A0A287A6T5_PIG	tr|A0A287A6T5|A0A287A6T5_PIG	81	91	yes	yes	2;3	3.6221E-12	182.39	By MS/MS	By MS/MS	By MS/MS	By MS/MS	By MS/MS	By MS/MS	By MS/MS
AEAEAASEVWCR	AKKGPGPGGGVGGGKAEAEAASEVWCRRVR	GGKAEAEAASEVWCRRVRELGGCSQAGNRH	K	A	E	C	R	R	4	1	0	0	1	0	3	0	0	0	0	0	0	0	0	1	0	1	0	1	0	0	12	0	1377.5983	tr|A0A287AMJ9|A0A287AMJ9_PIG;tr|F1RMY4|F1RMY4_PIG	tr|A0A287AMJ9|A0A287AMJ9_PIG	20	31	yes	no	2	5.8959E-05	119.16				By MS/MS
AEAEAQAEELSFPR	VGDLAQFMVQNGLSRAEAEAQAEELSFPRS	RAEAEAQAEELSFPRSVVEFLQGYIGTPHG	R	A	E	P	R	S	4	1	0	0	0	1	4	0	0	0	1	0	0	1	1	1	0	0	0	0	0	0	14	0	1546.7264	tr|F1RUV5|F1RUV5_PIG	tr|F1RUV5|F1RUV5_PIG	927	940	yes	yes	2;3	1.1004E-91	321.23	By MS/MS	By MS/MS	By MS/MS	By MS/MS	By MS/MS	By MS/MS	By MS/MS
AEAEGVVVAPGPASGQSSR	______________________________	GVVVAPGPASGQSSRGRRTMSGSCERDQQV	M	A	E	S	R	G	4	1	0	0	0	1	2	3	0	0	0	0	0	0	2	3	0	0	0	3	0	0	19	0	1767.8751	tr|F1S1E0|F1S1E0_PIG	tr|F1S1E0|F1S1E0_PIG	2	20	yes	yes	2	0.0089993	54.276			By MS/MS
AEAEIHEGFQHLLHTLNQPDNQLQLTTGNGLFIDEK	HAEILEGLQFNLTEKAEAEIHEGFQHLLHT	QLQLTTGNGLFIDEKAKLVPKFLEDVKNLY	K	A	E	E	K	A	2	0	3	2	0	4	4	3	3	2	6	1	0	2	1	0	3	0	0	0	0	0	36	0	4070.0134	sp|P50447|A1AT_PIG	sp|P50447|A1AT_PIG	115	150	yes	yes	4;5	2.6678E-47	222.04					By matching	By MS/MS
AEAEIHEGFQHLLHTLNQPDNQLQLTTGNGLFVDKK	HAEILEGLQFNLTEKAEAEIHEGFQHLLHT	QLQLTTGNGLFVDKKAKLVPKFLEDVKNLY	K	A	E	K	K	A	2	0	3	2	0	4	3	3	3	1	6	2	0	2	1	0	3	0	0	1	0	0	36	1	4055.0501	tr|F1SCF0|F1SCF0_PIG	tr|F1SCF0|F1SCF0_PIG	115	150	yes	yes	4	0.0003906	60.876			By MS/MS
AEAEQEVEQLK	ERSFEDLTGDPRVPKAEAEQEVEQLKTQVA	RVPKAEAEQEVEQLKTQVARLQAEKADLLG	K	A	E	L	K	T	2	0	0	0	0	2	4	0	0	0	1	1	0	0	0	0	0	0	0	1	0	0	11	0	1272.6198	tr|A0A287A3J9|A0A287A3J9_PIG;sp|Q7YS99|OPTN_PIG	tr|A0A287A3J9|A0A287A3J9_PIG	134	144	yes	no	2	9.052E-09	161.76	By MS/MS	By MS/MS	By MS/MS	By MS/MS	By MS/MS	By MS/MS	By MS/MS
AEAERDILFPGYTHLQR	LSALLRELIRTMVDRAEAERDILFPGYTHL	AERDILFPGYTHLQRAQPIRWSHWILSHAV	R	A	E	Q	R	A	2	2	0	1	0	1	2	1	1	1	2	0	0	1	1	0	1	0	1	0	0	0	17	1	2015.0225	tr|F1RJH8|F1RJH8_PIG;tr|A0A287AGI1|A0A287AGI1_PIG	tr|F1RJH8|F1RJH8_PIG	147	163	yes	no	3;4	6.0968E-05	99.569			By MS/MS	By MS/MS	By MS/MS		By matching
AEAESLYQSK	AEVKAQNEDIAQKSKAEAESLYQSKYEELQ	AQKSKAEAESLYQSKYEELQITAGRHGDSV	K	A	E	S	K	Y	2	0	0	0	0	1	2	0	0	0	1	1	0	0	0	2	0	0	1	0	0	0	10	0	1124.535	CON__P04264	CON__P04264	367	376	yes	yes	2	5.5511E-05	120.12	By matching	By matching	By MS/MS	By MS/MS	By MS/MS	By MS/MS	By matching
AEAESLYQSKYEELQITAGR	AEVKAQNEDIAQKSKAEAESLYQSKYEELQ	LYQSKYEELQITAGRHGDSVRNSKIEISEL	K	A	E	G	R	H	3	1	0	0	0	2	4	1	0	1	2	1	0	0	0	2	1	0	2	0	0	0	20	1	2285.1176	CON__P04264	CON__P04264	367	386	yes	yes	3	4.6615E-05	107.45				By MS/MS	By matching
AEAESWYR	VIIKAQYDDVASRSRAEAESWYRSKCEEMK	DVASRSRAEAESWYRSKCEEMKATVVRHGE	R	A	E	Y	R	S	2	1	0	0	0	0	2	0	0	0	0	0	0	0	0	1	0	1	1	0	0	0	8	0	1010.4458	CON__O43790;CON__Q14533;CON__Q6NT21;CON__P78385;tr|A0A287BEQ1|A0A287BEQ1_PIG;tr|F1SGI3|F1SGI3_PIG;tr|A0A287AMT5|A0A287AMT5_PIG;tr|A0A287AU45|A0A287AU45_PIG;tr|A0A287AQ18|A0A287AQ18_PIG;CON__Q61726	tr|A0A287BEQ1|A0A287BEQ1_PIG	279	286	no	no	2	0.002664	102.72
AEAETLPSLSITK	IHELFVPENKLDQVRAEAETLPSLSITKLD	VRAEAETLPSLSITKLDLQWVQVLSEGWAT	R	A	E	T	K	L	2	0	0	0	0	0	2	0	0	1	2	1	0	0	1	2	2	0	0	0	0	0	13	0	1358.7293	tr|F1SCZ4|F1SCZ4_PIG;tr|K7GL09|K7GL09_PIG;tr|K7GRA7|K7GRA7_PIG;tr|K7GRA6|K7GRA6_PIG	tr|F1SCZ4|F1SCZ4_PIG	232	244	yes	no	2;3	1.3225E-06	147.91	By MS/MS	By MS/MS	By MS/MS	By MS/MS	By MS/MS	By MS/MS	By MS/MS
AEAFQLYQEAAQLDMLLEK	IGARARAEAEQMAKKAEAFQLYQEAAQLDM	QLYQEAAQLDMLLEKLPQVAEEISGPLTSA	K	A	E	E	K	L	4	0	0	1	0	3	3	0	0	0	4	1	1	1	0	0	0	0	1	0	0	0	19	0	2210.0929	sp|Q767L6|FLOT1_PIG;tr|A0A287AE14|A0A287AE14_PIG	sp|Q767L6|FLOT1_PIG	342	360	yes	no	3	0.10463	8.8192			By MS/MS
AEAGAGLSETVTETTVTVTTEPENR	______________________________	VTETTVTVTTEPENRSLTIKLRKRKPEKKV	M	A	E	N	R	S	3	1	1	0	0	0	5	2	0	0	1	0	0	0	1	1	7	0	0	3	0	0	25	0	2562.2297	tr|B6ICU5|B6ICU5_PIG	tr|B6ICU5|B6ICU5_PIG	2	26	yes	yes	3	8.3518E-09	124.86							By MS/MS
AEAGAGSATEFQFR	DTYRRSAVPPGADKKAEAGAGSATEFQFRG	KAEAGAGSATEFQFRGGFGRGRGQPPQ___	K	A	E	F	R	G	4	1	0	0	0	1	2	2	0	0	0	0	0	2	0	1	1	0	0	0	0	0	14	0	1440.6634	tr|F1RZ28|F1RZ28_PIG	tr|F1RZ28|F1RZ28_PIG	140	153	yes	yes	2	6.0576E-27	227.94	By MS/MS	By MS/MS	By MS/MS	By MS/MS	By MS/MS	By MS/MS	By MS/MS
AEAGDAALSVAEWLR	______________________________	AEAGDAALSVAEWLRALHLEQYARLFEQHG	M	A	E	L	R	A	5	1	0	1	0	0	2	1	0	0	2	0	0	0	0	1	0	1	0	1	0	0	15	0	1557.7787	tr|I3LFX1|I3LFX1_PIG;tr|I3LPU3|I3LPU3_PIG	tr|I3LFX1|I3LFX1_PIG	2	16	yes	no	2	0.00029349	88.187	By MS/MS	By MS/MS				By matching
AEAGDNLGALVR	TVVTGIEMFHKSLERAEAGDNLGALVRGLK	LERAEAGDNLGALVRGLKREDLRRGLVMAK	R	A	E	V	R	G	3	1	1	1	0	0	1	2	0	0	2	0	0	0	0	0	0	0	0	1	0	0	12	0	1184.6149	tr|F1RFI1|F1RFI1_PIG	tr|F1RFI1|F1RFI1_PIG	316	327	yes	yes	2	7.5018E-05	116.3	By MS/MS	By MS/MS	By MS/MS	By matching	By MS/MS	By MS/MS	By MS/MS
AEAGGGWEGSASYK	KQPVFGANYIKGTVKAEAGGGWEGSASYKL	KAEAGGGWEGSASYKLTFMSGGAIEFGQRM	K	A	E	Y	K	L	3	0	0	0	0	0	2	4	0	0	0	1	0	0	0	2	0	1	1	0	0	0	14	0	1368.5946	tr|I3LC26|I3LC26_PIG	tr|I3LC26|I3LC26_PIG	98	111	yes	yes	2	0.039775	47.062						By matching
AEAGVPAEFSIWTR	GGAHKVRAGGPGLERAEAGVPAEFSIWTRE	RAEAGVPAEFSIWTREAGAGGLAIAVEGPS	R	A	E	T	R	E	3	1	0	0	0	0	2	1	0	1	0	0	0	1	1	1	1	1	0	1	0	0	14	0	1532.7623	tr|A0A286ZXU2|A0A286ZXU2_PIG;tr|A0A286ZNR2|A0A286ZNR2_PIG;tr|A0A287AW81|A0A287AW81_PIG;tr|A0A287A5T4|A0A287A5T4_PIG;tr|A0A287A4W0|A0A287A4W0_PIG	tr|A0A286ZXU2|A0A286ZXU2_PIG	2243	2256	yes	no	2;3	2.491E-07	160.84	By MS/MS	By MS/MS	By MS/MS	By MS/MS	By MS/MS	By MS/MS	By MS/MS
AEAHQAVAFQFTVTPDGIDLR	______________________________	VAFQFTVTPDGIDLRMSHEALRQIYLSGLH	M	A	E	L	R	M	4	1	0	2	0	2	1	1	1	1	1	0	0	2	1	0	2	0	0	2	0	0	21	0	2285.144	tr|F1RY67|F1RY67_PIG	tr|F1RY67|F1RY67_PIG	2	22	yes	yes	3	7.254E-05	94.837		By MS/MS	By MS/MS		By MS/MS
AEAISLQMVK	NELSMKIDVEDVLCKAEAISLQMVKCKELP	DVLCKAEAISLQMVKCKELPQAVCEILGLQ	K	A	E	V	K	C	2	0	0	0	0	1	1	0	0	1	1	1	1	0	0	1	0	0	0	1	0	0	10	0	1088.59	tr|A0A287ARR2|A0A287ARR2_PIG;tr|F1SH24|F1SH24_PIG;tr|A0A287ADD9|A0A287ADD9_PIG	tr|A0A287ARR2|A0A287ARR2_PIG	590	599	yes	no	2	0.026136	53.493	By MS/MS	By matching	By matching		By matching		By MS/MS
AEALASAIASTK	MAVQRCVVRIRSDLKAEALASAIASTKVMK	DLKAEALASAIASTKVMKAQQVVKSESGEE	K	A	E	T	K	V	5	0	0	0	0	0	1	0	0	1	1	1	0	0	0	2	1	0	0	0	0	0	12	0	1131.6136	tr|F1RTB0|F1RTB0_PIG	tr|F1RTB0|F1RTB0_PIG	193	204	yes	yes	2	0.0045066	69.721			By matching	By matching	By matching		By matching
AEALFLDLCTQR	CLLFADQLSYEVACRAEALFLDLCTQRHRE	ACRAEALFLDLCTQRHREDYRLVVVCDCER	R	A	E	Q	R	H	2	1	0	1	1	1	1	0	0	0	3	0	0	1	0	0	1	0	0	0	0	0	12	0	1435.7129	tr|F1RZA6|F1RZA6_PIG	tr|F1RZA6|F1RZA6_PIG	1674	1685	yes	yes	2	0.078848	41.704	By matching
AEALLFEVR	VLKATAGLRLLPEEKAEALLFEVREIFKKS	LLPEEKAEALLFEVREIFKKSPFLVPDDSV	K	A	E	V	R	E	2	1	0	0	0	0	2	0	0	0	2	0	0	1	0	0	0	0	0	1	0	0	9	0	1046.576	tr|A0A287BL48|A0A287BL48_PIG;tr|F1S3H3|F1S3H3_PIG;tr|A0A287AM22|A0A287AM22_PIG;tr|A0A287BLV0|A0A287BLV0_PIG	tr|A0A287BL48|A0A287BL48_PIG	141	149	yes	no	2	0.00084008	90.657		By matching	By MS/MS				By MS/MS
AEALNHHNLLVCAVTDFYPSQVK	LQRRVQPTVTISPSKAEALNHHNLLVCAVT	LLVCAVTDFYPSQVKVQWFRNGQEETAGVV	K	A	E	V	K	V	3	0	2	1	1	1	1	0	2	0	3	1	0	1	1	1	1	0	1	3	0	0	23	0	2625.301	tr|Q8MGP9|Q8MGP9_PIG;sp|P15982|HB2C_PIG;tr|A0A287BNK2|A0A287BNK2_PIG;tr|A0A287AR32|A0A287AR32_PIG;sp|P15983|HB2D_PIG	sp|P15983|HB2D_PIG	135	157	no	no	3	5.7156E-07	132.72						By MS/MS	By matching
AEALSGLGDSSAAGAAALSSASSETGTR	______________________________	GAAALSSASSETGTRRLSDLRVIDLRAELR	M	A	E	T	R	R	8	1	0	1	0	0	2	4	0	0	3	0	0	0	0	7	2	0	0	0	0	0	28	0	2494.1783	tr|A0A286ZLW6|A0A286ZLW6_PIG	tr|A0A286ZLW6|A0A286ZLW6_PIG	2	29	yes	yes	3	2.483E-17	164.83	By MS/MS	By MS/MS	By matching	By MS/MS	By MS/MS	By matching	By MS/MS
AEALSGLGDSSAAGAAALSSASSETGTRR	______________________________	AAALSSASSETGTRRLSDLRVIDLRAELRK	M	A	E	R	R	L	8	2	0	1	0	0	2	4	0	0	3	0	0	0	0	7	2	0	0	0	0	0	29	1	2650.2794	tr|A0A286ZLW6|A0A286ZLW6_PIG	tr|A0A286ZLW6|A0A286ZLW6_PIG	2	30	yes	yes	3	1.2659E-06	86.701		By MS/MS	By matching	By MS/MS	By MS/MS	By matching	By MS/MS
AEAMDLGKDPNGPTHSSTLFLR	______________________________	KDPNGPTHSSTLFLREDGSSMSFYVRPSPA	M	A	E	L	R	E	2	1	1	2	0	0	1	2	1	0	3	1	1	1	2	2	2	0	0	0	0	0	22	1	2356.1481	tr|F1S459|F1S459_PIG;tr|A0A287AL18|A0A287AL18_PIG	tr|F1S459|F1S459_PIG	2	23	yes	no	3	0.0034145	60.133	By matching	By matching	By matching	By matching
AEAMEILLSR	MDREVALLAEMDKVKAEAMEILLSRQKKAE	MDKVKAEAMEILLSRQKKAELLKKMTDVAV	K	A	E	S	R	Q	2	1	0	0	0	0	2	0	0	1	2	0	1	0	0	1	0	0	0	0	0	0	10	0	1131.5958	tr|A0A287AUL4|A0A287AUL4_PIG	tr|A0A287AUL4|A0A287AUL4_PIG	298	307	yes	yes	2	0.0020326	82.287	By MS/MS			By matching	By MS/MS		By matching
AEAQELLLQLQK	______________________________	______________________________	M	A	E	Q	K	D	2	0	0	0	0	3	2	0	0	0	4	1	0	0	0	0	0	0	0	0	0	0	12	0	1382.7769	tr|A0A287B8E2|A0A287B8E2_PIG	tr|A0A287B8E2|A0A287B8E2_PIG	2	13	yes	yes	2	3.5298E-15	185.81	By MS/MS	By MS/MS	By MS/MS	By MS/MS	By MS/MS	By matching	By matching
AEARLLEEQR	TEFLQQNPVTEYMKKAEARLLEEQRRVQVY	EYMKKAEARLLEEQRRVQVYLHESTQDELA	K	A	E	Q	R	R	2	2	0	0	0	1	3	0	0	0	2	0	0	0	0	0	0	0	0	0	0	0	10	1	1213.6415	tr|F1SAD7|F1SAD7_PIG	tr|F1SAD7|F1SAD7_PIG	264	273	yes	yes	3	0.10017	21.372						By matching
AEASTNRGLDVDEKTQWIFEEIESR	ELKHEATYLQQLSRKAEASTNRGLDVDEKT	VDEKTQWIFEEIESRRAQRRQARALSGNCT	K	A	E	S	R	R	2	2	1	2	0	1	5	1	0	2	1	1	0	1	0	2	2	1	0	1	0	0	25	2	2922.3995	tr|I3L6B6|I3L6B6_PIG;tr|A0A287BQ32|A0A287BQ32_PIG;tr|I3LDF5|I3LDF5_PIG	tr|I3L6B6|I3L6B6_PIG	388	412	yes	no	3	0.0029946	60.278	By MS/MS	By matching		By MS/MS	By MS/MS	By matching	By MS/MS
AEASWDSAVHGCPQLSK	FFELQIVKQHDGEVKAEASWDSAVHGCPQL	ASWDSAVHGCPQLSKGTPADERVFLIVRVT	K	A	E	S	K	G	3	0	0	1	1	1	1	1	1	0	1	1	0	0	1	3	0	1	0	1	0	0	17	0	1841.8366	tr|F1RJP9|F1RJP9_PIG	tr|F1RJP9|F1RJP9_PIG	1203	1219	yes	yes	3	0.033645	43.208					By matching	By matching
AEATSLHVAPQGAAMAVSTFR	AVASSCRFLQEQGHRAEATSLHVAPQGAAM	HVAPQGAAMAVSTFRKLDGICWQVRQLFRD	R	A	E	F	R	K	6	1	0	0	0	1	1	1	1	0	1	0	1	1	1	2	2	0	0	2	0	0	21	0	2114.0579	tr|A0SEH3|A0SEH3_PIG;tr|A0A287AFQ4|A0A287AFQ4_PIG	tr|A0SEH3|A0SEH3_PIG	70	90	yes	no	3	1.297E-05	111.66					By MS/MS	By MS/MS
AEAVESAQAGDKCDFTGTLIVVPDVSK	LPRGSIPRSLEVILRAEAVESAQAGDKCDF	CDFTGTLIVVPDVSKLSTPGARAETNSRVN	R	A	E	S	K	L	4	0	0	3	1	1	2	2	0	1	1	2	0	1	1	2	2	0	0	4	0	0	27	1	2806.3695	tr|M3TYJ4|M3TYJ4_PIG;tr|A0A287AR84|A0A287AR84_PIG	tr|M3TYJ4|M3TYJ4_PIG	230	256	yes	no	3	1.2951E-05	76.31					By matching	By MS/MS
AEAVVAVLLTK	GTCRSFDAEGTGYCRAEAVVAVLLTKKSLA	GYCRAEAVVAVLLTKKSLARRVYATILNAG	R	A	E	T	K	K	3	0	0	0	0	0	1	0	0	0	2	1	0	0	0	0	1	0	0	3	0	0	11	0	1112.6805	tr|I3LC73|I3LC73_PIG	tr|I3LC73|I3LC73_PIG	225	235	yes	yes	2;3	0.00039434	93.096	By MS/MS	By MS/MS	By MS/MS	By MS/MS	By MS/MS	By MS/MS	By MS/MS
AEAYLVEEMYDEAIQDYETAQEHNENDQQIR	VLQVEPDNVNALKDRAEAYLVEEMYDEAIQ	YETAQEHNENDQQIREGLEKAQRLLKQSQK	R	A	E	I	R	E	4	1	2	3	0	4	7	0	1	2	1	0	1	0	0	0	1	0	3	1	0	0	31	0	3743.6169	tr|I3LBK9|I3LBK9_PIG	tr|I3LBK9|I3LBK9_PIG	346	376	yes	yes	3	6.0271E-122	339	By MS/MS	By matching	By MS/MS	By MS/MS	By MS/MS		By MS/MS
AECLAMLGR	ALEFAPACHRFKILKAECLAMLGRYPEAQS	RFKILKAECLAMLGRYPEAQSVASDILRMD	K	A	E	G	R	Y	2	1	0	0	1	0	1	1	0	0	2	0	1	0	0	0	0	0	0	0	0	0	9	0	1019.4892	tr|A0A287B3M2|A0A287B3M2_PIG;tr|F1S0P4|F1S0P4_PIG	tr|A0A287B3M2|A0A287B3M2_PIG	177	185	yes	no	2	0.0098392	71.342	By MS/MS	By matching		By MS/MS	By matching		By MS/MS
AECLEDLVSFIIEEPPQDMDEK	ECKAQNRKLIEFLLKAECLEDLVSFIIEEP	VSFIIEEPPQDMDEKIRYKYPNISCELLTS	K	A	E	E	K	I	1	0	0	3	1	1	5	0	0	2	2	1	1	1	2	1	0	0	0	1	0	0	22	0	2606.1768	tr|A0A287B6L8|A0A287B6L8_PIG;tr|A0A287AF18|A0A287AF18_PIG;tr|F1RY63|F1RY63_PIG;tr|A0A286ZHZ2|A0A286ZHZ2_PIG;tr|A0A286ZVI5|A0A286ZVI5_PIG	tr|A0A287B6L8|A0A287B6L8_PIG	51	72	yes	no	3	0.0010802	55.744	By MS/MS	By matching			By matching		By MS/MS
AECLEKFPVIQHFK	PSWSKVNQGLIRMYKAECLEKFPVIQHFKF	KAECLEKFPVIQHFKFGSLLPIHPVASC__	K	A	E	F	K	F	1	0	0	0	1	1	2	0	1	1	1	2	0	2	1	0	0	0	0	1	0	0	14	1	1744.8971	tr|A0A286ZTF3|A0A286ZTF3_PIG;tr|A0A287ARC8|A0A287ARC8_PIG;tr|F1RR44|F1RR44_PIG;tr|A0A287AN99|A0A287AN99_PIG;tr|A0A287BT03|A0A287BT03_PIG	tr|A0A286ZTF3|A0A286ZTF3_PIG	297	310	yes	no	3;4	7.723E-05	102.52	By MS/MS	By MS/MS	By MS/MS	By MS/MS	By MS/MS	By MS/MS	By MS/MS
AECMLQQAER	VIDMSGLREKDDIQRAECMLQQAERLGCRQ	DDIQRAECMLQQAERLGCRQFVTATDVVRG	R	A	E	E	R	L	2	1	0	0	1	2	2	0	0	0	1	0	1	0	0	0	0	0	0	0	0	0	10	0	1234.5434	tr|F1RK02|F1RK02_PIG;tr|A0A287ANV7|A0A287ANV7_PIG	tr|F1RK02|F1RK02_PIG	334	343	yes	no	2	7.1896E-05	116.37	By matching	By matching	By MS/MS	By MS/MS		By MS/MS	By matching
AEDASKFELCQLLPLFLPPTTVPSECLR	DLLAVLRGLSEDFQKAEDASKFELCQLLPL	PLFLPPTTVPSECLRDLQAGLARILGSKLS	K	A	E	L	R	D	2	1	0	1	2	1	3	0	0	0	6	1	0	2	4	2	2	0	0	1	0	0	28	1	3230.6356	tr|A0A287BK50|A0A287BK50_PIG;tr|A0A286ZKL9|A0A286ZKL9_PIG	tr|A0A287BK50|A0A287BK50_PIG	215	242	yes	no	3	5.1656E-05	68.461	By MS/MS	By MS/MS		By MS/MS
AEDAVEAIR	ECDIVKDYAFVHMERAEDAVEAIRGLDNTE	FVHMERAEDAVEAIRGLDNTEFQGKRMHVQ	R	A	E	I	R	G	3	1	0	1	0	0	2	0	0	1	0	0	0	0	0	0	0	0	0	1	0	0	9	0	972.48762	sp|Q06AT9|RBM4B_PIG;tr|F1RUT1|F1RUT1_PIG	tr|F1RUT1|F1RUT1_PIG	121	129	no	no	2	0.0013833	84.743	By MS/MS	By MS/MS	By MS/MS	By MS/MS	By MS/MS	By MS/MS	By MS/MS
AEDDQPLPGVLLSLSGGVFR	DFKAYALAGVSFEIKAEDDQPLPGVLLSLS	PLPGVLLSLSGGVFRSNLLTQDNGILTFSN	K	A	E	F	R	S	1	1	0	2	0	1	1	3	0	0	4	0	0	1	2	2	0	0	0	2	0	0	20	0	2069.0793	tr|A0A287BG93|A0A287BG93_PIG;tr|A0A287AYC6|A0A287AYC6_PIG;tr|A0A286ZXQ5|A0A286ZXQ5_PIG;tr|I3LLW7|I3LLW7_PIG;tr|A0A287AW91|A0A287AW91_PIG;tr|A0A287AU53|A0A287AU53_PIG	tr|A0A287BG93|A0A287BG93_PIG	884	903	yes	no	2;3	1.0059E-05	137.46	By MS/MS	By MS/MS	By MS/MS	By MS/MS	By MS/MS	By MS/MS	By MS/MS
AEDGATPSPSNETPK	EGEAASAASSTSSPKAEDGATPSPSNETPK	AEDGATPSPSNETPKKKKKRFSFKKSFKLS	K	A	E	P	K	K	2	0	1	1	0	0	2	1	0	0	0	1	0	0	3	2	2	0	0	0	0	0	15	0	1499.674	tr|A0A287BRL8|A0A287BRL8_PIG	tr|A0A287BRL8|A0A287BRL8_PIG	137	151	yes	yes	2	0.0011825	77.597				By matching	By MS/MS		By matching
AEDGENYAIK	EKEAKQQEEKIEKMKAEDGENYAIKKQAEI	IEKMKAEDGENYAIKKQAEILQESRMMIPD	K	A	E	I	K	K	2	0	1	1	0	0	2	1	0	1	0	1	0	0	0	0	0	0	1	0	0	0	10	0	1108.5037	tr|F1S2G3|F1S2G3_PIG	tr|F1S2G3|F1S2G3_PIG	42	51	yes	yes	2	0.0013399	81.548	By MS/MS	By MS/MS	By MS/MS	By MS/MS	By MS/MS	By MS/MS	By MS/MS
AEDGENYAIKK	EKEAKQQEEKIEKMKAEDGENYAIKKQAEI	EKMKAEDGENYAIKKQAEILQESRMMIPDC	K	A	E	K	K	Q	2	0	1	1	0	0	2	1	0	1	0	2	0	0	0	0	0	0	1	0	0	0	11	1	1236.5986	tr|F1S2G3|F1S2G3_PIG	tr|F1S2G3|F1S2G3_PIG	42	52	yes	yes	2;3	6.0042E-08	146.23	By matching	By matching	By matching	By MS/MS	By matching	By MS/MS	By MS/MS
AEDGSVIDYELIDQDAR	GDFRKLMVALAKGRRAEDGSVIDYELIDQD	DGSVIDYELIDQDARDLYDAGVKRKGTDVP	R	A	E	A	R	D	2	1	0	4	0	1	2	1	0	2	1	0	0	0	0	1	0	0	1	1	0	0	17	0	1907.8749	tr|F1S073|F1S073_PIG;sp|P19620|ANXA2_PIG;tr|A0A286ZJV6|A0A286ZJV6_PIG;tr|A0A287BI04|A0A287BI04_PIG	tr|F1S073|F1S073_PIG	180	196	yes	no	2;3	2.9906E-47	270.27	By MS/MS	By MS/MS	By MS/MS	By MS/MS	By MS/MS	By MS/MS	By MS/MS
AEDGSVIDYELIDQDARDLYDAGVK	GDFRKLMVALAKGRRAEDGSVIDYELIDQD	LIDQDARDLYDAGVKRKGTDVPKWISIMTE	R	A	E	V	K	R	3	1	0	6	0	1	2	2	0	2	2	1	0	0	0	1	0	0	2	2	0	0	25	1	2769.2981	tr|F1S073|F1S073_PIG;sp|P19620|ANXA2_PIG;tr|A0A286ZJV6|A0A286ZJV6_PIG;tr|A0A287BI04|A0A287BI04_PIG	tr|F1S073|F1S073_PIG	180	204	yes	no	3	9.8778E-14	173.47	By MS/MS	By MS/MS	By MS/MS		By MS/MS
AEDGSVIDYELIDQDARDLYDAGVKR	GDFRKLMVALAKGRRAEDGSVIDYELIDQD	IDQDARDLYDAGVKRKGTDVPKWISIMTER	R	A	E	K	R	K	3	2	0	6	0	1	2	2	0	2	2	1	0	0	0	1	0	0	2	2	0	0	26	2	2925.3992	tr|F1S073|F1S073_PIG;sp|P19620|ANXA2_PIG;tr|A0A286ZJV6|A0A286ZJV6_PIG;tr|A0A287BI04|A0A287BI04_PIG	tr|F1S073|F1S073_PIG	180	205	yes	no	4	0.0079532	45.07	By MS/MS	By matching	By matching	By MS/MS	By MS/MS
AEDIPQMDDAFSQTVK	GIALRWVTFLLKIYRAEDIPQMDDAFSQTV	EDIPQMDDAFSQTVKEIFGGTADKKNLVDP	R	A	E	V	K	E	2	0	0	3	0	2	1	0	0	1	0	1	1	1	1	1	1	0	0	1	0	0	16	0	1793.8142	tr|F1SC82|F1SC82_PIG;tr|A0A287BPY3|A0A287BPY3_PIG;tr|A0A287B6F4|A0A287B6F4_PIG;tr|A0A287AHC3|A0A287AHC3_PIG	tr|F1SC82|F1SC82_PIG	367	382	yes	no	2	0.0016212	71.806	By matching	By matching	By matching	By matching	By matching	By matching	By MS/MS
AEDIQTK	______________________________	______________________________	M	A	E	T	K	I	1	0	0	1	0	1	1	0	0	1	0	1	0	0	0	0	1	0	0	0	0	0	7	0	803.4025	tr|A0A287A808|A0A287A808_PIG;tr|F1RLH7|F1RLH7_PIG;tr|F1REZ9|F1REZ9_PIG	tr|A0A287A808|A0A287A808_PIG	2	8	yes	no	2	0.011834	64.757	By MS/MS	By MS/MS	By MS/MS		By MS/MS	By MS/MS	By MS/MS
AEDKEWLPVTK	RGRGRGRGRGARGGKAEDKEWLPVTKLGRL	RGGKAEDKEWLPVTKLGRLVKDMKIKSLEE	K	A	E	T	K	L	1	0	0	1	0	0	2	0	0	0	1	2	0	0	1	0	1	1	0	1	0	0	11	1	1314.682	tr|I3LJ87|I3LJ87_PIG	tr|I3LJ87|I3LJ87_PIG	55	65	yes	yes	2;3	1.7412E-32	244.27	By MS/MS	By MS/MS	By MS/MS	By MS/MS	By MS/MS	By MS/MS	By MS/MS
AEDLILER	______________________________	______________________________	M	A	E	E	R	C	1	1	0	1	0	0	2	0	0	1	2	0	0	0	0	0	0	0	0	0	0	0	8	0	957.51311	tr|F1SDX6|F1SDX6_PIG	tr|F1SDX6|F1SDX6_PIG	2	9	yes	yes	1;2	0.00099146	108.46	By MS/MS	By MS/MS	By MS/MS	By MS/MS	By MS/MS	By MS/MS	By MS/MS
AEDMDQLVACIHGK	VRFSPLMTAAALGTRAEDMDQLVACIHGKL	RAEDMDQLVACIHGKLPLLTCTLQLREEFK	R	A	E	G	K	L	2	0	0	2	1	1	1	1	1	1	1	1	1	0	0	0	0	0	0	1	0	0	14	0	1585.7229	tr|A0A287B2K7|A0A287B2K7_PIG;tr|A0A287AIR3|A0A287AIR3_PIG;tr|A0A287ARZ5|A0A287ARZ5_PIG;tr|A0A287AKV2|A0A287AKV2_PIG;tr|A0A286ZNI2|A0A286ZNI2_PIG;tr|A0A287AU47|A0A287AU47_PIG	tr|A0A287B2K7|A0A287B2K7_PIG	472	485	yes	no	2;3	4.0743E-05	130.01	By MS/MS	By matching	By matching	By MS/MS	By MS/MS	By MS/MS	By MS/MS
AEDNADTLALVFEAPNQEK	KILKCAGNEDIITLRAEDNADTLALVFEAP	ADTLALVFEAPNQEKVSDYEMKLMDLDVEQ	R	A	E	E	K	V	4	0	2	2	0	1	3	0	0	0	2	1	0	1	1	0	1	0	0	1	0	0	19	0	2073.9855	tr|I3L813|I3L813_PIG;tr|A0A287ABG2|A0A287ABG2_PIG	tr|I3L813|I3L813_PIG	101	119	yes	no	2;3	1.702E-128	349.01	By MS/MS	By MS/MS	By matching	By MS/MS	By MS/MS	By MS/MS	By MS/MS
AEDNFEDIITKPPVR	DKKIGILHENFQTLKAEDNFEDIITKPPVR	AEDNFEDIITKPPVRKFVHEKEIVAEDDQV	K	A	E	V	R	K	1	1	1	2	0	0	2	0	0	2	0	1	0	1	2	0	1	0	0	1	0	0	15	1	1742.8839	tr|A0A287AIW3|A0A287AIW3_PIG;tr|F1RRE0|F1RRE0_PIG	tr|A0A287AIW3|A0A287AIW3_PIG	345	359	yes	no	3	5.224E-05	101.36	By MS/MS	By MS/MS	By MS/MS	By MS/MS	By MS/MS	By MS/MS	By MS/MS
AEDQFSLVDFNHNIR	KQTVEAMKTILDDLRAEDQFSLVDFNHNIR	AEDQFSLVDFNHNIRTWRNDLVSATKTQVA	R	A	E	I	R	T	1	1	2	2	0	1	1	0	1	1	1	0	0	2	0	1	0	0	0	1	0	0	15	0	1803.854	tr|F1RUM4|F1RUM4_PIG;sp|O02668|ITIH2_PIG	tr|F1RUM4|F1RUM4_PIG	331	345	yes	no	3	1.3816E-05	114.74	By MS/MS	By MS/MS		By MS/MS	By MS/MS	By MS/MS	By MS/MS
AEDSLLAADEAAAK	ASEDERDRVLEELHKAEDSLLAADEAAAKV	KAEDSLLAADEAAAKVPRARGAAHEWLTLS	K	A	E	A	K	V	6	0	0	2	0	0	2	0	0	0	2	1	0	0	0	1	0	0	0	0	0	0	14	0	1373.6674	tr|A0A286ZRE1|A0A286ZRE1_PIG;tr|A0A287A6T5|A0A287A6T5_PIG;tr|A0A287B5N7|A0A287B5N7_PIG;tr|A0A287A3V2|A0A287A3V2_PIG;tr|A0A287BCP0|A0A287BCP0_PIG	tr|A0A287B5N7|A0A287B5N7_PIG	67	80	no	no	2	2.7613E-06	151.79	By MS/MS	By MS/MS	By MS/MS	By MS/MS	By MS/MS	By MS/MS	By MS/MS
AEDTISILPDDPR	DEFQEYTMLCLLCGKAEDTISILPDDPRQM	GKAEDTISILPDDPRQMTLLF_________	K	A	E	P	R	Q	1	1	0	3	0	0	1	0	0	2	1	0	0	0	2	1	1	0	0	0	0	0	13	0	1440.7096	tr|F1SA59|F1SA59_PIG	tr|F1SA59|F1SA59_PIG	121	133	yes	yes	2	8.1665E-05	113.93		By MS/MS	By matching		By MS/MS	By MS/MS	By MS/MS
AEDTTFDKEFLLELLVSR	HQVASYLCLLPTLPKAEDTTFDKEFLLELL	TTFDKEFLLELLVSRHERRISQIQQLNQMP	K	A	E	S	R	H	1	1	0	2	0	0	3	0	0	0	4	1	0	2	0	1	2	0	0	1	0	0	18	1	2125.0943	tr|A0A286ZI68|A0A286ZI68_PIG;tr|F1SRZ7|F1SRZ7_PIG	tr|A0A286ZI68|A0A286ZI68_PIG	393	410	yes	no	3	1.0925E-13	184.03	By MS/MS	By MS/MS	By MS/MS	By MS/MS	By MS/MS	By MS/MS	By MS/MS
AEDVAEAVIYVLSTPPHVQIGDIQMRPTEQVT	PEKAAAAYEQMKCLKAEDVAEAVIYVLSTP	VQIGDIQMRPTEQVT_______________	K	A	E	V	T	-	3	1	0	2	0	3	3	1	1	3	1	0	1	0	3	1	3	0	1	5	0	0	32	1	3505.7763	tr|F1S1B9|F1S1B9_PIG	tr|F1S1B9|F1S1B9_PIG	299	330	yes	yes	3;4	5.4554E-23	154.77		By MS/MS			By MS/MS		By MS/MS
AEDVVLEHR	GVPVQERGLVVTDLRAEDVVLEHRSYCSAK	VVTDLRAEDVVLEHRSYCSAKALRKHFAGD	R	A	E	H	R	S	1	1	0	1	0	0	2	0	1	0	1	0	0	0	0	0	0	0	0	2	0	0	9	0	1066.5407	tr|F1RZ01|F1RZ01_PIG	tr|F1RZ01|F1RZ01_PIG	57	65	yes	yes	2	0.00084008	90.657	By matching	By matching	By matching	By MS/MS	By MS/MS	By MS/MS	By MS/MS
AEDYPIDLYYLMDLSYSMKDDLENVK	LRSGEPQTFTLKFKRAEDYPIDLYYLMDLS	MDLSYSMKDDLENVKSLGTDLMNEMRRITS	R	A	E	V	K	S	1	0	1	5	0	0	2	0	0	1	4	2	2	0	1	2	0	0	4	1	0	0	26	1	3142.4403	tr|F1RVE7|F1RVE7_PIG;tr|K7GQ83|K7GQ83_PIG;tr|K7GNY7|K7GNY7_PIG;sp|Q9GLP0|ITB1_PIG;tr|K7GS94|K7GS94_PIG	tr|F1RVE7|F1RVE7_PIG	138	163	yes	no	3	3.7904E-09	127.14	By MS/MS		By MS/MS	By MS/MS	By MS/MS	By MS/MS	By MS/MS
AEEAGGEQDALVLYQHSLGELLLLLAAEPPGR	RLLAALEVASAAMAKAEEAGGEQDALVLYQ	LGELLLLLAAEPPGRRRELLHTEVQNLMAR	K	A	E	G	R	R	5	1	0	1	0	2	5	4	1	0	8	0	0	0	2	1	0	0	1	1	0	0	32	0	3358.7409	tr|A0A287A369|A0A287A369_PIG;tr|A0A286ZSX7|A0A286ZSX7_PIG;tr|F1SJ29|F1SJ29_PIG	tr|A0A287A369|A0A287A369_PIG	342	373	yes	no	3	9.384E-05	59.275				By MS/MS	By MS/MS
AEECDSIPILLSLFK	LRDLSRIWQGMLTIKAEECDSIPILLSLFK	AEECDSIPILLSLFKHECNRVIADRFITPE	K	A	E	F	K	H	1	0	0	1	1	0	2	0	0	2	3	1	0	1	1	2	0	0	0	0	0	0	15	0	1733.891	tr|F1RVR2|F1RVR2_PIG;tr|A0A286ZSC6|A0A286ZSC6_PIG	tr|F1RVR2|F1RVR2_PIG	2894	2908	yes	no	2;3	0.00054544	86.772	By matching			By MS/MS	By MS/MS	By MS/MS	By MS/MS
AEEDAQFNFNK	ELVREYEEKKRRLQKAEEDAQFNFNKKKNI	RLQKAEEDAQFNFNKKKNIAAERKHAKLEK	K	A	E	N	K	K	2	0	2	1	0	1	2	0	0	0	0	1	0	2	0	0	0	0	0	0	0	0	11	0	1311.5731	tr|A0A287BR93|A0A287BR93_PIG	tr|A0A287BR93|A0A287BR93_PIG	178	188	yes	yes	2	2.9155E-08	156.01	By MS/MS	By MS/MS	By matching	By matching
AEEDEILNR	DGGTVSQEEEDRKPKAEEDEILNRSPRNRK	EDRKPKAEEDEILNRSPRNRKPRRE_____	K	A	E	N	R	S	1	1	1	1	0	0	3	0	0	1	1	0	0	0	0	0	0	0	0	0	0	0	9	0	1087.5146	tr|F1S441|F1S441_PIG;tr|A0A287AXF5|A0A287AXF5_PIG;tr|A0A287ASN5|A0A287ASN5_PIG;tr|A0A287AME1|A0A287AME1_PIG	tr|F1S441|F1S441_PIG	535	543	yes	no	2	0.00037642	132.57	By MS/MS	By MS/MS	By MS/MS	By MS/MS	By MS/MS	By MS/MS	By MS/MS
AEEDKIPLLVVGNK	FTATAEFREQILRVKAEEDKIPLLVVGNKS	KAEEDKIPLLVVGNKSDLEERRQVPVEEAR	K	A	E	N	K	S	1	0	1	1	0	0	2	1	0	1	2	2	0	0	1	0	0	0	0	2	0	0	14	1	1523.8559	tr|I3LV17|I3LV17_PIG	tr|I3LV17|I3LV17_PIG	116	129	yes	yes	3	9.7109E-05	99.941	By MS/MS	By MS/MS	By MS/MS	By MS/MS	By MS/MS	By MS/MS	By MS/MS
AEEDKLEQIKK	HTEKDLVTSLKDYIKAEEDKLEQIKKWAEK	DYIKAEEDKLEQIKKWAEKLDRLTSTATKD	K	A	E	K	K	W	1	0	0	1	0	1	3	0	0	1	1	3	0	0	0	0	0	0	0	0	0	0	11	2	1329.714	tr|A1X898|A1X898_PIG;tr|A0A286ZUW5|A0A286ZUW5_PIG	tr|A1X898|A1X898_PIG	48	58	yes	no	2	1.6258E-09	175.15				By MS/MS
AEEDVEPECIMQK	MAGFLKGAHVTINARAEEDVEPECIMQKVA	ARAEEDVEPECIMQKVARASGANYAFHKES	R	A	E	Q	K	V	1	0	0	1	1	1	4	0	0	1	0	1	1	0	1	0	0	0	0	1	0	0	13	0	1576.6749	tr|F1ST81|F1ST81_PIG;tr|A0A287ADG1|A0A287ADG1_PIG	tr|F1ST81|F1ST81_PIG	119	131	yes	no	2	5.3648E-07	157.66	By MS/MS	By MS/MS	By MS/MS	By MS/MS	By MS/MS	By MS/MS	By matching
AEEEAASATTEK	______________________________	______________________________	M	A	E	E	K	A	4	0	0	0	0	0	4	0	0	0	0	1	0	0	0	1	2	0	0	0	0	0	12	0	1235.5517	tr|F1SAQ8|F1SAQ8_PIG	tr|F1SAQ8|F1SAQ8_PIG	2	13	yes	yes	2	0.00018507	96.015	By MS/MS	By matching	By matching
AEEEFNIEK	IEQEANEKAEEIDAKAEEEFNIEKGRLVQT	EEIDAKAEEEFNIEKGRLVQTQRLKIMEYY	K	A	E	E	K	G	1	0	1	0	0	0	4	0	0	1	0	1	0	1	0	0	0	0	0	0	0	0	9	0	1107.5084	tr|F1S5M0|F1S5M0_PIG;tr|A0A287AIQ8|A0A287AIQ8_PIG;tr|F1SHR3|F1SHR3_PIG	tr|F1S5M0|F1S5M0_PIG	34	42	no	no	2	0.00054042	103.56	By MS/MS	By matching	By MS/MS	By MS/MS	By MS/MS	By MS/MS	By MS/MS
AEEEGYFEAFKNELEAFK	VDPRGCFRLFFQKAKAEEEGYFEAFKNELE	EGYFEAFKNELEAFKSRVRLYSQSPSFQPV	K	A	E	F	K	S	3	0	1	0	0	0	6	1	0	0	1	2	0	3	0	0	0	0	1	0	0	0	18	1	2149.9844	tr|F1SK44|F1SK44_PIG;tr|A0A287BRV6|A0A287BRV6_PIG	tr|F1SK44|F1SK44_PIG	250	267	yes	no	3	5.5701E-08	161.32		By matching	By MS/MS	By MS/MS	By MS/MS	By matching	By matching
AEEELEALR	______________________________	______________________________	M	A	E	L	R	K	2	1	0	0	0	0	4	0	0	0	2	0	0	0	0	0	0	0	0	0	0	0	9	0	1058.5244	tr|F1RNX2|F1RNX2_PIG	tr|F1RNX2|F1RNX2_PIG	2	10	yes	yes	2	0.00016189	133.55	By MS/MS	By MS/MS	By MS/MS	By MS/MS	By MS/MS	By MS/MS	By MS/MS
AEEELEALRK	______________________________	______________________________	M	A	E	R	K	Q	2	1	0	0	0	0	4	0	0	0	2	1	0	0	0	0	0	0	0	0	0	0	10	1	1186.6194	tr|F1RNX2|F1RNX2_PIG	tr|F1RNX2|F1RNX2_PIG	2	11	yes	yes	2	2.1448E-05	152.38	By MS/MS	By MS/MS	By MS/MS	By MS/MS	By MS/MS	By MS/MS	By MS/MS
AEEEVAKLEK	______________________________	______________________________	M	A	E	E	K	H	2	0	0	0	0	0	4	0	0	0	1	2	0	0	0	0	0	0	0	1	0	0	10	1	1144.5976	tr|F1RGQ6|F1RGQ6_PIG	tr|F1RGQ6|F1RGQ6_PIG	2	11	yes	yes	2	0.00021287	99.688						By MS/MS
AEEFHQLGCEVLGVSVDSQFTHLAWINTPR	FTFVCPTEIIAFSDRAEEFHQLGCEVLGVS	VDSQFTHLAWINTPRKEGGLGPLKIPLLAD	R	A	E	P	R	K	2	1	1	1	1	2	3	2	2	1	3	0	0	2	1	2	2	1	0	3	0	0	30	0	3439.6619	tr|A0A287BAZ6|A0A287BAZ6_PIG;tr|A0A287AJ76|A0A287AJ76_PIG;tr|A0A287A690|A0A287A690_PIG;tr|F1SDX9|F1SDX9_PIG	tr|A0A287BAZ6|A0A287BAZ6_PIG	62	91	yes	no	3;4;5	1.0991E-160	368.42	By MS/MS	By MS/MS	By MS/MS	By MS/MS	By MS/MS	By MS/MS	By MS/MS
AEEGIAAGGVMDVNTALQEVLK	______________________________	GGVMDVNTALQEVLKTALIHDGLARGIREA	M	A	E	L	K	T	4	0	1	1	0	1	3	3	0	1	2	1	1	0	0	0	1	0	0	3	0	0	22	0	2214.1202	sp|P46405|RS12_PIG	sp|P46405|RS12_PIG	2	23	yes	yes	2;3	2.1108E-78	306	By MS/MS	By MS/MS	By MS/MS	By MS/MS	By MS/MS	By MS/MS	By MS/MS
AEEIEHFAR	PRLTVEKVMDWYQSRAEEIEHFARQVDCAL	DWYQSRAEEIEHFARQVDCALSLIRLGMER	R	A	E	A	R	Q	2	1	0	0	0	0	3	0	1	1	0	0	0	1	0	0	0	0	0	0	0	0	9	0	1100.5251	tr|F1SCR9|F1SCR9_PIG	tr|F1SCR9|F1SCR9_PIG	840	848	yes	yes	2	0.00039853	131.03	By MS/MS	By MS/MS	By matching	By MS/MS	By MS/MS	By MS/MS	By MS/MS
AEEIHENVISPADMSHVAEDALR	EKVREYNILLETLSRAEEIHENVISPADMS	ISPADMSHVAEDALRSRHSELKDRLRDISQ	R	A	E	L	R	S	4	1	1	2	0	0	4	0	2	2	1	0	1	0	1	2	0	0	0	2	0	0	23	0	2532.1915	tr|F1S8M9|F1S8M9_PIG	tr|F1S8M9|F1S8M9_PIG	195	217	yes	yes	3;4	3.161E-64	279.74	By MS/MS	By MS/MS	By MS/MS	By MS/MS	By MS/MS	By MS/MS	By MS/MS
AEEILEK	RNEKIAVHCTVRGAKAEEILEKGLKVREYE	HCTVRGAKAEEILEKGLKVREYELRKNNFS	K	A	E	E	K	G	1	0	0	0	0	0	3	0	0	1	1	1	0	0	0	0	0	0	0	0	0	0	7	0	830.43855	sp|Q29205|RL11_PIG;tr|I3LD74|I3LD74_PIG	sp|Q29205|RL11_PIG	79	85	no	no	2	0.01121	91.906	By MS/MS	By MS/MS	By MS/MS	By MS/MS	By MS/MS	By MS/MS	By MS/MS
AEELANEMIEAAKPVYAQNCPLAAAK	LVAPDGAMSTQQIKKAEELANEMIEAAKPV	AKPVYAQNCPLAAAKAIQGLRAVFDETYPD	K	A	E	A	K	A	8	0	2	0	1	1	4	0	0	1	2	2	1	0	2	0	0	0	1	1	0	0	26	1	2801.3728	tr|F1S431|F1S431_PIG	tr|F1S431|F1S431_PIG	643	668	yes	yes	3	2.7648E-20	200.9	By MS/MS	By MS/MS	By MS/MS	By MS/MS	By MS/MS	By MS/MS	By MS/MS
AEELENELHHLEKENELLQK	QIRKELEHYKEKGERAEELENELHHLEKEN	NELHHLEKENELLQKKITNLKITCEKVEAL	R	A	E	Q	K	K	1	0	2	0	0	1	7	0	2	0	5	2	0	0	0	0	0	0	0	0	0	0	20	1	2444.2183	tr|A0A287BNN0|A0A287BNN0_PIG;tr|A0A287A4S9|A0A287A4S9_PIG;tr|I3LK17|I3LK17_PIG;tr|F1SQK4|F1SQK4_PIG;tr|A0A287BCU6|A0A287BCU6_PIG;tr|A0A287AB98|A0A287AB98_PIG;tr|A0A287ASR2|A0A287ASR2_PIG;tr|A0A287B7U3|A0A287B7U3_PIG;tr|A0A287BEI9|A0A287BEI9_PIG	tr|A0A287BNN0|A0A287BNN0_PIG	627	646	yes	no	4;5	1.6584E-05	119.76	By MS/MS	By MS/MS		By MS/MS	By MS/MS	By matching	By MS/MS
AEELFLWVPR	FKEEGFGLRATRDIKAEELFLWVPRKLLMT	TRDIKAEELFLWVPRKLLMTVESAKNSVLG	K	A	E	P	R	K	1	1	0	0	0	0	2	0	0	0	2	0	0	1	1	0	0	1	0	1	0	0	10	0	1258.671	tr|F1SAQ4|F1SAQ4_PIG;tr|A0A287B8S1|A0A287B8S1_PIG	tr|F1SAQ4|F1SAQ4_PIG	116	125	yes	no	2	5.0812E-06	145.63	By MS/MS	By MS/MS	By MS/MS	By MS/MS	By matching	By MS/MS	By MS/MS
AEELKTQANDYFK	EPPRDEPPADGALKRAEELKTQANDYFKAK	KRAEELKTQANDYFKAKDYENAIKFYSQAI	R	A	E	F	K	A	2	0	1	1	0	1	2	0	0	0	1	2	0	1	0	0	1	0	1	0	0	0	13	1	1555.7518	tr|F1RM25|F1RM25_PIG	tr|F1RM25|F1RM25_PIG	28	40	yes	yes	2	0.0029199	94.363					By MS/MS
AEELLAEEK	EPTTGNWRGMLKTSKAEELLAEEKSKPIPI	MLKTSKAEELLAEEKSKPIPIMPASPQKGH	K	A	E	E	K	S	2	0	0	0	0	0	4	0	0	0	2	1	0	0	0	0	0	0	0	0	0	0	9	0	1030.5183	tr|A0A287B0Q6|A0A287B0Q6_PIG;tr|A0A287B2F9|A0A287B2F9_PIG;tr|A0A287BMW9|A0A287BMW9_PIG;tr|F1SGD1|F1SGD1_PIG;tr|I3LR66|I3LR66_PIG;tr|A0A287AAX5|A0A287AAX5_PIG	tr|A0A287B0Q6|A0A287B0Q6_PIG	561	569	yes	no	2	0.0021109	76.827	By matching	By matching	By matching	By matching	By matching	By matching	By matching
AEELNAVQLK	LEPVSMPNVSREIFRAEELNAVQLKASENL	REIFRAEELNAVQLKASENLTTSKPGSSQA	R	A	E	L	K	A	2	0	1	0	0	1	2	0	0	0	2	1	0	0	0	0	0	0	0	1	0	0	10	0	1113.603	tr|A0A287BJP9|A0A287BJP9_PIG	tr|A0A287BJP9|A0A287BJP9_PIG	1103	1112	yes	yes	2	0.00012648	107.66		By matching	By matching		By MS/MS
AEELSFVAGAPR	SYLGFSIDSGKGLVRAEELSFVAGAPRANH	LVRAEELSFVAGAPRANHKGAVVILRKDSA	R	A	E	P	R	A	3	1	0	0	0	0	2	1	0	0	1	0	0	1	1	1	0	0	0	1	0	0	12	0	1245.6354	tr|A0A287AHE4|A0A287AHE4_PIG;tr|A0A286ZY33|A0A286ZY33_PIG	tr|A0A287AHE4|A0A287AHE4_PIG	261	272	yes	no	2	0.0038378	69.276
AEENLLLVLGTDMSDRR	LSKFSEYLCKQVASKAEENLLLVLGTDMSD	ENLLLVLGTDMSDRRAAVIFADTLTLLFEG	K	A	E	R	R	A	1	2	1	2	0	0	2	1	0	0	4	0	1	0	0	1	1	0	0	1	0	0	17	1	1930.9782	tr|I3LF91|I3LF91_PIG	tr|I3LF91|I3LF91_PIG	251	267	yes	yes	3	1.9245E-06	133.71	By MS/MS		By matching	By matching	By matching	By matching
AEEPPIKLPSVPSTHLPAEPAPK	EQEELAQELLQVGEKAEEPPIKLPSVPSTH	PSVPSTHLPAEPAPKADEDEEELKQLAEWV	K	A	E	P	K	A	3	0	0	0	0	0	3	0	1	1	2	2	0	0	7	2	1	0	0	1	0	0	23	1	2404.3002	tr|A0A286ZN07|A0A286ZN07_PIG	tr|A0A286ZN07|A0A286ZN07_PIG	184	206	yes	yes	4	0.015065	42.322		By matching	By MS/MS
AEEQPQVELFVK	______________________________	______________________________	M	A	E	V	K	A	1	0	0	0	0	2	3	0	0	0	1	1	0	1	1	0	0	0	0	2	0	0	12	0	1415.7296	tr|A0A287B2P1|A0A287B2P1_PIG;sp|Q29238|CLIC1_PIG	tr|A0A287B2P1|A0A287B2P1_PIG	2	13	yes	no	2	0.00010655	103.7	By MS/MS	By MS/MS	By MS/MS	By MS/MS	By MS/MS	By MS/MS	By MS/MS
AEESGHWLWSR	CVVEGRCTRRAECPRAEESGHWLWSRDKSC	ECPRAEESGHWLWSRDKSCVAVTGAQPQNM	R	A	E	S	R	D	1	1	0	0	0	0	2	1	1	0	1	0	0	0	0	2	0	2	0	0	0	0	11	0	1356.6211	tr|A0A287BLW6|A0A287BLW6_PIG;tr|A0A287AUT1|A0A287AUT1_PIG;tr|A0A286ZZK9|A0A286ZZK9_PIG;tr|A0A286ZSW7|A0A286ZSW7_PIG;tr|A0A287AB59|A0A287AB59_PIG	tr|A0A287BLW6|A0A287BLW6_PIG	506	516	yes	no	2;3	0.0005728	78.692	By matching	By MS/MS		By MS/MS	By matching	By MS/MS
AEEVVPPAVYQFSQYVCEQTGLK	DLLGPSDKSQAALQKAEEVVPPAVYQFSQY	VYQFSQYVCEQTGLKIPQLPAPPKFNFHIR	K	A	E	L	K	I	2	0	0	0	1	3	3	1	0	0	1	1	0	1	2	1	1	0	2	4	0	0	23	0	2641.2734	tr|F1SBU8|F1SBU8_PIG;sp|A1XQR7|MIC13_PIG	tr|F1SBU8|F1SBU8_PIG	44	66	yes	no	2;3	1.3958E-08	151.42	By MS/MS	By MS/MS	By matching	By MS/MS	By MS/MS	By MS/MS	By MS/MS
AEEVVSFVK	KIRKSNQIPTEVKSKAEEVVSFVKKNVLVT	TEVKSKAEEVVSFVKKNVLVTGGFFGGFLL	K	A	E	V	K	K	1	0	0	0	0	0	2	0	0	0	0	1	0	1	0	1	0	0	0	3	0	0	9	0	1006.5335	sp|Q864V5|FUND2_PIG	sp|Q864V5|FUND2_PIG	162	170	yes	yes	2	0.012287	56.81	By matching	By matching					By matching
AEEVVVVAK	______________________________	______________________________	M	A	E	A	K	F	2	0	0	0	0	0	2	0	0	0	0	1	0	0	0	0	0	0	0	4	0	0	9	0	942.5386	tr|A0A287BMS5|A0A287BMS5_PIG	tr|A0A287BMS5|A0A287BMS5_PIG	2	10	yes	yes	2	0.05103	44.753
AEEWEGDFAK	______________________________	______________________________	M	A	E	A	K	S	2	0	0	1	0	0	3	1	0	0	0	1	0	1	0	0	0	1	0	0	0	0	10	0	1180.5037	tr|F1S2W6|F1S2W6_PIG	tr|F1S2W6|F1S2W6_PIG	2	11	yes	yes	2	0.00018832	92.062	By MS/MS	By MS/MS	By MS/MS	By MS/MS	By MS/MS	By MS/MS	By MS/MS
AEEWGVQYVETSAK	LEERRQVPVEEARAKAEEWGVQYVETSAKT	KAEEWGVQYVETSAKTRANVDKVFFDLMRE	K	A	E	A	K	T	2	0	0	0	0	1	3	1	0	0	0	1	0	0	0	1	1	1	1	2	0	0	14	0	1595.7468	tr|I3LV17|I3LV17_PIG	tr|I3LV17|I3LV17_PIG	147	160	yes	yes	2	5.0461E-09	166.14	By MS/MS	By matching		By MS/MS	By MS/MS	By MS/MS	By MS/MS
AEEYEFLTPMEEAPK	KIDKTDYMVGSYGPRAEEYEFLTPMEEAPK	AEEYEFLTPMEEAPKGMLARGSYSIKSRFT	R	A	E	P	K	G	2	0	0	0	0	0	5	0	0	0	1	1	1	1	2	0	1	0	1	0	0	0	15	0	1782.8022	tr|E7EI20|E7EI20_PIG	tr|E7EI20|E7EI20_PIG	153	167	yes	yes	2;3	1.1505E-12	185.25	By MS/MS	By MS/MS	By MS/MS	By MS/MS	By MS/MS	By MS/MS	By MS/MS
AEFDPGQDTYQHPPK	KKFKLEAPDADELPRAEFDPGQDTYQHPPK	AEFDPGQDTYQHPPKDSSGQRVDVSPTSQR	R	A	E	P	K	D	1	0	0	2	0	2	1	1	1	0	0	1	0	1	3	0	1	0	1	0	0	0	15	0	1728.7744	sp|P16276|ACON_PIG	sp|P16276|ACON_PIG	535	549	yes	yes	2;3	4.8536E-47	257.13	By MS/MS	By MS/MS	By MS/MS	By MS/MS	By MS/MS	By MS/MS	By MS/MS
AEFDPGQDTYQHPPKDSSGQR	KKFKLEAPDADELPRAEFDPGQDTYQHPPK	QDTYQHPPKDSSGQRVDVSPTSQRLQLLEP	R	A	E	Q	R	V	1	1	0	3	0	3	1	2	1	0	0	1	0	1	3	2	1	0	1	0	0	0	21	1	2359.0465	sp|P16276|ACON_PIG	sp|P16276|ACON_PIG	535	555	yes	yes	3	7.6402E-16	186.56	By matching	By matching	By MS/MS	By MS/MS	By matching	By matching	By MS/MS
AEFEDLCADLFER	EGLMDDVDFKAKVTRAEFEDLCADLFERVP	TRAEFEDLCADLFERVPGPVQQALQSAEMK	R	A	E	E	R	V	2	1	0	2	1	0	3	0	0	0	2	0	0	2	0	0	0	0	0	0	0	0	13	0	1613.7032	tr|A0A286ZIH0|A0A286ZIH0_PIG;tr|F1SAI8|F1SAI8_PIG;tr|A0A287A6R6|A0A287A6R6_PIG;tr|A0A286ZX11|A0A286ZX11_PIG	tr|A0A286ZIH0|A0A286ZIH0_PIG	346	358	yes	no	2;3	2.8332E-14	192.38	By MS/MS	By MS/MS	By MS/MS	By MS/MS	By MS/MS	By MS/MS	By MS/MS
AEFFEDVVPAVR	QGHMWRAAFKAGLMKAEFFEDVVPAVRKWR	LMKAEFFEDVVPAVRKWREAGMKVYVYSSG	K	A	E	V	R	K	2	1	0	1	0	0	2	0	0	0	0	0	0	2	1	0	0	0	0	3	0	0	12	0	1377.6929	tr|F1RVD2|F1RVD2_PIG	tr|F1RVD2|F1RVD2_PIG	129	140	yes	yes	2;3	5.2713E-06	138.11	By MS/MS	By MS/MS	By matching	By MS/MS	By MS/MS	By MS/MS	By MS/MS
AEFGLLQR	STIFKKKHQIIAEFKAEFGLLQRTEELLKQ	QIIAEFKAEFGLLQRTEELLKQRHENIQHQ	K	A	E	Q	R	T	1	1	0	0	0	1	1	1	0	0	2	0	0	1	0	0	0	0	0	0	0	0	8	0	932.50797	tr|F1RNN4|F1RNN4_PIG	tr|F1RNN4|F1RNN4_PIG	423	430	yes	yes	2	0.01431	60.788				By MS/MS		By matching	By MS/MS
AEFGPPGPGPGSR	NFRAFELLHLHLDLRAEFGPPGPGPGSRGL	LRAEFGPPGPGPGSRGLSGSAVLELRCLEP	R	A	E	S	R	G	1	1	0	0	0	0	1	4	0	0	0	0	0	1	4	1	0	0	0	0	0	0	13	0	1224.5887	tr|A0A287AM26|A0A287AM26_PIG	tr|A0A287AM26|A0A287AM26_PIG	41	53	yes	yes	2	1.132E-09	171.34	By matching	By MS/MS	By matching	By MS/MS	By MS/MS	By MS/MS	By MS/MS
AEFIFDWLR	LLNEEACNQLGEVQKAEFIFDWLRYLEKLL	LGEVQKAEFIFDWLRYLEKLLLATSRSDVR	K	A	E	L	R	Y	1	1	0	1	0	0	1	0	0	1	1	0	0	2	0	0	0	1	0	0	0	0	9	0	1195.6026	tr|F1SHF7|F1SHF7_PIG	tr|F1SHF7|F1SHF7_PIG	23	31	yes	yes	2	0.011001	60.91				By MS/MS	By matching	By MS/MS	By MS/MS
[truncated: 65,096 more rows]
[truncated: 57 more columns]

## Sheet: X2
Protein IDs	Majority protein IDs	Peptide counts (all)	Peptide counts (razor+unique)	Peptide counts (unique)	Fasta headers	Number of proteins	Peptides	Razor + unique peptides	Unique peptides	Peptides L5	Peptides L7	Peptides L6	Peptides L8	Peptides L9	Peptides L13	Peptides L10	Peptides L3	Peptides L2	Peptides L12	Peptides L4	Peptides L15	Peptides L1	Razor + unique peptides L5	Razor + unique peptides L7	Razor + unique peptides L6	Razor + unique peptides L8	Razor + unique peptides L9	Razor + unique peptides L13	Razor + unique peptides L10	Razor + unique peptides L3	Razor + unique peptides L2	Razor + unique peptides L12	Razor + unique peptides L4	Razor + unique peptides L15	Razor + unique peptides L1	Unique peptides L5	Unique peptides L7	Unique peptides L6	Unique peptides L8	Unique peptides L9	Unique peptides L13	Unique peptides L10	Unique peptides L3	Unique peptides L2	Unique peptides L12	Unique peptides L4	Unique peptides L15	Unique peptides L1	Sequence coverage [%]
[truncated: 6,362 more rows]
[truncated: 88 more columns]
