# Supplementary material for: Protein profiling of testicular tissue from boars with different levels of hyperactive sperm motility
Source: Acta Vet Scand. 2022 Sep 5;64:21. doi: 10.1186/s13028-022-00642-1 (PMC9446748; doi:10.1186/s13028-022-00642-1)
Supplement: Supplementary file 3 — Additional file 3. Differentially expressed proteins for contrast (i) high versus low hyperactivity at collection. Results presented as analyzed by Perseus (Table X1) and as analyzed by DEP (Table X2) presented with UniProt ID, protein name, q-value, log2 fold change and corresponding gene name. [file 13028_2022_642_MOESM3_ESM.xlsx]

## Sheet: Table X1
UniProt ID	Protein name	q-value	Fold change	Corresponding gene name
F1SA22	Zinc finger FYVE-type containing 26	1.76e-13	-5.49	ZFYVE26
I3LSW2	Mediator complex subunit 28	1.76e-13	-2.91	MED28
F1S5V0	Ubiquitin carboxyl-terminal hydrolase	1.76e-13	-2.63	USP10
F1SK44	Hsp90 co-chaperone Cdc37-like 1	1.76e-13	-2.06	CDC37L1
F1RGW3	Uncharacterized protein	1.76e-13	3.52	Uncharacterized
C9K507	CDK-activating kinase assembly factor MAT1	3.02e-12	-1.84	MAT1
F1RQU7	Transmembrane 7 superfamily member 2	3.89e-12	-2.44	TM7SF2
A0A287AJR6	J domain-containing protein	2.01e-08	-2.02	DnaJ
F1RGX2	Family with sequence similarity 234 member A	2.93e-08	1.81	FAM234A
F1REZ6	CYLD lysine 63 deubiquitinase	3.14e-05	-1.74	CYLD
F1SDG0	Uncharacterized protein	6.38e-05	-1.37	SF3B4
A0A287AWH5	Uncharacterized protein	0.000262	-1.54	NUCKS1
A0A287AEV6	Uncharacterized protein	0.00412	1.38	Uncharacterized
A0A286ZNB8	Abhydrolase_2 domain-containing protein	0.00471	0.874	LYPLAL1
F1RX38	WD_REPEATS_REGION domain-containing protein	0.00779	-1.61	PLRG1
A0A287AWH5	Sphingosine kinase 1 isoform 2	0.0113	0.863	SPHK1
A0A287ABA3	Rab-like protein 2A isoform X5	0.0125	-1.48	RABL2B
I3L7H3	Uncharacterized protein	0.0156	-1.06	SLC12A7
I3LDM2	tRNA (guanine-N(7)-)-methyltransferase	0.0205	-2.05	METTL1
F1SJ00	LisH domain-containing protein	0.025	-1.97	DCAF1
I3LQZ5	Non-specific serine/threonine protein kinase	0.027	2.3	Uncharacterized
K9J4L8	Protein kinase C	0.0305	-1.01	PRKCB
A0A287B186	Vesicle-associated membrane protein-associated protein B	0.0308	-1.57	VAPB
F1S5Y8	WD repeat domain 47	0.0321	-1.34	WDR47
F1SR79	J domain-containing protein	0.0326	-0.776	DNAJB2
F1SKJ8	Parvalbumin alpha	0.0337	-1.62	PVALB
F1S5S7	Inactive hydroxysteroid dehydrogenase-like protein 1 isoform X1	0.0371	-1.06	HSDL1
F1S146	Uncharacterized protein	0.0439	-1.64	ANK2
F1SNT1	Uncharacterized protein	0.0439	-0.689	ACAD11
A0A287ATJ5	BRI3 binding protein	0.0447	-1.39	BRI3BP
I3LPL0	WD repeat domain 13	0.0453	2.07	WDR13
A0A287BD81	Uncharacterized protein	0.0467	1.73	Uncharacterized

## Sheet: Table X2
UniProt ID	Protein name	p-value	Fold change	Corresponding gene name	Peptides	Razor + unique peptides	Unique peptides	Mol. weight [kDa]	MS/MS count
K9J4L8	Protein kinase C	0.0004	-1.26	PRKCB	7	7	5	76.937	26
F1SJ00	LisH domain-containing protein	0.0005	-2.50	DCAF1	8	8	8	149.62	19
C9K505	Cyclin-dependent kinase 7	0.0029	0.78	CDK7	4	4	4	38.969	22
F1SV47	Thyroid hormone receptor-associated protein 3	0.0044	-0.93	THRAP3	5	5	5	109.03	18
Q29095	Prostaglandin-H2 D-isomerase	0.0076	-2.03	PTGDS	3	3	3	20.568	31
A0A286ZNB8	Abhydrolase_2 domain-containing protein	0.0106	0.89	LYPLAL1	5	5	5	25.492	49
Q5GN48	Dystrophin	0.0131	-1.95	DMD	8	6	6	424.85	15
F1SR79	J domain-containing protein	0.0141	-0.81	DNAJB2	4	3	3	30.935	15
F1RW78	Uncharacterized protein	0.0170	1.33	SSR1	3	3	3	31.932	16
F1RWP6	Sphingosine kinase 1 isoform 2	0.0188	0.78	SPHK1	5	5	5	52.735	40
A0A287AY71	Uncharacterized protein	0.0201	0.61	NCAM1	5	5	5	68.346	7
A0A287AHT1	Protein-serine/threonine kinase	0.0207	-1.05	PDK3	7	7	7	47.966	13
K7GND3	ATP-dependent RNA helicase A	0.0214	-0.74	DHX9	66	66	66	149.74	872
F1SDG0	Uncharacterized protein	0.0216	-1.12	SF3B4	5	5	5	44.385	27
A0A287A7T3	H15 domain-containing protein	0.0235	-0.98	Uncharacterized	4	4	4	18.806	50
F1SNT1	Uncharacterized protein	0.0236	-0.66	ACAD11	11	10	10	87.15	45
A0A286ZR85	Uncharacterized protein	0.0237	-0.61	ACAP2	179	1	0	267.58	17
A0A287A995	Glutathione S-transferase	0.0243	-1.24	GSTA1	21	12	10	25.476	644
A0A287BE52	LEDGF domain-containing protein	0.0246	-1.27	PSIP1	5	5	5	26.25	26
I3LDR9	Uncharacterized protein	0.0247	-0.69	CAVIN2	5	5	5	46.814	47
F2Z562	Tubulin gamma chain	0.0256	-0.67	TUBG1	15	15	2	46.74	59
F1RP34	NAD(P)H-hydrate epimerase	0.0259	0.63	NAXE	14	14	2	31.48	160
F1S5S7	Inactive hydroxysteroid dehydrogenase-like protein 1 isoform X1	0.0266	-1.06	HSDL1	9	9	9	37.082	33
F1SKJ8	Parvalbumin alpha	0.0269	-0.95	PVALB	4	4	4	12.093	13
F1RSD6	Coilin_N domain-containing protein	0.0300	-0.84	COIL	2	2	2	59.114	24
D0G7F0	Methylsterol monooxygenase 1	0.0304	-1.16	MSMO1	6	6	6	35.162	34
A0A286ZIQ0	Protein kinase domain-containing protein	0.0308	-1.02	PRPF4B	4	4	4	118.48	16
A0A286ZQP4	Oxysterol-binding protein	0.0311	0.89	OSBPL2	5	5	5	53.603	18
A0A287AIE8	Uncharacterized protein	0.0321	-0.79	SUGP2	31	31	31	121.14	225
I3LDD5	Pribosyltran domain-containing protein	0.0331	-1.07	PRTFDC1	5	3	3	21.508	10
Q3YLA6	Serine/arginine-rich splicing factor 1	0.0335	-0.64	SRSF1	15	15	14	27.744	301
F1RGI7	Uncharacterized protein	0.0358	-0.66	MATR3	28	28	28	94.732	523
A0A287BBP8	Arf-GAP with coiled-coil, ANK repeat and PH domain-containing protein 2	0.0361	0.60	NCAM1	10	10	10	87.994	30
I3LPB5	Creatine kinase B-type	0.0374	-0.66	CKB	5	5	5	42.687	31
A0A286ZTD3	Ubiquitin_conjugate_2 domain-containing protein	0.0384	0.69	LOC102160336	4	4	4	19.53	16
A0A287A088	Transmembrane protein 199	0.0396	0.87	TMEM199	5	5	5	23.098	17
F1SFQ4	Poly(RC)-binding protein 2 isoform a	0.0407	0.62	PCBP2	17	2	2	37.23	85
A0A287BNS9	Ubiquitin-like domain-containing protein	0.0423	0.67	Uncharacterized	3	3	3	15.227	296
F1RI46	Protein FAM98C	0.0436	1.35	FAM98C	8	8	8	39.045	27
P14460	Fibrinogen alpha chain (Fragment)	0.0441	0.74	FGA	1	1	1	1.7619	55
A0A287BMU4	Protein transport protein Sec61 subunit beta	0.0449	-1.02	SEC61B	3	3	3	9.9743	35
A6M931	Eukaryotic initiation factor 4A-III	0.0467	-0.67	EIF4A3	21	17	17	46.84	98
F1SC53	Nuclear receptor coactivator 5 isoform 1	0.0469	-1.26	NCOA5	4	4	4	66.431	18
A0A287ACE3	SH3 domain-binding glutamic acid-rich-like protein	0.0499	0.77	SH3BGRL2	8	8	8	12.272	118
