# Supplementary material for: Protein profiling of testicular tissue from boars with different levels of hyperactive sperm motility
Source: Acta Vet Scand. 2022 Sep 5;64:21. doi: 10.1186/s13028-022-00642-1 (PMC9446748; doi:10.1186/s13028-022-00642-1)
Supplement: Supplementary file 4 — Additional file 4. Differentially expressed proteins for contrast (ii) high versus low change in levels of hyperactivity after 96 h storage. Results as analyzed by Perseus (Table X1) and as analyzed by DEP (Table X2) presented with UniProt ID, protein name, q-value, log2 fold change and corresponding gene name. [file 13028_2022_642_MOESM4_ESM.xlsx]

## Sheet: Table X1
UniProt ID	Protein name	q-value	Fold change	Gene name
A0A287AHF2	N(alpha)-acetyltransferase 30, NatC catalytic subunit	9.46e-13	-2.43	NAA30
A0A287BRF1	C1q domain-containing protein	9.46e-13	3.48	LOC110258309
A0A287AS37	MOB kinase activator 2	5.05e-12	-2	MOB2
D0G6R5	Phosphatidylinositol glycan anchor biosynthesis class U protein	1.34e-08	-2.19	PIGU
F2Z5T8	Uncharacterized protein	7.03e-08	-2.72	MOBKL3
A0A287A0S1	Golgi phosphoprotein 3 like	0.00389	-1.23	GOLPH3L
F1SKP0	PRKCA 1-interacting protein	0.00435	-2.53	PICK1
A8WH75	CD302 antigen	0.00574	2.29	CD302
F1SVA6	Small nuclear ribonucleoprotein U5 subunit 40	0.00628	-1.88	SNRNP40
I3LFS1	Uncharacterized protein	0.0229	-0.895	USP39
A0A287B7V1	Anaphase promoting complex subunit 2	0.0245	-1.81	ANAPC2
A0A287B5H5	Tubulin alpha chain	0.029	-0.939	TUBA8
F1S5M7	Survival motor neuron domain containing 1	0.031	-2.16	SMNDC1
F1SA22	Zinc finger FYVE-type containing 26	0.0432	-4.85	ZFYVE26
A0A287BAZ5	Actinin alpha 4	0.0447	-0.697	ACTN4
F1SFI7	Alpha-2-HS-glycoprotein	0.047	1.01	AHSG

## Sheet: Table X2
UniProt ID	Protein name	p-value	Fold change	Corresponding gene name	Peptides	Razor + unique peptides	Unique peptides	Mol. weight [kDa]	MS/MS count
A0A287BAZ5	Uncharacterized protein	0.0003	-0.74	ACTN4	65	2	2	104.38	33
A0A287B8X4	Uncharacterized protein	0.0039	-0.93	SRSF7	9	8	8	15.763	73
I3LFS1	Uncharacterized protein	0.0041	-0.87	USP39	6	6	6	65.432	48
F1S2H7	Uncharacterized protein	0.0046	0.81	IQGAP2	120	120	117	180.81	2002
A0A286ZJN7	Protein FAM45A isoform X2	0.0046	-1.05	DENND10	7	7	1	40.582	30
A0A287BJA3	Uncharacterized protein	0.0052	-0.85	MYO9B	21	21	20	222.6	54
F2Z5R7	40S ribosomal protein S29	0.0056	-0.73	RPS29	4	4	4	6.6767	36
F1SAY0	Prostaglandin F2 receptor negative regulator isoform X1	0.0057	1.01	PTGFRN	28	28	28	98.676	128
O77735	Secretory carrier-associated membrane protein 1	0.0057	0.73	SCAMP1	6	6	6	37.919	18
F1SE42	Uncharacterized protein	0.0058	-0.80	ADAM3A	16	16	12	82.998	99
F2Z5T8	Uncharacterized protein	0.0066	-2.38	MOBKL3	10	10	10	26.032	28
I3LQ17	Uncharacterized protein	0.0076	2.89	PZP	51	4	3	150.48	20
P50447	Alpha-1-antitrypsin	0.0082	0.80	SERPINA1	18	18	2	47.194	356
A0A287B5H5	Tubulin alpha chain	0.0090	-0.99	TUBA8	31	11	11	49.324	198
A0A286ZP05	PCM1_C domain-containing protein	0.0099	-0.69	PCM1	10	10	10	230.7	90
A0A287AWD3	Elongation of very long chain fatty acids protein 2	0.0101	-0.70	ELOVL2	2	2	2	34.54	51
A0A287B944	Uncharacterized protein	0.0103	-1.08	FAM114A1	2	2	2	43.333	18
F1RN31	Uncharacterized protein C13orf46 isoform X6	0.0104	-0.89	C13orf46	4	4	4	16.707	20
F1REZ6	Ubiquitin carboxyl-terminal hydrolase CYLD	0.0110	-0.69	CYLD	7	7	7	106.78	20
I3LPZ9	Uncharacterized protein	0.0116	-0.88	SCAF4	4	4	2	124.2	22
F1SFI7	Alpha-2-HS-glycoprotein	0.0125	0.93	AHSG	12	12	12	38.789	250
K7GSY4	RRM domain-containing protein	0.0125	-0.63	LOC110257929	9	9	8	42.559	172
A0A286ZUG8	Peptidase S59 domain-containing protein	0.0136	0.75	NUP98	8	8	8	174.4	29
F1SLZ6	Serine/threonine-protein phosphatase 6 regulatory ankyrin repeat subunit C	0.0139	-0.79	ANKRD52	6	5	5	115.06	31
F1SKJ1	Uncharacterized protein	0.0141	0.65	CLIC5	155	155	128	226.22	2602
F1S268	Uncharacterized protein	0.0143	0.77	CREG1	10	10	10	24.218	375
F1RX64	RNA-binding protein with multiple splicing isoform A	0.0164	0.70	RBPMS	4	4	4	21.829	26
A0A287A042	Maltase-glucoamylase, intestinal	0.0169	1.10	MGAM	36	36	35	206.93	177
F1RJJ0	Uncharacterized protein	0.0170	-0.84	SRSF9	9	8	8	25.574	58
F1SMI8	Uncharacterized protein	0.0174	0.64	C6	13	13	13	104.63	55
F1SD85	Cleavage and polyadenylation specificity factor subunit 2	0.0174	-0.87	CPSF2	16	16	16	88.415	56
F1S0G2	DALR_1 domain-containing protein	0.0175	-0.70	RARS2	9	9	9	62.51	41
A0A287AIE8	Uncharacterized protein	0.0175	-1.06	SUGP2	31	31	31	121.14	225
F1S0S5	Sperm acrosome-associated protein 9 isoform a	0.0181	-0.97	SPACA9	8	8	8	25.291	103
F2Z5D0	Protein transport protein Sec61 subunit alpha isoform 2 isoform a	0.0181	-1.00	SEC61A2	8	5	5	52.247	58
A0A287AMM5	Uncharacterized protein	0.0191	-0.80	RABL6	5	5	5	62.082	41
O97763	NPC intracellular cholesterol transporter 2	0.0197	0.65	NPC2	8	8	8	16.288	166
A0A287AB27	E3 ubiquitin-protein ligase TRIM36 isoform 5	0.0197	-0.82	TRIM36	43	43	43	81.718	506
A0A287BE52	LEDGF domain-containing protein	0.0205	0.60	PSIP1	5	5	5	26.25	26
A5GFX7	Cathepsin Z	0.0210	1.67	CTSZ	9	9	9	33.791	23
I3LT05	Ropporin-1B isoform X1	0.0216	-0.78	ROPN1	12	12	12	23.948	281
K7GRL4	Mediator of RNA polymerase II transcription subunit 14	0.0227	-0.90	MED14	5	5	5	156.57	45
F1RZ16	U1 small nuclear ribonucleoprotein C	0.0229	-0.91	SNRPC	4	4	4	17.394	32
B2ZPK1	Cytochrome b reductase 1	0.0231	1.05	CYBRD1	2	2	2	31.522	19
K7GMZ8	Ceruloplasmin	0.0240	0.74	CP	57	57	48	121.86	1005
F1RYK8	Uncharacterized protein	0.0242	-1.43	FSIP2	15	15	13	761.08	56
A0A287AIY0	UBR-type domain-containing protein	0.0243	-1.20	UBR7	7	7	7	47.842	19
D0G6X4	Farnesyl diphosphate synthase	0.0253	0.81	FDPS	19	19	19	48.599	333
A0A287ARF2	Acyl-CoA-binding domain-containing protein 5	0.0257	0.77	ACBD5	11	11	11	53.501	99
A0A287A453	Uncharacterized protein	0.0260	-0.64	HNRNPA2B1	30	30	30	33.865	1167
F1RNM6	SCD domain-containing protein	0.0261	-0.68	STAG3	13	13	13	135.42	47
A0A287AED9	Importin N-terminal domain-containing protein	0.0264	-0.93	IPO11	17	17	17	105.07	113
A0A287BLR4	Uncharacterized protein	0.0270	-1.37	NUP205	18	18	18	225.92	37
A0A287A1Q9	Phosphatidylinositol 3-kinase catalytic subunit type 3	0.0272	-0.94	PIK3C3	6	6	6	97.466	28
K7GMV6	DEP domain-containing mTOR-interacting protein isoform 1	0.0286	0.61	DEPTOR	3	3	3	46.21	26
A0A287AY63	Uncharacterized protein	0.0287	0.87	BCR	9	9	8	140.98	27
A0A287B6I2	Splicing factor 1	0.0291	-0.72	PYGM	6	6	6	59.697	36
I3LDD5	Pribosyltran domain-containing protein	0.0299	-1.48	PRTFDC1	5	3	3	21.508	10
A0A286ZM55	Uncharacterized protein	0.0303	-1.18	Uncharacterized	5	5	5	115.56	27
A0A286ZIU2	Chloride intracellular channel protein	0.0306	0.65	CLIC5	17	17	16	28.499	239
F1SET4	Uncharacterized protein	0.0308	-0.72	CNOT7	7	7	7	30.19	31
F1SMT8	Uncharacterized protein	0.0314	-0.78	LOC100157453	8	8	2	47.615	20
F1SBB5	NPC intracellular cholesterol transporter 1	0.0327	0.72	NPC1	19	19	19	141.96	182
F1RG46	DUF3510 domain-containing protein	0.0327	-0.71	COG2	11	11	11	62.79	39
K7GND3	ATP-dependent RNA helicase A	0.0330	-0.63	DHX9	66	66	66	149.74	872
P17560	N-acylglucosamine 2-epimerase	0.0331	1.10	RENBP	15	15	15	46.402	137
Q35915	ATP synthase subunit a	0.0332	-2.96	MT-ATP6	1	1	1	25.039	60
A0A287AAM9	Importin N-terminal domain-containing protein	0.0349	-0.64	RANBP17	29	29	3	123.99	193
I3LTE3	Serine protease 54	0.0352	-0.84	PRSS54	5	5	5	43.943	32
A0A286ZIK8	Uncharacterized protein	0.0356	-2.06	PLK4	60	1	1	89.662	28
A0A286ZUQ6	Adaptin ear-binding coat-associated protein 1	0.0359	0.94	NECAP1	8	8	8	29.574	41
F1RJ25	Fructose-bisphosphate aldolase	0.0365	0.66	ALDOC	20	16	16	39.376	100
A0A287BPP2	Uncharacterized protein	0.0374	-0.76	HEATR5B	11	11	11	182.96	32
A0A287AY42	Protein kinase domain-containing protein	0.0376	-0.64	CAMK4	12	12	12	49.79	96
A0A287AJJ2	Cnd3 domain-containing protein	0.0389	-0.70	NCAPG	11	11	11	111.09	26
A0A287AHQ0	Acetyl-CoA acetyltransferase, cytosolic	0.0392	0.88	ACAT2	20	20	20	41.354	552
F2Z5J5	Enhancer of rudimentary homolog	0.0408	-0.62	ERH	8	8	8	12.259	124
F1STG2	CCR4-NOT transcription complex subunit 11	0.0424	-0.96	CNOT11	5	5	5	55.481	42
I3LUD1	Superoxide dismutase	0.0434	1.03	SOD3	6	6	6	32.469	82
I3LQ01	Uncharacterized protein	0.0434	-0.61	CLGN	43	43	42	69.766	1503
A0A287AH98	Uncharacterized protein	0.0434	-1.38	C4H1orf112	4	4	4	102.54	17
F1SFV7	Protein S100	0.0457	0.91	S100A4	2	2	2	11.788	26
F1RK01	Carboxypeptidase B2 isoform 1 preproprotein	0.0478	0.61	CPB2	12	12	12	48.601	63
O18734	Protein phosphatase 1 regulatory subunit 14A	0.0487	0.82	CPI17	3	3	3	16.672	21
F1S5S7	Inactive hydroxysteroid dehydrogenase-like protein 1 isoform X1	0.0493	-1.05	HSDL1	9	9	9	37.082	33
O46427	Pro-cathepsin H	0.0499	0.85	CTSH	7	7	7	37.454	30
F1RYX9	Armadillo repeat-containing protein 12 isoform X2	0.0499	-0.92	ARMC12	11	11	11	38.746	38
